# Supplementary material for: An obesogenic feedforward loop involving PPARγ, acyl-CoA binding protein and GABAA receptor
Source: Cell Death Dis. 2022 Apr 18;13(4):356. doi: 10.1038/s41419-022-04834-5 (PMC9016078; doi:10.1038/s41419-022-04834-5)
Supplement: Supplementary file 2 — ChIPseq PPARg raw data Figure 1D [file 41419_2022_4834_MOESM2_ESM.xlsx]

## Sheet: H3K4me3 peak annotation
chr1	4492669	4493521	D523C30_D523C31_broad_peak_1	24	.	3.26982	4.41999	2.42648	chr1	4493403	4493406	gene_id "Sox17"; transcript_id "Sox17";	3		D523C30_D523C31_broad_peak_1	Sox17	transcript_id "Sox17"
chr1	4492669	4493521	D523C30_D523C31_broad_peak_1	24	.	3.26982	4.41999	2.42648	chr1	4493403	4493406	gene_id "Sox17"; transcript_id "Sox17_dup1";	3		D523C30_D523C31_broad_peak_1	Sox17	transcript_id "Sox17_dup1"
chr1	4495574	4497463	D523C30_D523C31_broad_peak_2	60	.	4.59726	8.0884	6.01907	.	-1	-1		.	0	D523C30_D523C31_broad_peak_2
chr1	4783917	4786619	D523C30_D523C31_broad_peak_3	903	.	22.4857	92.9436	90.3208	chr1	4785674	4785677	gene_id "Mrpl15"; transcript_id "Mrpl15";	3		D523C30_D523C31_broad_peak_3	Mrpl15	transcript_id "Mrpl15"
chr1	4783917	4786619	D523C30_D523C31_broad_peak_3	903	.	22.4857	92.9436	90.3208	chr1	4785674	4785677	gene_id "Mrpl15"; transcript_id "Mrpl15_dup1";	3		D523C30_D523C31_broad_peak_3	Mrpl15	transcript_id "Mrpl15_dup1"
chr1	4806836	4810707	D523C30_D523C31_broad_peak_4	383	.	12.0244	40.6729	38.3539	chr1	4807913	4807916	gene_id "Lypla1"; transcript_id "Lypla1";	3		D523C30_D523C31_broad_peak_4	Lypla1	transcript_id "Lypla1"
chr1	4856707	4859210	D523C30_D523C31_broad_peak_5	329	.	11.5148	35.3058	32.9715	chr1	4857913	4857916	gene_id "Tcea1"; transcript_id "Tcea1";	3		D523C30_D523C31_broad_peak_5	Tcea1	transcript_id "Tcea1"
chr1	4856707	4859210	D523C30_D523C31_broad_peak_5	329	.	11.5148	35.3058	32.9715	chr1	4857913	4857916	gene_id "Tcea1"; transcript_id "Tcea1_dup1";	3		D523C30_D523C31_broad_peak_5	Tcea1	transcript_id "Tcea1_dup1"
chr1	4856707	4859210	D523C30_D523C31_broad_peak_5	329	.	11.5148	35.3058	32.9715	chr1	4858407	4858410	gene_id "Tcea1"; transcript_id "Tcea1_dup2";	3		D523C30_D523C31_broad_peak_5	Tcea1	transcript_id "Tcea1_dup2"
chr1	5019436	5020076	D523C30_D523C31_broad_peak_6	38	.	3.88334	5.92249	3.88541	.	-1	-1		.	0	D523C30_D523C31_broad_peak_6
chr1	5082700	5084398	D523C30_D523C31_broad_peak_7	443	.	13.3178	46.7772	44.3936	.	-1	-1		.	0	D523C30_D523C31_broad_peak_7
chr1	6213270	6216215	D523C30_D523C31_broad_peak_8	558	.	16.0228	58.3247	55.8663	.	-1	-1		.	0	D523C30_D523C31_broad_peak_8
chr1	7087932	7091185	D523C30_D523C31_broad_peak_9	989	.	23.7776	101.649	98.9847	.	-1	-1		.	0	D523C30_D523C31_broad_peak_9
chr1	7396896	7398894	D523C30_D523C31_broad_peak_10	358	.	11.9477	38.1989	35.8554	.	-1	-1		.	0	D523C30_D523C31_broad_peak_10
chr1	8410784	8411450	D523C30_D523C31_broad_peak_11	45	.	4.10343	6.5821	4.53643	.	-1	-1		.	0	D523C30_D523C31_broad_peak_11
chr1	9237304	9238047	D523C30_D523C31_broad_peak_12	15	.	2.89757	3.56017	1.59636	.	-1	-1		.	0	D523C30_D523C31_broad_peak_12
chr1	9544741	9550088	D523C30_D523C31_broad_peak_13	943	.	23.463	97.0254	94.3701	chr1	9545523	9545526	gene_id "Rrs1"; transcript_id "Rrs1";	3		D523C30_D523C31_broad_peak_13	Rrs1	transcript_id "Rrs1"
chr1	9544741	9550088	D523C30_D523C31_broad_peak_13	943	.	23.463	97.0254	94.3701	chr1	9548092	9548095	gene_id "Adhfe1"; transcript_id "Adhfe1";	3		D523C30_D523C31_broad_peak_13	Adhfe1	transcript_id "Adhfe1"
chr1	9629862	9631208	D523C30_D523C31_broad_peak_14	34	.	3.66473	5.50209	3.48341	.	-1	-1		.	0	D523C30_D523C31_broad_peak_14
chr1	9699777	9701512	D523C30_D523C31_broad_peak_15	377	.	12.0942	40.0637	37.7505	chr1	9699951	9699954	gene_id "Mybl1"; transcript_id "Mybl1";	3		D523C30_D523C31_broad_peak_15	Mybl1	transcript_id "Mybl1"
chr1	9699777	9701512	D523C30_D523C31_broad_peak_15	377	.	12.0942	40.0637	37.7505	chr1	9699951	9699954	gene_id "Mybl1"; transcript_id "Mybl1_dup1";	3		D523C30_D523C31_broad_peak_15	Mybl1	transcript_id "Mybl1_dup1"
chr1	9743187	9749605	D523C30_D523C31_broad_peak_16	569	.	16.2355	59.4248	56.9672	chr1	9748153	9748156	gene_id "Vcpip1"; transcript_id "Vcpip1";	3		D523C30_D523C31_broad_peak_16	Vcpip1	transcript_id "Vcpip1"
chr1	9797165	9799882	D523C30_D523C31_broad_peak_17	182	.	7.97242	20.434	18.2242	.	-1	-1		.	0	D523C30_D523C31_broad_peak_17
chr1	9848276	9849021	D523C30_D523C31_broad_peak_18	192	.	8.50034	21.4838	19.2523	.	-1	-1		.	0	D523C30_D523C31_broad_peak_18
chr1	9942624	9944706	D523C30_D523C31_broad_peak_19	593	.	14.6033	61.7773	59.3382	.	-1	-1		.	0	D523C30_D523C31_broad_peak_19
chr1	9967731	9968763	D523C30_D523C31_broad_peak_20	85	.	5.5021	10.6807	8.56122	.	-1	-1		.	0	D523C30_D523C31_broad_peak_20
chr1	10036685	10040656	D523C30_D523C31_broad_peak_21	1288	.	28.8661	131.677	128.864	chr1	10037809	10037812	gene_id "Cops5"; transcript_id "Cops5";	3		D523C30_D523C31_broad_peak_21	Cops5	transcript_id "Cops5"
chr1	10036685	10040656	D523C30_D523C31_broad_peak_21	1288	.	28.8661	131.677	128.864	chr1	10038007	10038010	gene_id "Cops5"; transcript_id "Cops5_dup2";	3		D523C30_D523C31_broad_peak_21	Cops5	transcript_id "Cops5_dup2"
chr1	10231570	10234110	D523C30_D523C31_broad_peak_22	229	.	9.32914	25.2518	22.9996	chr1	10232491	10232494	gene_id "Arfgef1"; transcript_id "Arfgef1";	3		D523C30_D523C31_broad_peak_22	Arfgef1	transcript_id "Arfgef1"
chr1	10992924	10995780	D523C30_D523C31_broad_peak_23	129	.	6.6008	15.1059	12.9608	chr1	10993792	10993795	gene_id "Prex2"; transcript_id "Prex2";	3		D523C30_D523C31_broad_peak_23	Prex2	transcript_id "Prex2"
chr1	12991638	12992483	D523C30_D523C31_broad_peak_24	15	.	2.85476	3.46795	1.5081	.	-1	-1		.	0	D523C30_D523C31_broad_peak_24
chr1	13293116	13293997	D523C30_D523C31_broad_peak_25	69	.	4.90581	8.99376	6.90345	.	-1	-1		.	0	D523C30_D523C31_broad_peak_25
chr1	13370472	13375237	D523C30_D523C31_broad_peak_26	328	.	11.4465	35.183	32.872	.	-1	-1		.	0	D523C30_D523C31_broad_peak_26
chr1	13426310	13427399	D523C30_D523C31_broad_peak_27	172	.	7.92773	19.4973	17.2904	.	-1	-1		.	0	D523C30_D523C31_broad_peak_27
chr1	13586678	13590378	D523C30_D523C31_broad_peak_28	356	.	11.7964	37.9419	35.622	chr1	13589719	13589722	gene_id "Tram1"; transcript_id "Tram1";	3		D523C30_D523C31_broad_peak_28	Tram1	transcript_id "Tram1"
chr1	13655432	13661151	D523C30_D523C31_broad_peak_29	1025	.	23.8542	105.219	102.533	chr1	13660447	13660450	gene_id "Lactb2"; transcript_id "Lactb2";	3		D523C30_D523C31_broad_peak_29	Lactb2	transcript_id "Lactb2"
chr1	13668180	13671079	D523C30_D523C31_broad_peak_30	464	.	12.2242	48.8268	46.4604	.	-1	-1		.	0	D523C30_D523C31_broad_peak_30
chr1	14307483	14309277	D523C30_D523C31_broad_peak_31	13	.	2.75862	3.30069	1.35601	.	-1	-1		.	0	D523C30_D523C31_broad_peak_31
chr1	14755064	14756021	D523C30_D523C31_broad_peak_32	20	.	3.12073	4.06215	2.07942	chr1	14755745	14755748	gene_id "Msc"; transcript_id "Msc";	3		D523C30_D523C31_broad_peak_32	Msc	transcript_id "Msc"
chr1	15805122	15807160	D523C30_D523C31_broad_peak_33	762	.	20.0885	78.8113	76.2604	chr1	15805677	15805680	gene_id "Terf1"; transcript_id "Terf1";	3		D523C30_D523C31_broad_peak_33	Terf1	transcript_id "Terf1"
chr1	15805122	15807160	D523C30_D523C31_broad_peak_33	762	.	20.0885	78.8113	76.2604	chr1	15805677	15805680	gene_id "Terf1"; transcript_id "Terf1_dup1";	3		D523C30_D523C31_broad_peak_33	Terf1	transcript_id "Terf1_dup1"
chr1	15892509	15892993	D523C30_D523C31_broad_peak_34	17	.	2.98497	3.75047	1.77873	chr1	15892649	15892652	gene_id "Sbspon"; transcript_id "Sbspon";	3		D523C30_D523C31_broad_peak_34	Sbspon	transcript_id "Sbspon"
chr1	16102903	16107174	D523C30_D523C31_broad_peak_35	781	.	20.1273	80.7379	78.178	chr1	16104375	16104378	gene_id "Rpl7"; transcript_id "Rpl7";	3		D523C30_D523C31_broad_peak_35	Rpl7	transcript_id "Rpl7"
chr1	16102903	16107174	D523C30_D523C31_broad_peak_35	781	.	20.1273	80.7379	78.178	chr1	16106017	16106020	gene_id "Rdh10"; transcript_id "Rdh10";	3		D523C30_D523C31_broad_peak_35	Rdh10	transcript_id "Rdh10"
chr1	16518260	16520200	D523C30_D523C31_broad_peak_36	154	.	7.36189	17.6395	15.4547	.	-1	-1		.	0	D523C30_D523C31_broad_peak_36
chr1	16617657	16619839	D523C30_D523C31_broad_peak_37	234	.	9.38699	25.7397	23.4874	chr1	16619335	16619338	gene_id "Ube2w"; transcript_id "Ube2w";	3		D523C30_D523C31_broad_peak_37	Ube2w	transcript_id "Ube2w"
chr1	16617657	16619839	D523C30_D523C31_broad_peak_37	234	.	9.38699	25.7397	23.4874	chr1	16619335	16619338	gene_id "Ube2w"; transcript_id "Ube2w_dup1";	3		D523C30_D523C31_broad_peak_37	Ube2w	transcript_id "Ube2w_dup1"
chr1	16617657	16619839	D523C30_D523C31_broad_peak_37	234	.	9.38699	25.7397	23.4874	chr1	16619335	16619338	gene_id "Ube2w"; transcript_id "Ube2w_dup2";	3		D523C30_D523C31_broad_peak_37	Ube2w	transcript_id "Ube2w_dup2"
chr1	16655433	16658070	D523C30_D523C31_broad_peak_38	887	.	20.9034	91.3502	88.7494	.	-1	-1		.	0	D523C30_D523C31_broad_peak_38
chr1	16664683	16666442	D523C30_D523C31_broad_peak_39	535	.	13.7647	55.9523	53.5295	chr1	16665307	16665310	gene_id "Tmem70"; transcript_id "Tmem70";	3		D523C30_D523C31_broad_peak_39	Tmem70	transcript_id "Tmem70"
chr1	16664683	16666442	D523C30_D523C31_broad_peak_39	535	.	13.7647	55.9523	53.5295	chr1	16665307	16665310	gene_id "Tmem70"; transcript_id "Tmem70_dup1";	3		D523C30_D523C31_broad_peak_39	Tmem70	transcript_id "Tmem70_dup1"
chr1	16687661	16689957	D523C30_D523C31_broad_peak_40	462	.	14.5259	48.6732	46.2699	chr1	16688507	16688510	gene_id "Ly96"; transcript_id "Ly96";	3		D523C30_D523C31_broad_peak_40	Ly96	transcript_id "Ly96"
chr1	16687661	16689957	D523C30_D523C31_broad_peak_40	462	.	14.5259	48.6732	46.2699	chr1	16688507	16688510	gene_id "Ly96"; transcript_id "Ly96_dup1";	3		D523C30_D523C31_broad_peak_40	Ly96	transcript_id "Ly96_dup1"
chr1	17096489	17097769	D523C30_D523C31_broad_peak_41	140	.	7.15377	16.2819	14.0942	chr1	17097601	17097604	gene_id "Jph1"; transcript_id "Jph1";	3		D523C30_D523C31_broad_peak_41	Jph1	transcript_id "Jph1"
chr1	20617434	20618148	D523C30_D523C31_broad_peak_42	72	.	4.91769	9.31327	7.22045	.	-1	-1		.	0	D523C30_D523C31_broad_peak_42
chr1	20819154	20820771	D523C30_D523C31_broad_peak_43	168	.	7.49044	18.9829	16.8086	chr1	20820205	20820208	gene_id "Mcm3"; transcript_id "Mcm3";	3		D523C30_D523C31_broad_peak_43	Mcm3	transcript_id "Mcm3"
chr1	20890286	20891503	D523C30_D523C31_broad_peak_44	135	.	6.91562	15.7613	13.5896	.	-1	-1		.	0	D523C30_D523C31_broad_peak_44
chr1	20951131	20951949	D523C30_D523C31_broad_peak_45	34	.	3.66358	5.47255	3.45568	chr1	20951733	20951736	gene_id "Efhc1"; transcript_id "Efhc1";	3		D523C30_D523C31_broad_peak_45	Efhc1	transcript_id "Efhc1"
chr1	21078061	21080274	D523C30_D523C31_broad_peak_46	418	.	13.4583	44.2341	41.864	chr1	21079110	21079113	gene_id "Tram2"; transcript_id "Tram2";	3		D523C30_D523C31_broad_peak_46	Tram2	transcript_id "Tram2"
chr1	21166453	21166812	D523C30_D523C31_broad_peak_47	26	.	3.37833	4.69455	2.69399	.	-1	-1		.	0	D523C30_D523C31_broad_peak_47
chr1	21218111	21220461	D523C30_D523C31_broad_peak_48	178	.	7.95991	20.0453	17.8404	.	-1	-1		.	0	D523C30_D523C31_broad_peak_48
chr1	21228787	21230592	D523C30_D523C31_broad_peak_49	44	.	4.04415	6.47195	4.43241	.	-1	-1		.	0	D523C30_D523C31_broad_peak_49
chr1	21232333	21233048	D523C30_D523C31_broad_peak_50	31	.	3.50187	5.14388	3.13941	.	-1	-1		.	0	D523C30_D523C31_broad_peak_50
chr1	21239770	21249767	D523C30_D523C31_broad_peak_51	2137	.	39.7814	216.955	213.776	.	-1	-1		.	0	D523C30_D523C31_broad_peak_51
chr1	21252570	21253491	D523C30_D523C31_broad_peak_52	13	.	2.80222	3.35321	1.3981	.	-1	-1		.	0	D523C30_D523C31_broad_peak_52
chr1	21299145	21299977	D523C30_D523C31_broad_peak_53	37	.	3.39779	5.76375	3.74351	.	-1	-1		.	0	D523C30_D523C31_broad_peak_53
chr1	21960423	21961034	D523C30_D523C31_broad_peak_54	27	.	3.40632	4.73193	2.72713	.	-1	-1		.	0	D523C30_D523C31_broad_peak_54
chr1	23187362	23188695	D523C30_D523C31_broad_peak_55	98	.	5.90905	11.9861	9.84809	.	-1	-1		.	0	D523C30_D523C31_broad_peak_55
chr1	23255804	23258534	D523C30_D523C31_broad_peak_56	844	.	20.8658	87.0303	84.431	.	-1	-1		.	0	D523C30_D523C31_broad_peak_56
chr1	23382032	23383101	D523C30_D523C31_broad_peak_57	77	.	5.21754	9.86339	7.75556	chr1	23383048	23383051	gene_id "Ogfrl1"; transcript_id "Ogfrl1";	3		D523C30_D523C31_broad_peak_57	Ogfrl1	transcript_id "Ogfrl1"
chr1	23920662	23922740	D523C30_D523C31_broad_peak_58	153	.	7.23806	17.5602	15.387	chr1	23922152	23922155	gene_id "Smap1"; transcript_id "Smap1_dup1";	3		D523C30_D523C31_broad_peak_58	Smap1	transcript_id "Smap1_dup1"
chr1	24004492	24006070	D523C30_D523C31_broad_peak_59	673	.	18.2663	69.8673	67.356	chr1	24005597	24005600	gene_id "1110058L19Rik"; transcript_id "1110058L19Rik";	3		D523C30_D523C31_broad_peak_59	1110058L19Rik	transcript_id "1110058L19Rik"
chr1	24097608	24101308	D523C30_D523C31_broad_peak_60	269	.	9.87011	29.2577	26.9966	.	-1	-1		.	0	D523C30_D523C31_broad_peak_60
chr1	24107352	24108431	D523C30_D523C31_broad_peak_61	38	.	3.77949	5.92192	3.89608	.	-1	-1		.	0	D523C30_D523C31_broad_peak_61
chr1	24677607	24680396	D523C30_D523C31_broad_peak_62	303	.	10.6148	32.6537	30.3733	chr1	24678756	24678759	gene_id "Lmbrd1"; transcript_id "Lmbrd1";	3		D523C30_D523C31_broad_peak_62	Lmbrd1	transcript_id "Lmbrd1"
chr1	27883575	27885827	D523C30_D523C31_broad_peak_63	248	.	9.25927	27.1037	24.8644	.	-1	-1		.	0	D523C30_D523C31_broad_peak_63
chr1	30871915	30875089	D523C30_D523C31_broad_peak_64	270	.	9.67145	29.3095	27.072	.	-1	-1		.	0	D523C30_D523C31_broad_peak_64
chr1	30945368	30951215	D523C30_D523C31_broad_peak_65	858	.	20.9423	88.4083	85.8193	chr1	30946139	30946142	gene_id "Ptp4a1"; transcript_id "Ptp4a1";	3		D523C30_D523C31_broad_peak_65	Ptp4a1	transcript_id "Ptp4a1"
chr1	31017341	31017826	D523C30_D523C31_broad_peak_66	14	.	2.53418	3.36063	1.41312	.	-1	-1		.	0	D523C30_D523C31_broad_peak_66
chr1	31019337	31020415	D523C30_D523C31_broad_peak_67	114	.	6.26529	13.5786	11.4358	.	-1	-1		.	0	D523C30_D523C31_broad_peak_67
chr1	31094531	31096700	D523C30_D523C31_broad_peak_68	58	.	4.53518	7.94567	5.87521	.	-1	-1		.	0	D523C30_D523C31_broad_peak_68
chr1	33669126	33670770	D523C30_D523C31_broad_peak_69	514	.	15.7072	53.9321	51.4934	.	-1	-1		.	0	D523C30_D523C31_broad_peak_69
chr1	33719723	33720968	D523C30_D523C31_broad_peak_70	144	.	7.15505	16.5852	14.4011	.	-1	-1		.	0	D523C30_D523C31_broad_peak_70
chr1	33734348	33735146	D523C30_D523C31_broad_peak_71	48	.	4.20656	6.87794	4.82535	.	-1	-1		.	0	D523C30_D523C31_broad_peak_71
chr1	33756940	33758060	D523C30_D523C31_broad_peak_72	34	.	3.64352	5.46152	3.44721	chr1	33757688	33757691	gene_id "Bag2"; transcript_id "Bag2";	3		D523C30_D523C31_broad_peak_72	Bag2	transcript_id "Bag2"
chr1	33813245	33814561	D523C30_D523C31_broad_peak_73	574	.	16.46	59.908	57.4634	chr1	33814355	33814358	gene_id "Zfp451"; transcript_id "Zfp451_dup1";	3		D523C30_D523C31_broad_peak_73	Zfp451	transcript_id "Zfp451_dup1"
chr1	33813245	33814561	D523C30_D523C31_broad_peak_73	574	.	16.46	59.908	57.4634	chr1	33814355	33814358	gene_id "Zfp451"; transcript_id "Zfp451_dup2";	3		D523C30_D523C31_broad_peak_73	Zfp451	transcript_id "Zfp451_dup2"
chr1	33883178	33883564	D523C30_D523C31_broad_peak_74	18	.	3.02574	3.84558	1.87067	chr1	33883557	33883560	gene_id "Bend6"; transcript_id "Bend6";	3		D523C30_D523C31_broad_peak_74	Bend6	transcript_id "Bend6"
chr1	34005740	34006614	D523C30_D523C31_broad_peak_75	40	.	3.92383	6.1167	4.081	.	-1	-1		.	0	D523C30_D523C31_broad_peak_75
chr1	34010975	34012391	D523C30_D523C31_broad_peak_76	64	.	4.80331	8.57419	6.48993	chr1	34011824	34011827	gene_id "Dst"; transcript_id "Dst_dup1";	3		D523C30_D523C31_broad_peak_76	Dst	transcript_id "Dst_dup1"
chr1	34010975	34012391	D523C30_D523C31_broad_peak_76	64	.	4.80331	8.57419	6.48993	chr1	34011824	34011827	gene_id "Dst"; transcript_id "Dst_dup2";	3		D523C30_D523C31_broad_peak_76	Dst	transcript_id "Dst_dup2"
chr1	34120575	34122198	D523C30_D523C31_broad_peak_77	227	.	9.27428	24.9954	22.741	.	-1	-1		.	0	D523C30_D523C31_broad_peak_77
chr1	34236127	34240530	D523C30_D523C31_broad_peak_78	436	.	13.3575	45.9857	43.6001	.	-1	-1		.	0	D523C30_D523C31_broad_peak_78
chr1	34432582	34435591	D523C30_D523C31_broad_peak_79	150	.	7.08914	17.2278	15.0435	.	-1	-1		.	0	D523C30_D523C31_broad_peak_79
chr1	34438541	34440793	D523C30_D523C31_broad_peak_80	780	.	20.6714	80.5864	78.0153	chr1	34439335	34439338	gene_id "Ccdc115"; transcript_id "Ccdc115";	3		D523C30_D523C31_broad_peak_80	Ccdc115	transcript_id "Ccdc115"
chr1	34438541	34440793	D523C30_D523C31_broad_peak_80	780	.	20.6714	80.5864	78.0153	chr1	34439924	34439927	gene_id "Imp4"; transcript_id "Imp4";	3		D523C30_D523C31_broad_peak_80	Imp4	transcript_id "Imp4"
chr1	34459470	34460086	D523C30_D523C31_broad_peak_81	94	.	5.67252	11.6104	9.4895	chr1	34459823	34459826	gene_id "Ptpn18"; transcript_id "Ptpn18";	3		D523C30_D523C31_broad_peak_81	Ptpn18	transcript_id "Ptpn18"
chr1	34472289	34473987	D523C30_D523C31_broad_peak_82	81	.	5.32048	10.2654	8.1586	.	-1	-1		.	0	D523C30_D523C31_broad_peak_82
chr1	34484620	34486063	D523C30_D523C31_broad_peak_83	20	.	3.10568	4.05548	2.07753	.	-1	-1		.	0	D523C30_D523C31_broad_peak_83
chr1	34801745	34802164	D523C30_D523C31_broad_peak_84	45	.	4.08771	6.57666	4.53269	.	-1	-1		.	0	D523C30_D523C31_broad_peak_84
chr1	34841267	34843896	D523C30_D523C31_broad_peak_85	467	.	14.3027	49.1314	46.7325	.	-1	-1		.	0	D523C30_D523C31_broad_peak_85
chr1	34849629	34851551	D523C30_D523C31_broad_peak_86	92	.	5.37072	11.3128	9.22441	.	-1	-1		.	0	D523C30_D523C31_broad_peak_86
chr1	36064902	36065734	D523C30_D523C31_broad_peak_87	13	.	2.78192	3.30972	1.35651	.	-1	-1		.	0	D523C30_D523C31_broad_peak_87
chr1	36067281	36076359	D523C30_D523C31_broad_peak_88	510	.	14.5083	53.5049	51.0973	chr1	36068657	36068660	gene_id "Hs6st1"; transcript_id "Hs6st1";	3		D523C30_D523C31_broad_peak_88	Hs6st1	transcript_id "Hs6st1"
chr1	36131524	36134259	D523C30_D523C31_broad_peak_89	83	.	5.41964	10.5012	8.38756	.	-1	-1		.	0	D523C30_D523C31_broad_peak_89
chr1	36242879	36244594	D523C30_D523C31_broad_peak_90	728	.	19.7026	75.3584	72.8165	chr1	36244124	36244127	gene_id "Uggt1"; transcript_id "Uggt1";	3		D523C30_D523C31_broad_peak_90	Uggt1	transcript_id "Uggt1"
chr1	36254777	36255245	D523C30_D523C31_broad_peak_91	35	.	3.75818	5.62202	3.59401	.	-1	-1		.	0	D523C30_D523C31_broad_peak_91
chr1	36270897	36273681	D523C30_D523C31_broad_peak_92	115	.	6.20463	13.6938	11.5554	chr1	36273362	36273365	gene_id "Neurl3"; transcript_id "Neurl3";	3		D523C30_D523C31_broad_peak_92	Neurl3	transcript_id "Neurl3"
chr1	36307653	36309221	D523C30_D523C31_broad_peak_93	239	.	9.50845	26.176	23.9203	chr1	36307832	36307835	gene_id "Arid5a"; transcript_id "Arid5a_dup1";	3		D523C30_D523C31_broad_peak_93	Arid5a	transcript_id "Arid5a_dup1"
chr1	36307653	36309221	D523C30_D523C31_broad_peak_93	239	.	9.50845	26.176	23.9203	chr1	36307832	36307835	gene_id "Arid5a"; transcript_id "Arid5a_dup2";	3		D523C30_D523C31_broad_peak_93	Arid5a	transcript_id "Arid5a_dup2"
chr1	36307653	36309221	D523C30_D523C31_broad_peak_93	239	.	9.50845	26.176	23.9203	chr1	36307832	36307835	gene_id "Arid5a"; transcript_id "Arid5a_dup4";	3		D523C30_D523C31_broad_peak_93	Arid5a	transcript_id "Arid5a_dup4"
chr1	36367534	36369359	D523C30_D523C31_broad_peak_94	580	.	16.1131	60.5013	58.0791	chr1	36367980	36367983	gene_id "Kansl3"; transcript_id "Kansl3";	3		D523C30_D523C31_broad_peak_94	Kansl3	transcript_id "Kansl3"
chr1	36444290	36445536	D523C30_D523C31_broad_peak_95	504	.	15.2177	52.8356	50.4179	chr1	36445230	36445233	gene_id "Lman2l"; transcript_id "Lman2l";	3		D523C30_D523C31_broad_peak_95	Lman2l	transcript_id "Lman2l"
chr1	36470572	36472690	D523C30_D523C31_broad_peak_96	161	.	7.63678	18.301	16.1012	chr1	36471692	36471695	gene_id "Cnnm4"; transcript_id "Cnnm4";	3		D523C30_D523C31_broad_peak_96	Cnnm4	transcript_id "Cnnm4"
chr1	36511488	36513927	D523C30_D523C31_broad_peak_97	97	.	5.55806	11.8377	9.73446	chr1	36511910	36511913	gene_id "Cnnm3"; transcript_id "Cnnm3";	3		D523C30_D523C31_broad_peak_97	Cnnm3	transcript_id "Cnnm3"
chr1	36511488	36513927	D523C30_D523C31_broad_peak_97	97	.	5.55806	11.8377	9.73446	chr1	36511910	36511913	gene_id "Cnnm3"; transcript_id "Cnnm3_dup1";	3		D523C30_D523C31_broad_peak_97	Cnnm3	transcript_id "Cnnm3_dup1"
chr1	36546374	36547500	D523C30_D523C31_broad_peak_98	390	.	12.7976	41.3872	39.0427	chr1	36547182	36547185	gene_id "Ankrd39"; transcript_id "Ankrd39";	3		D523C30_D523C31_broad_peak_98	Ankrd39	transcript_id "Ankrd39"
chr1	36555021	36559162	D523C30_D523C31_broad_peak_99	285	.	10.408	30.8094	28.5344	chr1	36556037	36556040	gene_id "Sema4c"; transcript_id "Sema4c";	3		D523C30_D523C31_broad_peak_99	Sema4c	transcript_id "Sema4c"
chr1	36596326	36597769	D523C30_D523C31_broad_peak_100	49	.	4.23286	6.98159	4.92908	.	-1	-1		.	0	D523C30_D523C31_broad_peak_100
chr1	36690140	36692907	D523C30_D523C31_broad_peak_101	920	.	22.091	94.6358	92.0323	chr1	36691586	36691589	gene_id "Cox5b"; transcript_id "Cox5b";	3		D523C30_D523C31_broad_peak_101	Cox5b	transcript_id "Cox5b"
chr1	36708713	36710559	D523C30_D523C31_broad_peak_102	542	.	15.4501	56.6603	54.2507	chr1	36709850	36709853	gene_id "Actr1b"; transcript_id "Actr1b";	3		D523C30_D523C31_broad_peak_102	Actr1b	transcript_id "Actr1b"
chr1	36780672	36782778	D523C30_D523C31_broad_peak_103	56	.	4.43794	7.7092	5.65027	.	-1	-1		.	0	D523C30_D523C31_broad_peak_103
chr1	36937217	36941734	D523C30_D523C31_broad_peak_104	362	.	12.177	38.5602	36.2228	chr1	36939342	36939345	gene_id "Tmem131"; transcript_id "Tmem131";	3		D523C30_D523C31_broad_peak_104	Tmem131	transcript_id "Tmem131"
chr1	37028715	37029607	D523C30_D523C31_broad_peak_105	56	.	4.50481	7.76029	5.68878	.	-1	-1		.	0	D523C30_D523C31_broad_peak_105
chr1	37299701	37301548	D523C30_D523C31_broad_peak_106	395	.	12.1649	41.8482	39.5335	.	-1	-1		.	0	D523C30_D523C31_broad_peak_106
chr1	37428676	37431325	D523C30_D523C31_broad_peak_107	971	.	24.1269	99.8054	97.1287	chr1	37429964	37429967	gene_id "Coa5"; transcript_id "Coa5";	3		D523C30_D523C31_broad_peak_107	Coa5	transcript_id "Coa5"
chr1	37428676	37431325	D523C30_D523C31_broad_peak_107	971	.	24.1269	99.8054	97.1287	chr1	37431296	37431299	gene_id "Unc50"; transcript_id "Unc50";	3		D523C30_D523C31_broad_peak_107	Unc50	transcript_id "Unc50"
chr1	37477959	37478533	D523C30_D523C31_broad_peak_108	45	.	4.11276	6.60334	4.55553	.	-1	-1		.	0	D523C30_D523C31_broad_peak_108
chr1	37495716	37496336	D523C30_D523C31_broad_peak_109	62	.	4.72801	8.31754	6.23193	.	-1	-1		.	0	D523C30_D523C31_broad_peak_109
chr1	37540568	37541954	D523C30_D523C31_broad_peak_110	31	.	3.56401	5.15723	3.14452	.	-1	-1		.	0	D523C30_D523C31_broad_peak_110
chr1	37864254	37866415	D523C30_D523C31_broad_peak_111	230	.	9.04502	25.3226	23.0796	.	-1	-1		.	0	D523C30_D523C31_broad_peak_111
chr1	37871529	37873458	D523C30_D523C31_broad_peak_112	270	.	9.84599	29.3336	27.0772	.	-1	-1		.	0	D523C30_D523C31_broad_peak_112
chr1	37889282	37892439	D523C30_D523C31_broad_peak_113	929	.	23.263	95.5794	92.9446	chr1	37890307	37890310	gene_id "Mitd1"; transcript_id "Mitd1";	3		D523C30_D523C31_broad_peak_113	Mitd1	transcript_id "Mitd1"
chr1	37996206	37999882	D523C30_D523C31_broad_peak_114	828	.	21.9336	85.4423	82.8298	chr1	37998289	37998292	gene_id "Eif5b"; transcript_id "Eif5b";	3		D523C30_D523C31_broad_peak_114	Eif5b	transcript_id "Eif5b"
chr1	38128217	38130814	D523C30_D523C31_broad_peak_115	230	.	8.9594	25.3003	23.0863	.	-1	-1		.	0	D523C30_D523C31_broad_peak_115
chr1	38664113	38664567	D523C30_D523C31_broad_peak_116	12	.	2.72741	3.19297	1.24486	.	-1	-1		.	0	D523C30_D523C31_broad_peak_116
chr1	38987058	38988888	D523C30_D523C31_broad_peak_117	546	.	16.1075	57.0538	54.6032	chr1	38987843	38987846	gene_id "Pdcl3"; transcript_id "Pdcl3";	3		D523C30_D523C31_broad_peak_117	Pdcl3	transcript_id "Pdcl3"
chr1	39192900	39194294	D523C30_D523C31_broad_peak_118	59	.	4.60617	8.03819	5.96566	.	-1	-1		.	0	D523C30_D523C31_broad_peak_118
chr1	39367067	39369660	D523C30_D523C31_broad_peak_119	741	.	18.9672	76.6277	74.1087	chr1	39368148	39368151	gene_id "Rpl31"; transcript_id "Rpl31";	3		D523C30_D523C31_broad_peak_119	Rpl31	transcript_id "Rpl31"
chr1	39367067	39369660	D523C30_D523C31_broad_peak_119	741	.	18.9672	76.6277	74.1087	chr1	39368148	39368151	gene_id "Rpl31"; transcript_id "Rpl31_dup1";	3		D523C30_D523C31_broad_peak_119	Rpl31	transcript_id "Rpl31_dup1"
chr1	39367067	39369660	D523C30_D523C31_broad_peak_119	741	.	18.9672	76.6277	74.1087	chr1	39368148	39368151	gene_id "Rpl31"; transcript_id "Rpl31_dup2";	3		D523C30_D523C31_broad_peak_119	Rpl31	transcript_id "Rpl31_dup2"
chr1	39434195	39435467	D523C30_D523C31_broad_peak_120	161	.	7.50097	18.3844	16.1875	.	-1	-1		.	0	D523C30_D523C31_broad_peak_120
chr1	39445545	39445900	D523C30_D523C31_broad_peak_121	13	.	2.74572	3.32475	1.37683	.	-1	-1		.	0	D523C30_D523C31_broad_peak_121
chr1	39458543	39459036	D523C30_D523C31_broad_peak_122	12	.	2.72741	3.19297	1.24486	.	-1	-1		.	0	D523C30_D523C31_broad_peak_122
chr1	39476292	39479566	D523C30_D523C31_broad_peak_123	265	.	9.65103	28.8263	26.5779	chr1	39478563	39478566	gene_id "Tbc1d8"; transcript_id "Tbc1d8";	3		D523C30_D523C31_broad_peak_123	Tbc1d8	transcript_id "Tbc1d8"
chr1	39535183	39537069	D523C30_D523C31_broad_peak_124	149	.	6.86987	17.1151	14.9692	chr1	39535838	39535841	gene_id "Cnot11"; transcript_id "Cnot11";	3		D523C30_D523C31_broad_peak_124	Cnot11	transcript_id "Cnot11"
chr1	39575097	39578408	D523C30_D523C31_broad_peak_125	477	.	14.3151	50.1072	47.7167	chr1	39577271	39577274	gene_id "Rnf149"; transcript_id "Rnf149";	3		D523C30_D523C31_broad_peak_125	Rnf149	transcript_id "Rnf149"
chr1	39592187	39593184	D523C30_D523C31_broad_peak_126	83	.	5.43123	10.5104	8.39217	.	-1	-1		.	0	D523C30_D523C31_broad_peak_126
chr1	39900447	39903019	D523C30_D523C31_broad_peak_127	137	.	6.87331	15.8808	13.7142	chr1	39901229	39901232	gene_id "Map4k4"; transcript_id "Map4k4";	3		D523C30_D523C31_broad_peak_127	Map4k4	transcript_id "Map4k4"
chr1	39900447	39903019	D523C30_D523C31_broad_peak_127	137	.	6.87331	15.8808	13.7142	chr1	39901229	39901232	gene_id "Map4k4"; transcript_id "Map4k4_dup1";	3		D523C30_D523C31_broad_peak_127	Map4k4	transcript_id "Map4k4_dup1"
chr1	39900447	39903019	D523C30_D523C31_broad_peak_127	137	.	6.87331	15.8808	13.7142	chr1	39901229	39901232	gene_id "Map4k4"; transcript_id "Map4k4_dup2";	3		D523C30_D523C31_broad_peak_127	Map4k4	transcript_id "Map4k4_dup2"
chr1	39900447	39903019	D523C30_D523C31_broad_peak_127	137	.	6.87331	15.8808	13.7142	chr1	39901229	39901232	gene_id "Map4k4"; transcript_id "Map4k4_dup3";	3		D523C30_D523C31_broad_peak_127	Map4k4	transcript_id "Map4k4_dup3"
chr1	39936012	39936701	D523C30_D523C31_broad_peak_128	92	.	5.07891	11.3808	9.27245	.	-1	-1		.	0	D523C30_D523C31_broad_peak_128
chr1	40224640	40230467	D523C30_D523C31_broad_peak_129	373	.	11.3322	39.6337	37.3319	chr1	40225303	40225306	gene_id "Il1r1"; transcript_id "Il1r1";	3		D523C30_D523C31_broad_peak_129	Il1r1	transcript_id "Il1r1"
chr1	40266233	40267911	D523C30_D523C31_broad_peak_130	90	.	5.63266	11.1686	9.04458	.	-1	-1		.	0	D523C30_D523C31_broad_peak_130
chr1	40324389	40325420	D523C30_D523C31_broad_peak_131	47	.	4.14943	6.8442	4.79467	.	-1	-1		.	0	D523C30_D523C31_broad_peak_131
chr1	40789849	40791417	D523C30_D523C31_broad_peak_132	528	.	15.9892	55.2741	52.8254	chr1	40790616	40790619	gene_id "Mfsd9"; transcript_id "Mfsd9";	3		D523C30_D523C31_broad_peak_132	Mfsd9	transcript_id "Mfsd9"
chr1	42850751	42852552	D523C30_D523C31_broad_peak_133	794	.	20.8163	82.0605	79.4861	chr1	42851291	42851294	gene_id "Mrps9"; transcript_id "Mrps9";	3		D523C30_D523C31_broad_peak_133	Mrps9	transcript_id "Mrps9"
chr1	43091196	43093619	D523C30_D523C31_broad_peak_134	368	.	12.4578	39.2102	36.8669	.	-1	-1		.	0	D523C30_D523C31_broad_peak_134
chr1	43097744	43099893	D523C30_D523C31_broad_peak_135	954	.	23.8082	98.1075	95.4395	chr1	43098763	43098766	gene_id "AI597479"; transcript_id "AI597479";	3		D523C30_D523C31_broad_peak_135	AI597479	transcript_id "AI597479"
chr1	43445117	43448077	D523C30_D523C31_broad_peak_136	114	.	6.12688	13.6143	11.4869	.	-1	-1		.	0	D523C30_D523C31_broad_peak_136
chr1	43826686	43828573	D523C30_D523C31_broad_peak_137	371	.	12.37	39.52	37.1814	chr1	43827705	43827708	gene_id "Uxs1"; transcript_id "Uxs1";	3		D523C30_D523C31_broad_peak_137	Uxs1	transcript_id "Uxs1"
chr1	43932627	43937365	D523C30_D523C31_broad_peak_138	764	.	18.8607	79.035	76.4923	chr1	43934088	43934091	gene_id "Tpp2"; transcript_id "Tpp2";	3		D523C30_D523C31_broad_peak_138	Tpp2	transcript_id "Tpp2"
chr1	44100980	44102891	D523C30_D523C31_broad_peak_139	343	.	11.3125	36.5829	34.3043	.	-1	-1		.	0	D523C30_D523C31_broad_peak_139
chr1	44117819	44120581	D523C30_D523C31_broad_peak_140	507	.	15.4555	53.1546	50.7202	chr1	44118496	44118499	gene_id "Kdelc1"; transcript_id "Kdelc1";	3		D523C30_D523C31_broad_peak_140	Kdelc1	transcript_id "Kdelc1"
chr1	44145847	44149098	D523C30_D523C31_broad_peak_141	653	.	17.6218	67.8333	65.342	chr1	44148062	44148065	gene_id "Ercc5"; transcript_id "Ercc5";	3		D523C30_D523C31_broad_peak_141	Ercc5	transcript_id "Ercc5"
chr1	44198520	44199080	D523C30_D523C31_broad_peak_142	48	.	4.21936	6.92967	4.87797	.	-1	-1		.	0	D523C30_D523C31_broad_peak_142
chr1	44551463	44552686	D523C30_D523C31_broad_peak_143	46	.	4.13865	6.70289	4.65517	.	-1	-1		.	0	D523C30_D523C31_broad_peak_143
chr1	45311580	45314121	D523C30_D523C31_broad_peak_144	59	.	4.61905	8.03651	5.96129	chr1	45311747	45311750	gene_id "Col3a1"; transcript_id "Col3a1";	3		D523C30_D523C31_broad_peak_144	Col3a1	transcript_id "Col3a1"
chr1	45501083	45503120	D523C30_D523C31_broad_peak_145	61	.	4.6761	8.20325	6.12543	chr1	45502911	45502914	gene_id "Col5a2"; transcript_id "Col5a2";	3		D523C30_D523C31_broad_peak_145	Col5a2	transcript_id "Col5a2"
chr1	45794717	45796528	D523C30_D523C31_broad_peak_146	489	.	15.4549	51.3786	48.9409	chr1	45795521	45795524	gene_id "Wdr75"; transcript_id "Wdr75";	3		D523C30_D523C31_broad_peak_146	Wdr75	transcript_id "Wdr75"
chr1	45918497	45927883	D523C30_D523C31_broad_peak_147	588	.	15.6059	61.293	58.8547	chr1	45925260	45925263	gene_id "Slc40a1"; transcript_id "Slc40a1";	3		D523C30_D523C31_broad_peak_147	Slc40a1	transcript_id "Slc40a1"
chr1	46066655	46067109	D523C30_D523C31_broad_peak_148	20	.	3.09519	4.00967	2.02954	chr1	46066737	46066740	gene_id "Dnah7b"; transcript_id "Dnah7b";	3		D523C30_D523C31_broad_peak_148	Dnah7b	transcript_id "Dnah7b"
chr1	46852043	46854894	D523C30_D523C31_broad_peak_149	313	.	10.7598	33.6156	31.3062	.	-1	-1		.	0	D523C30_D523C31_broad_peak_149
chr1	51288701	51295021	D523C30_D523C31_broad_peak_150	160	.	7.27311	18.2131	16.0374	chr1	51289385	51289388	gene_id "Sdpr"; transcript_id "Sdpr";	3		D523C30_D523C31_broad_peak_150	Sdpr	transcript_id "Sdpr"
chr1	51333508	51334213	D523C30_D523C31_broad_peak_151	62	.	4.70881	8.30669	6.22636	.	-1	-1		.	0	D523C30_D523C31_broad_peak_151
chr1	51476869	51479489	D523C30_D523C31_broad_peak_152	688	.	18.8985	71.4115	68.8751	chr1	51477912	51477915	gene_id "Nabp1"; transcript_id "Nabp1";	3		D523C30_D523C31_broad_peak_152	Nabp1	transcript_id "Nabp1"
chr1	51508608	51509508	D523C30_D523C31_broad_peak_153	81	.	4.65057	10.2577	8.16385	.	-1	-1		.	0	D523C30_D523C31_broad_peak_153
chr1	51719902	51720342	D523C30_D523C31_broad_peak_154	29	.	3.40456	4.94916	2.94827	.	-1	-1		.	0	D523C30_D523C31_broad_peak_154
chr1	51882691	51883403	D523C30_D523C31_broad_peak_155	34	.	3.66093	5.44639	3.42872	chr1	51883214	51883217	gene_id "Myo1b"; transcript_id "Myo1b";	3		D523C30_D523C31_broad_peak_155	Myo1b	transcript_id "Myo1b"
chr1	51882691	51883403	D523C30_D523C31_broad_peak_155	34	.	3.66093	5.44639	3.42872	chr1	51883214	51883217	gene_id "Myo1b"; transcript_id "Myo1b_dup1";	3		D523C30_D523C31_broad_peak_155	Myo1b	transcript_id "Myo1b_dup1"
chr1	51882691	51883403	D523C30_D523C31_broad_peak_155	34	.	3.66093	5.44639	3.42872	chr1	51883214	51883217	gene_id "Myo1b"; transcript_id "Myo1b_dup2";	3		D523C30_D523C31_broad_peak_155	Myo1b	transcript_id "Myo1b_dup2"
chr1	51891269	51896852	D523C30_D523C31_broad_peak_156	369	.	11.9703	39.2518	36.9237	.	-1	-1		.	0	D523C30_D523C31_broad_peak_156
chr1	51914396	51915934	D523C30_D523C31_broad_peak_157	437	.	13.7644	46.0808	43.7098	.	-1	-1		.	0	D523C30_D523C31_broad_peak_157
chr1	51922429	51922872	D523C30_D523C31_broad_peak_158	48	.	4.26136	6.91655	4.85722	.	-1	-1		.	0	D523C30_D523C31_broad_peak_158
chr1	52008548	52009048	D523C30_D523C31_broad_peak_159	24	.	3.28348	4.46141	2.46756	.	-1	-1		.	0	D523C30_D523C31_broad_peak_159
chr1	52113225	52114300	D523C30_D523C31_broad_peak_160	88	.	5.30504	10.9928	8.88743	.	-1	-1		.	0	D523C30_D523C31_broad_peak_160
chr1	52118541	52121491	D523C30_D523C31_broad_peak_161	914	.	21.8901	94.1113	91.4932	.	-1	-1		.	0	D523C30_D523C31_broad_peak_161
chr1	52231496	52234012	D523C30_D523C31_broad_peak_162	154	.	7.35925	17.6541	15.472	chr1	52232989	52232992	gene_id "Gls"; transcript_id "Gls";	3		D523C30_D523C31_broad_peak_162	Gls	transcript_id "Gls"
chr1	52231496	52234012	D523C30_D523C31_broad_peak_162	154	.	7.35925	17.6541	15.472	chr1	52232989	52232992	gene_id "Gls"; transcript_id "Gls_dup1";	3		D523C30_D523C31_broad_peak_162	Gls	transcript_id "Gls_dup1"
chr1	52498796	52501347	D523C30_D523C31_broad_peak_163	470	.	14.5548	49.4742	47.0743	.	-1	-1		.	0	D523C30_D523C31_broad_peak_163
chr1	52630399	52631683	D523C30_D523C31_broad_peak_164	218	.	8.75487	24.0193	21.8013	chr1	52630757	52630760	gene_id "Tmem194b"; transcript_id "Tmem194b";	3		D523C30_D523C31_broad_peak_164	Tmem194b	transcript_id "Tmem194b"
chr1	52726402	52727632	D523C30_D523C31_broad_peak_165	97	.	5.76793	11.8946	9.77275	.	-1	-1		.	0	D523C30_D523C31_broad_peak_165
chr1	52798875	52799382	D523C30_D523C31_broad_peak_166	13	.	2.77441	3.29479	1.34281	.	-1	-1		.	0	D523C30_D523C31_broad_peak_166
chr1	52816388	52818003	D523C30_D523C31_broad_peak_167	331	.	11.6108	35.4468	33.1286	.	-1	-1		.	0	D523C30_D523C31_broad_peak_167
chr1	52844409	52846972	D523C30_D523C31_broad_peak_168	493	.	14.4199	51.6925	49.3173	chr1	52845109	52845112	gene_id "Hibch"; transcript_id "Hibch";	3		D523C30_D523C31_broad_peak_168	Hibch	transcript_id "Hibch"
chr1	53296144	53298088	D523C30_D523C31_broad_peak_169	440	.	14.2791	46.4469	44.042	.	-1	-1		.	0	D523C30_D523C31_broad_peak_169
chr1	53312894	53314579	D523C30_D523C31_broad_peak_170	667	.	17.3374	69.2548	66.7532	.	-1	-1		.	0	D523C30_D523C31_broad_peak_170
chr1	53351741	53352911	D523C30_D523C31_broad_peak_171	454	.	14.1803	47.8553	45.4678	.	-1	-1		.	0	D523C30_D523C31_broad_peak_171
chr1	53774864	53776661	D523C30_D523C31_broad_peak_172	18	.	2.99215	3.83292	1.8634	chr1	53776635	53776638	gene_id "Stk17b"; transcript_id "Stk17b";	3		D523C30_D523C31_broad_peak_172	Stk17b	transcript_id "Stk17b"
chr1	53781232	53785186	D523C30_D523C31_broad_peak_173	254	.	9.65144	27.7376	25.4786	.	-1	-1		.	0	D523C30_D523C31_broad_peak_173
chr1	53976001	53978710	D523C30_D523C31_broad_peak_174	125	.	6.57494	14.6599	12.5037	.	-1	-1		.	0	D523C30_D523C31_broad_peak_174
chr1	54194026	54195062	D523C30_D523C31_broad_peak_175	32	.	3.59138	5.22208	3.20676	.	-1	-1		.	0	D523C30_D523C31_broad_peak_175
chr1	54250283	54251166	D523C30_D523C31_broad_peak_176	51	.	4.30676	7.24755	5.19328	chr1	54250828	54250831	gene_id "Ccdc150"; transcript_id "Ccdc150";	3		D523C30_D523C31_broad_peak_176	Ccdc150	transcript_id "Ccdc150"
chr1	54437898	54439366	D523C30_D523C31_broad_peak_177	906	.	22.7029	93.2929	90.678	chr1	54438911	54438914	gene_id "Gtf3c3"; transcript_id "Gtf3c3";	3		D523C30_D523C31_broad_peak_177	Gtf3c3	transcript_id "Gtf3c3"
chr1	54556422	54558343	D523C30_D523C31_broad_peak_178	481	.	14.5883	50.5056	48.1056	chr1	54557577	54557580	gene_id "Pgap1"; transcript_id "Pgap1";	3		D523C30_D523C31_broad_peak_178	Pgap1	transcript_id "Pgap1"
chr1	54923653	54926375	D523C30_D523C31_broad_peak_179	196	.	8.57154	21.8476	19.6168	chr1	54926163	54926166	gene_id "Ankrd44"; transcript_id "Ankrd44";	3		D523C30_D523C31_broad_peak_179	Ankrd44	transcript_id "Ankrd44"
chr1	55024149	55029344	D523C30_D523C31_broad_peak_180	740	.	18.1058	76.5488	74.0747	chr1	55027363	55027366	gene_id "Sf3b1"; transcript_id "Sf3b1";	3		D523C30_D523C31_broad_peak_180	Sf3b1	transcript_id "Sf3b1"
chr1	55051771	55055124	D523C30_D523C31_broad_peak_181	775	.	19.7709	80.1078	77.5853	chr1	55052874	55052877	gene_id "Coq10b"; transcript_id "Coq10b";	3		D523C30_D523C31_broad_peak_181	Coq10b	transcript_id "Coq10b"
chr1	55051771	55055124	D523C30_D523C31_broad_peak_181	775	.	19.7709	80.1078	77.5853	chr1	55052874	55052877	gene_id "Coq10b"; transcript_id "Coq10b_dup1";	3		D523C30_D523C31_broad_peak_181	Coq10b	transcript_id "Coq10b_dup1"
chr1	55059833	55060258	D523C30_D523C31_broad_peak_182	26	.	3.37486	4.65096	2.64818	.	-1	-1		.	0	D523C30_D523C31_broad_peak_182
chr1	55084078	55091536	D523C30_D523C31_broad_peak_183	1024	.	24.309	105.124	102.46	chr1	55086936	55086939	gene_id "Hspd1"; transcript_id "Hspd1";	3		D523C30_D523C31_broad_peak_183	Hspd1	transcript_id "Hspd1"
chr1	55084078	55091536	D523C30_D523C31_broad_peak_183	1024	.	24.309	105.124	102.46	chr1	55088409	55088412	gene_id "Hspe1"; transcript_id "Hspe1";	3		D523C30_D523C31_broad_peak_183	Hspe1	transcript_id "Hspe1"
chr1	55130265	55133094	D523C30_D523C31_broad_peak_184	347	.	11.3969	37.0207	34.7252	chr1	55131299	55131302	gene_id "Mob4"; transcript_id "Mob4";	3		D523C30_D523C31_broad_peak_184	Mob4	transcript_id "Mob4"
chr1	55171728	55172538	D523C30_D523C31_broad_peak_185	80	.	5.33006	10.1987	8.08657	.	-1	-1		.	0	D523C30_D523C31_broad_peak_185
chr1	55225628	55226932	D523C30_D523C31_broad_peak_186	108	.	6.15809	13.0055	10.8615	chr1	55226256	55226259	gene_id "Rftn2"; transcript_id "Rftn2";	3		D523C30_D523C31_broad_peak_186	Rftn2	transcript_id "Rftn2"
chr1	55236741	55238546	D523C30_D523C31_broad_peak_187	340	.	11.5587	36.3756	34.0673	chr1	55237239	55237242	gene_id "Mars2"; transcript_id "Mars2";	3		D523C30_D523C31_broad_peak_187	2002-03-01	transcript_id "Mars2"
chr1	55405515	55407234	D523C30_D523C31_broad_peak_188	22	.	3.19007	4.22424	2.23641	chr1	55406387	55406390	gene_id "Plcl1"; transcript_id "Plcl1";	3		D523C30_D523C31_broad_peak_188	Plcl1	transcript_id "Plcl1"
chr1	56972407	56974044	D523C30_D523C31_broad_peak_189	411	.	13.6761	43.55	41.1596	.	-1	-1		.	0	D523C30_D523C31_broad_peak_189
chr1	57377606	57378858	D523C30_D523C31_broad_peak_190	663	.	18.8486	68.8885	66.3589	chr1	57377670	57377673	gene_id "1700066M21Rik"; transcript_id "1700066M21Rik";	3		D523C30_D523C31_broad_peak_190	1700066M21Rik	transcript_id "1700066M21Rik"
chr1	57390705	57391874	D523C30_D523C31_broad_peak_191	58	.	4.56737	7.9568	5.88548	.	-1	-1		.	0	D523C30_D523C31_broad_peak_191
chr1	57405557	57408389	D523C30_D523C31_broad_peak_192	982	.	24.0328	100.921	98.2674	chr1	57406458	57406461	gene_id "Tyw5"; transcript_id "Tyw5";	3		D523C30_D523C31_broad_peak_192	Tyw5	transcript_id "Tyw5"
chr1	57405557	57408389	D523C30_D523C31_broad_peak_192	982	.	24.0328	100.921	98.2674	chr1	57406458	57406461	gene_id "Tyw5"; transcript_id "Tyw5_dup2";	3		D523C30_D523C31_broad_peak_192	Tyw5	transcript_id "Tyw5_dup2"
chr1	57405557	57408389	D523C30_D523C31_broad_peak_192	982	.	24.0328	100.921	98.2674	chr1	57406772	57406775	gene_id "9430016H08Rik"; transcript_id "9430016H08Rik";	3		D523C30_D523C31_broad_peak_192	9430016H08Rik	transcript_id "9430016H08Rik"
chr1	57436529	57437068	D523C30_D523C31_broad_peak_193	40	.	3.92328	6.07096	4.03387	.	-1	-1		.	0	D523C30_D523C31_broad_peak_193
chr1	57774107	57776111	D523C30_D523C31_broad_peak_194	44	.	4.0272	6.44849	4.4091	.	-1	-1		.	0	D523C30_D523C31_broad_peak_194
chr1	57969086	57970165	D523C30_D523C31_broad_peak_195	501	.	15.3707	52.5878	50.1556	.	-1	-1		.	0	D523C30_D523C31_broad_peak_195
chr1	57995417	57996719	D523C30_D523C31_broad_peak_196	242	.	9.57967	26.4662	24.2072	.	-1	-1		.	0	D523C30_D523C31_broad_peak_196
chr1	58029477	58031738	D523C30_D523C31_broad_peak_197	343	.	11.1208	36.6872	34.3575	chr1	58030016	58030019	gene_id "Aox1"; transcript_id "Aox1";	3		D523C30_D523C31_broad_peak_197	Aox1	transcript_id "Aox1"
chr1	58112964	58118107	D523C30_D523C31_broad_peak_198	620	.	16.9309	64.5386	62.0879	chr1	58113258	58113261	gene_id "Aox3"; transcript_id "Aox3";	3		D523C30_D523C31_broad_peak_198	Aox3	transcript_id "Aox3"
chr1	58391483	58394675	D523C30_D523C31_broad_peak_199	990	.	23.2214	101.769	99.0948	chr1	58394211	58394214	gene_id "Bzw1"; transcript_id "Bzw1";	3		D523C30_D523C31_broad_peak_199	Bzw1	transcript_id "Bzw1"
chr1	58421122	58424594	D523C30_D523C31_broad_peak_200	1298	.	27.1503	132.648	129.886	chr1	58421931	58421934	gene_id "Clk1"; transcript_id "Clk1_dup1";	3		D523C30_D523C31_broad_peak_200	Clk1	transcript_id "Clk1_dup1"
chr1	58444560	58446551	D523C30_D523C31_broad_peak_201	785	.	21.036	81.1139	78.5256	chr1	58444588	58444591	gene_id "Ppil3"; transcript_id "Ppil3";	3		D523C30_D523C31_broad_peak_201	Ppil3	transcript_id "Ppil3"
chr1	58444560	58446551	D523C30_D523C31_broad_peak_201	785	.	21.036	81.1139	78.5256	chr1	58444588	58444591	gene_id "Ppil3"; transcript_id "Ppil3_dup1";	3		D523C30_D523C31_broad_peak_201	Ppil3	transcript_id "Ppil3_dup1"
chr1	58444560	58446551	D523C30_D523C31_broad_peak_201	785	.	21.036	81.1139	78.5256	chr1	58444588	58444591	gene_id "Ppil3"; transcript_id "Ppil3_dup2";	3		D523C30_D523C31_broad_peak_201	Ppil3	transcript_id "Ppil3_dup2"
chr1	58444560	58446551	D523C30_D523C31_broad_peak_201	785	.	21.036	81.1139	78.5256	chr1	58444588	58444591	gene_id "Ppil3"; transcript_id "Ppil3_dup3";	3		D523C30_D523C31_broad_peak_201	Ppil3	transcript_id "Ppil3_dup3"
chr1	58503916	58505795	D523C30_D523C31_broad_peak_202	511	.	15.5178	53.6023	51.1671	.	-1	-1		.	0	D523C30_D523C31_broad_peak_202
chr1	58584412	58588075	D523C30_D523C31_broad_peak_203	1316	.	29.0629	134.463	131.636	.	-1	-1		.	0	D523C30_D523C31_broad_peak_203
chr1	58614567	58615139	D523C30_D523C31_broad_peak_204	38	.	3.8314	5.9259	3.89571	.	-1	-1		.	0	D523C30_D523C31_broad_peak_204
chr1	58652129	58653897	D523C30_D523C31_broad_peak_205	647	.	18.0356	67.2422	64.7408	.	-1	-1		.	0	D523C30_D523C31_broad_peak_205
chr1	58710163	58716838	D523C30_D523C31_broad_peak_206	1318	.	28.969	134.647	131.824	.	-1	-1		.	0	D523C30_D523C31_broad_peak_206
chr1	58720363	58721178	D523C30_D523C31_broad_peak_207	20	.	3.11761	4.06311	2.08519	.	-1	-1		.	0	D523C30_D523C31_broad_peak_207
chr1	58725068	58729311	D523C30_D523C31_broad_peak_208	63	.	4.65911	8.43041	6.35551	chr1	58726436	58726439	gene_id "Cflar"; transcript_id "Cflar_dup1";	3		D523C30_D523C31_broad_peak_208	Cflar	transcript_id "Cflar_dup1"
chr1	58725068	58729311	D523C30_D523C31_broad_peak_208	63	.	4.65911	8.43041	6.35551	chr1	58726436	58726439	gene_id "Cflar"; transcript_id "Cflar_dup2";	3		D523C30_D523C31_broad_peak_208	Cflar	transcript_id "Cflar_dup2"
chr1	58725068	58729311	D523C30_D523C31_broad_peak_208	63	.	4.65911	8.43041	6.35551	chr1	58726436	58726439	gene_id "Cflar"; transcript_id "Cflar_dup3";	3		D523C30_D523C31_broad_peak_208	Cflar	transcript_id "Cflar_dup3"
chr1	58794861	58797896	D523C30_D523C31_broad_peak_209	594	.	16.5666	61.935	59.4858	.	-1	-1		.	0	D523C30_D523C31_broad_peak_209
chr1	58802025	58804267	D523C30_D523C31_broad_peak_210	117	.	5.9856	13.8588	11.7321	chr1	58804082	58804085	gene_id "Casp8"; transcript_id "Casp8_dup2";	3		D523C30_D523C31_broad_peak_210	Casp8	transcript_id "Casp8_dup2"
chr1	58972441	58975041	D523C30_D523C31_broad_peak_211	778	.	20.5898	80.4549	77.8787	.	-1	-1		.	0	D523C30_D523C31_broad_peak_211
chr1	59119816	59120736	D523C30_D523C31_broad_peak_212	332	.	11.8069	35.5502	33.2219	chr1	59120011	59120014	gene_id "Tmem237"; transcript_id "Tmem237";	3		D523C30_D523C31_broad_peak_212	Tmem237	transcript_id "Tmem237"
chr1	59234725	59238442	D523C30_D523C31_broad_peak_213	484	.	14.8786	50.8879	48.4828	.	-1	-1		.	0	D523C30_D523C31_broad_peak_213
chr1	59388078	59389671	D523C30_D523C31_broad_peak_214	180	.	7.54737	20.2463	18.0536	.	-1	-1		.	0	D523C30_D523C31_broad_peak_214
chr1	59480903	59488072	D523C30_D523C31_broad_peak_215	219	.	8.98437	24.227	21.987	chr1	59482959	59482962	gene_id "Fzd7"; transcript_id "Fzd7";	3		D523C30_D523C31_broad_peak_215	Fzd7	transcript_id "Fzd7"
chr1	59669005	59671946	D523C30_D523C31_broad_peak_216	1186	.	27.9807	121.388	118.605	chr1	59670688	59670691	gene_id "Sumo1"; transcript_id "Sumo1";	3		D523C30_D523C31_broad_peak_216	Sumo1	transcript_id "Sumo1"
chr1	59684180	59687243	D523C30_D523C31_broad_peak_217	801	.	18.3501	82.6826	80.1238	chr1	59685181	59685184	gene_id "Nop58"; transcript_id "Nop58";	3		D523C30_D523C31_broad_peak_217	Nop58	transcript_id "Nop58"
chr1	59762230	59767023	D523C30_D523C31_broad_peak_218	376	.	11.9711	39.9551	37.6213	chr1	59764652	59764655	gene_id "Bmpr2"; transcript_id "Bmpr2";	3		D523C30_D523C31_broad_peak_218	Bmpr2	transcript_id "Bmpr2"
chr1	59912105	59915824	D523C30_D523C31_broad_peak_219	158	.	7.47218	17.997	15.8103	chr1	59913163	59913166	gene_id "Fam117b"; transcript_id "Fam117b";	3		D523C30_D523C31_broad_peak_219	Fam117b	transcript_id "Fam117b"
chr1	60096761	60099565	D523C30_D523C31_broad_peak_220	911	.	21.5366	93.7536	91.1242	chr1	60097544	60097547	gene_id "Wdr12"; transcript_id "Wdr12";	3		D523C30_D523C31_broad_peak_220	Wdr12	transcript_id "Wdr12"
chr1	60096761	60099565	D523C30_D523C31_broad_peak_220	911	.	21.5366	93.7536	91.1242	chr1	60097544	60097547	gene_id "Wdr12"; transcript_id "Wdr12_dup1";	3		D523C30_D523C31_broad_peak_220	Wdr12	transcript_id "Wdr12_dup1"
chr1	60096761	60099565	D523C30_D523C31_broad_peak_220	911	.	21.5366	93.7536	91.1242	chr1	60097544	60097547	gene_id "Wdr12"; transcript_id "Wdr12_dup2";	3		D523C30_D523C31_broad_peak_220	Wdr12	transcript_id "Wdr12_dup2"
chr1	60179248	60181873	D523C30_D523C31_broad_peak_221	362	.	11.9603	38.6132	36.2871	chr1	60181703	60181706	gene_id "Nbeal1"; transcript_id "Nbeal1";	3		D523C30_D523C31_broad_peak_221	Nbeal1	transcript_id "Nbeal1"
chr1	60342752	60344464	D523C30_D523C31_broad_peak_222	198	.	8.16436	22.0734	19.8425	chr1	60343385	60343388	gene_id "Cyp20a1"; transcript_id "Cyp20a1";	3		D523C30_D523C31_broad_peak_222	Cyp20a1	transcript_id "Cyp20a1"
chr1	60409070	60410610	D523C30_D523C31_broad_peak_223	80	.	5.26674	10.1206	8.01218	chr1	60409802	60409805	gene_id "Abi2"; transcript_id "Abi2";	3		D523C30_D523C31_broad_peak_223	Abi2	transcript_id "Abi2"
chr1	60409070	60410610	D523C30_D523C31_broad_peak_223	80	.	5.26674	10.1206	8.01218	chr1	60409802	60409805	gene_id "Abi2"; transcript_id "Abi2_dup1";	3		D523C30_D523C31_broad_peak_223	Abi2	transcript_id "Abi2_dup1"
chr1	60409070	60410610	D523C30_D523C31_broad_peak_223	80	.	5.26674	10.1206	8.01218	chr1	60409802	60409805	gene_id "Abi2"; transcript_id "Abi2_dup2";	3		D523C30_D523C31_broad_peak_223	Abi2	transcript_id "Abi2_dup2"
chr1	60562291	60567809	D523C30_D523C31_broad_peak_224	577	.	15.6537	60.1908	57.7537	.	-1	-1		.	0	D523C30_D523C31_broad_peak_224
chr1	60596514	60596894	D523C30_D523C31_broad_peak_225	19	.	2.84788	3.90122	1.93177	.	-1	-1		.	0	D523C30_D523C31_broad_peak_225
chr1	60598785	60599151	D523C30_D523C31_broad_peak_226	15	.	2.69637	3.52916	1.57827	.	-1	-1		.	0	D523C30_D523C31_broad_peak_226
chr1	60641120	60641793	D523C30_D523C31_broad_peak_227	58	.	4.50096	7.89668	5.83991	.	-1	-1		.	0	D523C30_D523C31_broad_peak_227
chr1	60662195	60662577	D523C30_D523C31_broad_peak_228	27	.	3.34007	4.7953	2.7934	.	-1	-1		.	0	D523C30_D523C31_broad_peak_228
chr1	60667946	60668352	D523C30_D523C31_broad_peak_229	18	.	2.89247	3.78039	1.81429	.	-1	-1		.	0	D523C30_D523C31_broad_peak_229
chr1	60977915	60979064	D523C30_D523C31_broad_peak_230	41	.	3.91982	6.17034	4.13756	chr1	60977958	60977961	gene_id "Icos"; transcript_id "Icos";	3		D523C30_D523C31_broad_peak_230	Icos	transcript_id "Icos"
chr1	61638152	61639620	D523C30_D523C31_broad_peak_231	149	.	7.24531	17.1778	14.997	chr1	61639242	61639245	gene_id "Pard3b"; transcript_id "Pard3b";	3		D523C30_D523C31_broad_peak_231	Pard3b	transcript_id "Pard3b"
chr1	62702740	62707619	D523C30_D523C31_broad_peak_232	200	.	8.81798	22.2571	20.0067	chr1	62704204	62704207	gene_id "Nrp2"; transcript_id "Nrp2";	3		D523C30_D523C31_broad_peak_232	Nrp2	transcript_id "Nrp2"
chr1	62702740	62707619	D523C30_D523C31_broad_peak_232	200	.	8.81798	22.2571	20.0067	chr1	62704204	62704207	gene_id "Nrp2"; transcript_id "Nrp2_dup1";	3		D523C30_D523C31_broad_peak_232	Nrp2	transcript_id "Nrp2_dup1"
chr1	62702740	62707619	D523C30_D523C31_broad_peak_232	200	.	8.81798	22.2571	20.0067	chr1	62704204	62704207	gene_id "Nrp2"; transcript_id "Nrp2_dup2";	3		D523C30_D523C31_broad_peak_232	Nrp2	transcript_id "Nrp2_dup2"
chr1	62702740	62707619	D523C30_D523C31_broad_peak_232	200	.	8.81798	22.2571	20.0067	chr1	62704204	62704207	gene_id "Nrp2"; transcript_id "Nrp2_dup3";	3		D523C30_D523C31_broad_peak_232	Nrp2	transcript_id "Nrp2_dup3"
chr1	62702740	62707619	D523C30_D523C31_broad_peak_232	200	.	8.81798	22.2571	20.0067	chr1	62704204	62704207	gene_id "Nrp2"; transcript_id "Nrp2_dup4";	3		D523C30_D523C31_broad_peak_232	Nrp2	transcript_id "Nrp2_dup4"
chr1	62702740	62707619	D523C30_D523C31_broad_peak_232	200	.	8.81798	22.2571	20.0067	chr1	62704204	62704207	gene_id "Nrp2"; transcript_id "Nrp2_dup5";	3		D523C30_D523C31_broad_peak_232	Nrp2	transcript_id "Nrp2_dup5"
chr1	62724163	62724913	D523C30_D523C31_broad_peak_233	29	.	3.41694	4.9093	2.90371	.	-1	-1		.	0	D523C30_D523C31_broad_peak_233
chr1	63111736	63116183	D523C30_D523C31_broad_peak_234	606	.	16.7333	63.1256	60.6594	.	-1	-1		.	0	D523C30_D523C31_broad_peak_234
chr1	63129320	63130450	D523C30_D523C31_broad_peak_235	86	.	5.45858	10.7239	8.61258	.	-1	-1		.	0	D523C30_D523C31_broad_peak_235
chr1	63175121	63178598	D523C30_D523C31_broad_peak_236	1483	.	32.9838	151.303	148.388	chr1	63177211	63177214	gene_id "Eef1b2"; transcript_id "Eef1b2";	3		D523C30_D523C31_broad_peak_236	Eef1b2	transcript_id "Eef1b2"
chr1	63446365	63447357	D523C30_D523C31_broad_peak_237	58	.	4.55977	7.93819	5.86075	.	-1	-1		.	0	D523C30_D523C31_broad_peak_237
chr1	63730059	63731633	D523C30_D523C31_broad_peak_238	889	.	22.3049	91.6216	88.9982	chr1	63730289	63730292	gene_id "Mdh1b"; transcript_id "Mdh1b";	3		D523C30_D523C31_broad_peak_238	Mdh1b	transcript_id "Mdh1b"
chr1	63730059	63731633	D523C30_D523C31_broad_peak_238	889	.	22.3049	91.6216	88.9982	chr1	63731486	63731489	gene_id "Fastkd2"; transcript_id "Fastkd2";	3		D523C30_D523C31_broad_peak_238	Fastkd2	transcript_id "Fastkd2"
chr1	64117802	64122723	D523C30_D523C31_broad_peak_239	483	.	14.6397	50.7352	48.3349	chr1	64120998	64121001	gene_id "Klf7"; transcript_id "Klf7";	3		D523C30_D523C31_broad_peak_239	Klf7	transcript_id "Klf7"
chr1	64305010	64305565	D523C30_D523C31_broad_peak_240	15	.	2.89718	3.55993	1.5962	.	-1	-1		.	0	D523C30_D523C31_broad_peak_240
chr1	64341247	64341838	D523C30_D523C31_broad_peak_241	25	.	3.30503	4.49642	2.50004	.	-1	-1		.	0	D523C30_D523C31_broad_peak_241
chr1	64531598	64534679	D523C30_D523C31_broad_peak_242	445	.	14.2975	47.003	44.5917	.	-1	-1		.	0	D523C30_D523C31_broad_peak_242
chr1	64615523	64618113	D523C30_D523C31_broad_peak_243	558	.	16.1177	58.3181	55.8871	chr1	64616416	64616419	gene_id "Mettl21a"; transcript_id "Mettl21a";	3		D523C30_D523C31_broad_peak_243	Mettl21a	transcript_id "Mettl21a"
chr1	64689732	64692159	D523C30_D523C31_broad_peak_244	262	.	10.2254	28.5531	26.2637	chr1	64691390	64691393	gene_id "Ccnyl1"; transcript_id "Ccnyl1";	3		D523C30_D523C31_broad_peak_244	Ccnyl1	transcript_id "Ccnyl1"
chr1	64736158	64739376	D523C30_D523C31_broad_peak_245	321	.	11.2786	34.463	32.1575	chr1	64736597	64736600	gene_id "Fzd5"; transcript_id "Fzd5";	3		D523C30_D523C31_broad_peak_245	Fzd5	transcript_id "Fzd5"
chr1	64736158	64739376	D523C30_D523C31_broad_peak_245	321	.	11.2786	34.463	32.1575	chr1	64736597	64736600	gene_id "Fzd5"; transcript_id "Fzd5_dup1";	3		D523C30_D523C31_broad_peak_245	Fzd5	transcript_id "Fzd5_dup1"
chr1	64742855	64743284	D523C30_D523C31_broad_peak_246	40	.	3.90215	6.04565	4.01123	.	-1	-1		.	0	D523C30_D523C31_broad_peak_246
chr1	64927109	64928088	D523C30_D523C31_broad_peak_247	36	.	3.76607	5.65337	3.62532	.	-1	-1		.	0	D523C30_D523C31_broad_peak_247
chr1	64956081	64957240	D523C30_D523C31_broad_peak_248	244	.	9.60452	26.7174	24.4643	.	-1	-1		.	0	D523C30_D523C31_broad_peak_248
chr1	65112174	65113423	D523C30_D523C31_broad_peak_249	87	.	5.49915	10.9082	8.79638	.	-1	-1		.	0	D523C30_D523C31_broad_peak_249
chr1	65155179	65155847	D523C30_D523C31_broad_peak_250	11	.	2.6242	3.0278	1.10719	.	-1	-1		.	0	D523C30_D523C31_broad_peak_250
chr1	65170014	65170396	D523C30_D523C31_broad_peak_251	12	.	2.66108	3.21322	1.27251	.	-1	-1		.	0	D523C30_D523C31_broad_peak_251
chr1	65173565	65180102	D523C30_D523C31_broad_peak_252	943	.	22.5951	96.9349	94.3073	chr1	65175349	65175352	gene_id "Idh1"; transcript_id "Idh1";	3		D523C30_D523C31_broad_peak_252	Idh1	transcript_id "Idh1"
chr1	65173565	65180102	D523C30_D523C31_broad_peak_252	943	.	22.5951	96.9349	94.3073	chr1	65175349	65175352	gene_id "Idh1"; transcript_id "Idh1_dup1";	3		D523C30_D523C31_broad_peak_252	Idh1	transcript_id "Idh1_dup1"
chr1	65185529	65187634	D523C30_D523C31_broad_peak_253	425	.	13.8068	44.9378	42.5418	.	-1	-1		.	0	D523C30_D523C31_broad_peak_253
chr1	66700429	66702287	D523C30_D523C31_broad_peak_254	289	.	10.5862	31.2643	28.9757	chr1	66700906	66700909	gene_id "Rpe"; transcript_id "Rpe";	3		D523C30_D523C31_broad_peak_254	Rpe	transcript_id "Rpe"
chr1	66814711	66818587	D523C30_D523C31_broad_peak_255	524	.	14.9119	54.8342	52.4386	.	-1	-1		.	0	D523C30_D523C31_broad_peak_255
chr1	66860798	66864524	D523C30_D523C31_broad_peak_256	677	.	18.1629	70.274	67.7618	chr1	66863246	66863249	gene_id "Acadl"; transcript_id "Acadl";	3		D523C30_D523C31_broad_peak_256	Acadl	transcript_id "Acadl"
chr1	67038061	67039577	D523C30_D523C31_broad_peak_257	409	.	13.3928	43.3663	40.9932	chr1	67038572	67038575	gene_id "Lancl1"; transcript_id "Lancl1";	3		D523C30_D523C31_broad_peak_257	Lancl1	transcript_id "Lancl1"
chr1	67038061	67039577	D523C30_D523C31_broad_peak_257	409	.	13.3928	43.3663	40.9932	chr1	67038572	67038575	gene_id "Lancl1"; transcript_id "Lancl1_dup1";	3		D523C30_D523C31_broad_peak_257	Lancl1	transcript_id "Lancl1_dup1"
chr1	67038061	67039577	D523C30_D523C31_broad_peak_257	409	.	13.3928	43.3663	40.9932	chr1	67038572	67038575	gene_id "Lancl1"; transcript_id "Lancl1_dup2";	3		D523C30_D523C31_broad_peak_257	Lancl1	transcript_id "Lancl1_dup2"
chr1	67102365	67102865	D523C30_D523C31_broad_peak_258	29	.	3.44136	4.96647	2.96115	.	-1	-1		.	0	D523C30_D523C31_broad_peak_258
chr1	67113134	67118295	D523C30_D523C31_broad_peak_259	138	.	6.40847	16.0296	13.8733	.	-1	-1		.	0	D523C30_D523C31_broad_peak_259
chr1	67122440	67132760	D523C30_D523C31_broad_peak_260	2005	.	35.9845	203.674	200.559	chr1	67123164	67123167	gene_id "Cps1"; transcript_id "Cps1";	3		D523C30_D523C31_broad_peak_260	Cps1	transcript_id "Cps1"
chr1	68973252	68974010	D523C30_D523C31_broad_peak_261	55	.	4.37711	7.57304	5.51163	.	-1	-1		.	0	D523C30_D523C31_broad_peak_261
chr1	68977863	68979403	D523C30_D523C31_broad_peak_262	84	.	5.36193	10.5532	8.44868	.	-1	-1		.	0	D523C30_D523C31_broad_peak_262
chr1	69104817	69108665	D523C30_D523C31_broad_peak_263	289	.	10.6299	31.2448	28.9374	chr1	69107753	69107756	gene_id "Erbb4"; transcript_id "Erbb4";	3		D523C30_D523C31_broad_peak_263	Erbb4	transcript_id "Erbb4"
chr1	69685498	69688525	D523C30_D523C31_broad_peak_264	85	.	5.2943	10.674	8.57716	.	-1	-1		.	0	D523C30_D523C31_broad_peak_264
chr1	71101720	71104096	D523C30_D523C31_broad_peak_265	423	.	13.7108	44.7816	42.3907	chr1	71102804	71102807	gene_id "Bard1"; transcript_id "Bard1";	3		D523C30_D523C31_broad_peak_265	Bard1	transcript_id "Bard1"
chr1	71556648	71558088	D523C30_D523C31_broad_peak_266	243	.	9.3049	26.6037	24.3699	chr1	71557255	71557258	gene_id "Atic"; transcript_id "Atic";	3		D523C30_D523C31_broad_peak_266	Atic	transcript_id "Atic"
chr1	71646912	71654106	D523C30_D523C31_broad_peak_267	792	.	19.5005	81.8306	79.2846	chr1	71652979	71652982	gene_id "Fn1"; transcript_id "Fn1";	3		D523C30_D523C31_broad_peak_267	Fn1	transcript_id "Fn1"
chr1	71646912	71654106	D523C30_D523C31_broad_peak_267	792	.	19.5005	81.8306	79.2846	chr1	71652979	71652982	gene_id "Fn1"; transcript_id "Fn1_dup1";	3		D523C30_D523C31_broad_peak_267	Fn1	transcript_id "Fn1_dup1"
chr1	71646912	71654106	D523C30_D523C31_broad_peak_267	792	.	19.5005	81.8306	79.2846	chr1	71652979	71652982	gene_id "Fn1"; transcript_id "Fn1_dup2";	3		D523C30_D523C31_broad_peak_267	Fn1	transcript_id "Fn1_dup2"
chr1	71646912	71654106	D523C30_D523C31_broad_peak_267	792	.	19.5005	81.8306	79.2846	chr1	71652979	71652982	gene_id "Fn1"; transcript_id "Fn1_dup3";	3		D523C30_D523C31_broad_peak_267	Fn1	transcript_id "Fn1_dup3"
chr1	71646912	71654106	D523C30_D523C31_broad_peak_267	792	.	19.5005	81.8306	79.2846	chr1	71652979	71652982	gene_id "Fn1"; transcript_id "Fn1_dup4";	3		D523C30_D523C31_broad_peak_267	Fn1	transcript_id "Fn1_dup4"
chr1	71646912	71654106	D523C30_D523C31_broad_peak_267	792	.	19.5005	81.8306	79.2846	chr1	71652979	71652982	gene_id "Fn1"; transcript_id "Fn1_dup5";	3		D523C30_D523C31_broad_peak_267	Fn1	transcript_id "Fn1_dup5"
chr1	71646912	71654106	D523C30_D523C31_broad_peak_267	792	.	19.5005	81.8306	79.2846	chr1	71652979	71652982	gene_id "Fn1"; transcript_id "Fn1_dup6";	3		D523C30_D523C31_broad_peak_267	Fn1	transcript_id "Fn1_dup6"
chr1	71887137	71890068	D523C30_D523C31_broad_peak_268	276	.	9.80912	29.965	27.6917	.	-1	-1		.	0	D523C30_D523C31_broad_peak_268
chr1	71899262	71899689	D523C30_D523C31_broad_peak_269	13	.	2.77023	3.28469	1.33257	.	-1	-1		.	0	D523C30_D523C31_broad_peak_269
chr1	71937186	71938900	D523C30_D523C31_broad_peak_270	154	.	7.38712	17.5902	15.4021	.	-1	-1		.	0	D523C30_D523C31_broad_peak_270
chr1	72210351	72212133	D523C30_D523C31_broad_peak_271	312	.	10.7276	33.6196	31.2925	chr1	72212108	72212111	gene_id "Mreg"; transcript_id "Mreg";	3		D523C30_D523C31_broad_peak_271	Mreg	transcript_id "Mreg"
chr1	72225483	72226544	D523C30_D523C31_broad_peak_272	174	.	7.91974	19.6178	17.4142	.	-1	-1		.	0	D523C30_D523C31_broad_peak_272
chr1	72236324	72237050	D523C30_D523C31_broad_peak_273	52	.	4.31735	7.27165	5.21598	.	-1	-1		.	0	D523C30_D523C31_broad_peak_273
chr1	72243575	72244670	D523C30_D523C31_broad_peak_274	80	.	5.11947	10.186	8.08948	.	-1	-1		.	0	D523C30_D523C31_broad_peak_274
chr1	72254560	72255234	D523C30_D523C31_broad_peak_275	124	.	6.61004	14.6014	12.4408	.	-1	-1		.	0	D523C30_D523C31_broad_peak_275
chr1	72280231	72284534	D523C30_D523C31_broad_peak_276	408	.	12.4425	43.1891	40.8439	chr1	72284213	72284216	gene_id "Pecr"; transcript_id "Pecr";	3		D523C30_D523C31_broad_peak_276	Pecr	transcript_id "Pecr"
chr1	72306859	72308406	D523C30_D523C31_broad_peak_277	446	.	13.4616	47.0671	44.6697	chr1	72307546	72307549	gene_id "Xrcc5"; transcript_id "Xrcc5";	3		D523C30_D523C31_broad_peak_277	Xrcc5	transcript_id "Xrcc5"
chr1	72582408	72584226	D523C30_D523C31_broad_peak_278	524	.	15.4543	54.8439	52.4188	.	-1	-1		.	0	D523C30_D523C31_broad_peak_278
chr1	72640750	72641469	D523C30_D523C31_broad_peak_279	52	.	4.41755	7.358	5.28934	.	-1	-1		.	0	D523C30_D523C31_broad_peak_279
chr1	72710653	72712645	D523C30_D523C31_broad_peak_280	1055	.	24.765	108.246	105.536	chr1	72711320	72711323	gene_id "Rpl37a"; transcript_id "Rpl37a";	3		D523C30_D523C31_broad_peak_280	Rpl37a	transcript_id "Rpl37a"
chr1	72824021	72826894	D523C30_D523C31_broad_peak_281	625	.	17.4842	64.9939	62.5238	chr1	72824579	72824582	gene_id "Igfbp2"; transcript_id "Igfbp2";	3		D523C30_D523C31_broad_peak_281	Igfbp2	transcript_id "Igfbp2"
chr1	72870148	72871123	D523C30_D523C31_broad_peak_282	24	.	3.26753	4.46883	2.47771	.	-1	-1		.	0	D523C30_D523C31_broad_peak_282
chr1	73928822	73929394	D523C30_D523C31_broad_peak_283	43	.	4.00697	6.34609	4.30424	.	-1	-1		.	0	D523C30_D523C31_broad_peak_283
chr1	74012677	74014064	D523C30_D523C31_broad_peak_284	25	.	3.3353	4.57504	2.57654	.	-1	-1		.	0	D523C30_D523C31_broad_peak_284
chr1	74033928	74037716	D523C30_D523C31_broad_peak_285	210	.	8.55832	23.2302	21.0124	.	-1	-1		.	0	D523C30_D523C31_broad_peak_285
chr1	74058580	74059873	D523C30_D523C31_broad_peak_286	35	.	3.71689	5.57469	3.55283	.	-1	-1		.	0	D523C30_D523C31_broad_peak_286
chr1	74066527	74070392	D523C30_D523C31_broad_peak_287	372	.	11.665	39.5382	37.2386	.	-1	-1		.	0	D523C30_D523C31_broad_peak_287
chr1	74089291	74091162	D523C30_D523C31_broad_peak_288	27	.	3.42742	4.80001	2.79494	.	-1	-1		.	0	D523C30_D523C31_broad_peak_288
chr1	74123916	74125385	D523C30_D523C31_broad_peak_289	84	.	5.35681	10.5336	8.42782	chr1	74124444	74124447	gene_id "Tns1"; transcript_id "Tns1";	3		D523C30_D523C31_broad_peak_289	Tns1	transcript_id "Tns1"
chr1	74123916	74125385	D523C30_D523C31_broad_peak_289	84	.	5.35681	10.5336	8.42782	chr1	74124444	74124447	gene_id "Tns1"; transcript_id "Tns1_dup1";	3		D523C30_D523C31_broad_peak_289	Tns1	transcript_id "Tns1_dup1"
chr1	74235910	74240501	D523C30_D523C31_broad_peak_290	544	.	14.9577	56.8127	54.4236	chr1	74236825	74236828	gene_id "Arpc2"; transcript_id "Arpc2";	3		D523C30_D523C31_broad_peak_290	Arpc2	transcript_id "Arpc2"
chr1	74283612	74285965	D523C30_D523C31_broad_peak_291	861	.	22.7714	88.8053	86.1639	chr1	74284620	74284623	gene_id "Aamp"; transcript_id "Aamp";	3		D523C30_D523C31_broad_peak_291	Aamp	transcript_id "Aamp"
chr1	74283612	74285965	D523C30_D523C31_broad_peak_291	861	.	22.7714	88.8053	86.1639	chr1	74284620	74284623	gene_id "Aamp"; transcript_id "Aamp_dup1";	3		D523C30_D523C31_broad_peak_291	Aamp	transcript_id "Aamp_dup1"
chr1	74283612	74285965	D523C30_D523C31_broad_peak_291	861	.	22.7714	88.8053	86.1639	chr1	74285070	74285073	gene_id "Pnkd"; transcript_id "Pnkd";	3		D523C30_D523C31_broad_peak_291	Pnkd	transcript_id "Pnkd"
chr1	74283612	74285965	D523C30_D523C31_broad_peak_291	861	.	22.7714	88.8053	86.1639	chr1	74285070	74285073	gene_id "Pnkd"; transcript_id "Pnkd_dup1";	3		D523C30_D523C31_broad_peak_291	Pnkd	transcript_id "Pnkd_dup1"
chr1	74302372	74304976	D523C30_D523C31_broad_peak_292	418	.	12.4596	44.1458	41.8022	.	-1	-1		.	0	D523C30_D523C31_broad_peak_292
chr1	74332490	74333699	D523C30_D523C31_broad_peak_293	350	.	12.0421	37.423	35.0894	chr1	74332630	74332633	gene_id "Pnkd"; transcript_id "Pnkd_dup2";	3		D523C30_D523C31_broad_peak_293	Pnkd	transcript_id "Pnkd_dup2"
chr1	74375222	74376923	D523C30_D523C31_broad_peak_294	66	.	4.68098	8.73502	6.6523	chr1	74375314	74375317	gene_id "Slc11a1"; transcript_id "Slc11a1";	3		D523C30_D523C31_broad_peak_294	Slc11a1	transcript_id "Slc11a1"
chr1	74386243	74387865	D523C30_D523C31_broad_peak_295	392	.	12.9079	41.6205	39.2675	.	-1	-1		.	0	D523C30_D523C31_broad_peak_295
chr1	74390346	74393659	D523C30_D523C31_broad_peak_296	420	.	12.9652	44.38	42.0406	chr1	74391897	74391900	gene_id "Ctdsp1"; transcript_id "Ctdsp1";	3		D523C30_D523C31_broad_peak_296	Ctdsp1	transcript_id "Ctdsp1"
chr1	74396524	74398353	D523C30_D523C31_broad_peak_297	74	.	5.00573	9.55015	7.46235	.	-1	-1		.	0	D523C30_D523C31_broad_peak_297
chr1	74504367	74507486	D523C30_D523C31_broad_peak_298	533	.	15.7231	55.7787	53.355	chr1	74506437	74506440	gene_id "Rqcd1"; transcript_id "Rqcd1";	3		D523C30_D523C31_broad_peak_298	Rqcd1	transcript_id "Rqcd1"
chr1	74587042	74590489	D523C30_D523C31_broad_peak_299	712	.	19.6139	73.8305	71.2828	chr1	74589558	74589561	gene_id "Bcs1l"; transcript_id "Bcs1l";	3		D523C30_D523C31_broad_peak_299	Bcs1l	transcript_id "Bcs1l"
chr1	74600572	74601909	D523C30_D523C31_broad_peak_300	1060	.	25.6918	108.785	106.075	chr1	74601362	74601365	gene_id "Rnf25"; transcript_id "Rnf25";	3		D523C30_D523C31_broad_peak_300	Rnf25	transcript_id "Rnf25"
chr1	74661661	74662984	D523C30_D523C31_broad_peak_301	607	.	17.4553	63.2257	60.7375	.	-1	-1		.	0	D523C30_D523C31_broad_peak_301
chr1	74712119	74721064	D523C30_D523C31_broad_peak_302	927	.	21.4723	95.3315	92.7486	chr1	74713630	74713633	gene_id "Cyp27a1"; transcript_id "Cyp27a1";	3		D523C30_D523C31_broad_peak_302	Cyp27a1	transcript_id "Cyp27a1"
chr1	74816382	74817898	D523C30_D523C31_broad_peak_303	455	.	14.0855	47.8861	45.5098	.	-1	-1		.	0	D523C30_D523C31_broad_peak_303
chr1	74949274	74950524	D523C30_D523C31_broad_peak_304	22	.	3.16885	4.21205	2.22838	.	-1	-1		.	0	D523C30_D523C31_broad_peak_304
chr1	75124382	75125803	D523C30_D523C31_broad_peak_305	279	.	10.4148	30.2358	27.9525	.	-1	-1		.	0	D523C30_D523C31_broad_peak_305
chr1	75140191	75144125	D523C30_D523C31_broad_peak_306	770	.	20.3361	79.5845	77.0252	chr1	75141481	75141484	gene_id "Cnppd1"; transcript_id "Cnppd1";	3		D523C30_D523C31_broad_peak_306	Cnppd1	transcript_id "Cnppd1"
chr1	75140191	75144125	D523C30_D523C31_broad_peak_306	770	.	20.3361	79.5845	77.0252	chr1	75142862	75142865	gene_id "Fam134a"; transcript_id "Fam134a";	3		D523C30_D523C31_broad_peak_306	Fam134a	transcript_id "Fam134a"
chr1	75147814	75148586	D523C30_D523C31_broad_peak_307	25	.	3.12285	4.53502	2.54706	.	-1	-1		.	0	D523C30_D523C31_broad_peak_307
chr1	75168231	75170455	D523C30_D523C31_broad_peak_308	218	.	8.69946	24.1095	21.8956	chr1	75168851	75168854	gene_id "Zfand2b"; transcript_id "Zfand2b";	3		D523C30_D523C31_broad_peak_308	Zfand2b	transcript_id "Zfand2b"
chr1	75168231	75170455	D523C30_D523C31_broad_peak_308	218	.	8.69946	24.1095	21.8956	chr1	75168851	75168854	gene_id "Zfand2b"; transcript_id "Zfand2b_dup1";	3		D523C30_D523C31_broad_peak_308	Zfand2b	transcript_id "Zfand2b_dup1"
chr1	75168231	75170455	D523C30_D523C31_broad_peak_308	218	.	8.69946	24.1095	21.8956	chr1	75168851	75168854	gene_id "Zfand2b"; transcript_id "Zfand2b_dup2";	3		D523C30_D523C31_broad_peak_308	Zfand2b	transcript_id "Zfand2b_dup2"
chr1	75178769	75180654	D523C30_D523C31_broad_peak_309	489	.	14.8008	51.3824	48.9869	chr1	75180115	75180118	gene_id "Abcb6"; transcript_id "Abcb6";	3		D523C30_D523C31_broad_peak_309	Abcb6	transcript_id "Abcb6"
chr1	75190634	75193584	D523C30_D523C31_broad_peak_310	847	.	21.3934	87.3393	84.7329	chr1	75192451	75192454	gene_id "Ankzf1"; transcript_id "Ankzf1";	3		D523C30_D523C31_broad_peak_310	Ankzf1	transcript_id "Ankzf1"
chr1	75190634	75193584	D523C30_D523C31_broad_peak_310	847	.	21.3934	87.3393	84.7329	chr1	75192451	75192454	gene_id "Ankzf1"; transcript_id "Ankzf1_dup1";	3		D523C30_D523C31_broad_peak_310	Ankzf1	transcript_id "Ankzf1_dup1"
chr1	75209028	75212912	D523C30_D523C31_broad_peak_311	651	.	16.6454	67.5567	65.1092	chr1	75209437	75209440	gene_id "Glb1l"; transcript_id "Glb1l";	3		D523C30_D523C31_broad_peak_311	Glb1l	transcript_id "Glb1l"
chr1	75209028	75212912	D523C30_D523C31_broad_peak_311	651	.	16.6454	67.5567	65.1092	chr1	75211328	75211331	gene_id "Stk16"; transcript_id "Stk16";	3		D523C30_D523C31_broad_peak_311	Stk16	transcript_id "Stk16"
chr1	75209028	75212912	D523C30_D523C31_broad_peak_311	651	.	16.6454	67.5567	65.1092	chr1	75211328	75211331	gene_id "Stk16"; transcript_id "Stk16_dup1";	3		D523C30_D523C31_broad_peak_311	Stk16	transcript_id "Stk16_dup1"
chr1	75214379	75220410	D523C30_D523C31_broad_peak_312	605	.	15.8668	62.9768	60.5536	chr1	75219192	75219195	gene_id "Tuba4a"; transcript_id "Tuba4a";	3		D523C30_D523C31_broad_peak_312	Tuba4a	transcript_id "Tuba4a"
chr1	75235734	75237654	D523C30_D523C31_broad_peak_313	309	.	10.8618	33.2598	30.9692	chr1	75236883	75236886	gene_id "Dnajb2"; transcript_id "Dnajb2";	3		D523C30_D523C31_broad_peak_313	Dnajb2	transcript_id "Dnajb2"
chr1	75235734	75237654	D523C30_D523C31_broad_peak_313	309	.	10.8618	33.2598	30.9692	chr1	75236883	75236886	gene_id "Dnajb2"; transcript_id "Dnajb2_dup1";	3		D523C30_D523C31_broad_peak_313	Dnajb2	transcript_id "Dnajb2_dup1"
chr1	75235734	75237654	D523C30_D523C31_broad_peak_313	309	.	10.8618	33.2598	30.9692	chr1	75236883	75236886	gene_id "Dnajb2"; transcript_id "Dnajb2_dup2";	3		D523C30_D523C31_broad_peak_313	Dnajb2	transcript_id "Dnajb2_dup2"
chr1	75235734	75237654	D523C30_D523C31_broad_peak_313	309	.	10.8618	33.2598	30.9692	chr1	75236883	75236886	gene_id "Dnajb2"; transcript_id "Dnajb2_dup3";	3		D523C30_D523C31_broad_peak_313	Dnajb2	transcript_id "Dnajb2_dup3"
chr1	75235734	75237654	D523C30_D523C31_broad_peak_313	309	.	10.8618	33.2598	30.9692	chr1	75236883	75236886	gene_id "Dnajb2"; transcript_id "Dnajb2_dup4";	3		D523C30_D523C31_broad_peak_313	Dnajb2	transcript_id "Dnajb2_dup4"
chr1	75316079	75317519	D523C30_D523C31_broad_peak_314	645	.	18.3206	67.0586	64.5386	chr1	75316800	75316803	gene_id "Dnpep"; transcript_id "Dnpep_dup1";	3		D523C30_D523C31_broad_peak_314	Dnpep	transcript_id "Dnpep_dup1"
chr1	75316079	75317519	D523C30_D523C31_broad_peak_314	645	.	18.3206	67.0586	64.5386	chr1	75317337	75317340	gene_id "Dnpep"; transcript_id "Dnpep";	3		D523C30_D523C31_broad_peak_314	Dnpep	transcript_id "Dnpep"
chr1	75360700	75362100	D523C30_D523C31_broad_peak_315	16	.	2.9003	3.58108	1.62201	.	-1	-1		.	0	D523C30_D523C31_broad_peak_315
chr1	75435584	75437017	D523C30_D523C31_broad_peak_316	729	.	19.7627	75.5294	72.9822	chr1	75436798	75436801	gene_id "Gmppa"; transcript_id "Gmppa";	3		D523C30_D523C31_broad_peak_316	Gmppa	transcript_id "Gmppa"
chr1	75520883	75522524	D523C30_D523C31_broad_peak_317	847	.	21.322	87.3666	84.7622	chr1	75521788	75521791	gene_id "Stk11ip"; transcript_id "Stk11ip";	3		D523C30_D523C31_broad_peak_317	Stk11ip	transcript_id "Stk11ip"
chr1	77514180	77515610	D523C30_D523C31_broad_peak_318	44	.	4.05135	6.47543	4.43345	chr1	77515028	77515031	gene_id "Epha4"; transcript_id "Epha4";	3		D523C30_D523C31_broad_peak_318	Epha4	transcript_id "Epha4"
chr1	78203750	78204177	D523C30_D523C31_broad_peak_319	23	.	3.25543	4.37084	2.37718	.	-1	-1		.	0	D523C30_D523C31_broad_peak_319
chr1	78487915	78490152	D523C30_D523C31_broad_peak_320	668	.	18.2042	69.4187	66.897	chr1	78488839	78488842	gene_id "Farsb"; transcript_id "Farsb";	3		D523C30_D523C31_broad_peak_320	Farsb	transcript_id "Farsb"
chr1	78487915	78490152	D523C30_D523C31_broad_peak_320	668	.	18.2042	69.4187	66.897	chr1	78488839	78488842	gene_id "Farsb"; transcript_id "Farsb_dup3";	3		D523C30_D523C31_broad_peak_320	Farsb	transcript_id "Farsb_dup3"
chr1	78536983	78538612	D523C30_D523C31_broad_peak_321	105	.	5.87341	12.7185	10.5776	.	-1	-1		.	0	D523C30_D523C31_broad_peak_321
chr1	78657301	78659784	D523C30_D523C31_broad_peak_322	241	.	9.31435	26.4068	24.1614	.	-1	-1		.	0	D523C30_D523C31_broad_peak_322
chr1	78913691	78914283	D523C30_D523C31_broad_peak_323	16	.	2.90022	3.57018	1.60648	.	-1	-1		.	0	D523C30_D523C31_broad_peak_323
chr1	79671422	79672509	D523C30_D523C31_broad_peak_324	241	.	9.77245	26.4691	24.1949	chr1	79671849	79671852	gene_id "Ap1s3"; transcript_id "Ap1s3";	3		D523C30_D523C31_broad_peak_324	Ap1s3	transcript_id "Ap1s3"
chr1	79760258	79762300	D523C30_D523C31_broad_peak_325	650	.	17.9504	67.4964	65.0112	chr1	79761697	79761700	gene_id "Wdfy1"; transcript_id "Wdfy1";	3		D523C30_D523C31_broad_peak_325	Wdfy1	transcript_id "Wdfy1"
chr1	79760258	79762300	D523C30_D523C31_broad_peak_325	650	.	17.9504	67.4964	65.0112	chr1	79761697	79761700	gene_id "Wdfy1"; transcript_id "Wdfy1_dup1";	3		D523C30_D523C31_broad_peak_325	Wdfy1	transcript_id "Wdfy1_dup1"
chr1	79775647	79776978	D523C30_D523C31_broad_peak_326	807	.	20.6801	83.3382	80.7799	chr1	79776132	79776135	gene_id "Mrpl44"; transcript_id "Mrpl44";	3		D523C30_D523C31_broad_peak_326	Mrpl44	transcript_id "Mrpl44"
chr1	79857826	79858594	D523C30_D523C31_broad_peak_327	30	.	3.54744	5.09683	3.08348	.	-1	-1		.	0	D523C30_D523C31_broad_peak_327
chr1	80337951	80342595	D523C30_D523C31_broad_peak_328	272	.	9.32683	29.539	27.2837	chr1	80340308	80340311	gene_id "Cul3"; transcript_id "Cul3";	3		D523C30_D523C31_broad_peak_328	Cul3	transcript_id "Cul3"
chr1	80661333	80665714	D523C30_D523C31_broad_peak_329	84	.	5.34442	10.5651	8.46182	chr1	80665192	80665195	gene_id "Dock10"; transcript_id "Dock10_dup1";	3		D523C30_D523C31_broad_peak_329	Dock10	transcript_id "Dock10_dup1"
chr1	80758068	80758918	D523C30_D523C31_broad_peak_330	27	.	3.39451	4.72699	2.72478	chr1	80758445	80758448	gene_id "Dock10"; transcript_id "Dock10";	3		D523C30_D523C31_broad_peak_330	Dock10	transcript_id "Dock10"
chr1	82282789	82287728	D523C30_D523C31_broad_peak_331	334	.	11.5063	35.8324	33.484	.	-1	-1		.	0	D523C30_D523C31_broad_peak_331
chr1	82289419	82292847	D523C30_D523C31_broad_peak_332	330	.	11.1759	35.3721	33.093	chr1	82290490	82290493	gene_id "Irs1"; transcript_id "Irs1";	3		D523C30_D523C31_broad_peak_332	Irs1	transcript_id "Irs1"
chr1	82315203	82317700	D523C30_D523C31_broad_peak_333	692	.	18.2809	71.7303	69.2133	.	-1	-1		.	0	D523C30_D523C31_broad_peak_333
chr1	82641364	82641854	D523C30_D523C31_broad_peak_334	29	.	3.31731	4.97899	2.97269	.	-1	-1		.	0	D523C30_D523C31_broad_peak_334
chr1	82724116	82726170	D523C30_D523C31_broad_peak_335	700	.	18.7532	72.6018	70.0549	.	-1	-1		.	0	D523C30_D523C31_broad_peak_335
chr1	82838995	82841172	D523C30_D523C31_broad_peak_336	94	.	5.45374	11.587	9.49599	chr1	82839722	82839725	gene_id "Agfg1"; transcript_id "Agfg1";	3		D523C30_D523C31_broad_peak_336	Agfg1	transcript_id "Agfg1"
chr1	83159523	83160070	D523C30_D523C31_broad_peak_337	43	.	4.03156	6.39328	4.351	chr1	83159798	83159801	gene_id "Daw1"; transcript_id "Daw1_dup1";	3		D523C30_D523C31_broad_peak_337	Daw1	transcript_id "Daw1_dup1"
chr1	84272752	84273111	D523C30_D523C31_broad_peak_338	18	.	2.97357	3.81198	1.85227	.	-1	-1		.	0	D523C30_D523C31_broad_peak_338
chr1	84277424	84285232	D523C30_D523C31_broad_peak_339	437	.	12.6326	46.0199	43.7028	chr1	84284367	84284370	gene_id "Pid1"; transcript_id "Pid1";	3		D523C30_D523C31_broad_peak_339	Pid1	transcript_id "Pid1"
chr1	84837918	84841763	D523C30_D523C31_broad_peak_340	743	.	19.7185	76.8891	74.3438	chr1	84839872	84839875	gene_id "Fbxo36"; transcript_id "Fbxo36";	3		D523C30_D523C31_broad_peak_340	Fbxo36	transcript_id "Fbxo36"
chr1	85199695	85201161	D523C30_D523C31_broad_peak_341	14	.	2.82946	3.44015	1.4852	.	-1	-1		.	0	D523C30_D523C31_broad_peak_341
chr1	85326303	85327136	D523C30_D523C31_broad_peak_342	32	.	3.39095	5.22005	3.20791	.	-1	-1		.	0	D523C30_D523C31_broad_peak_342
chr1	85597780	85601832	D523C30_D523C31_broad_peak_343	140	.	5.8975	16.2629	14.0981	chr1	85601159	85601162	gene_id "Sp140"; transcript_id "Sp140";	3		D523C30_D523C31_broad_peak_343	Sp140	transcript_id "Sp140"
chr1	85649786	85652753	D523C30_D523C31_broad_peak_344	265	.	8.82392	28.7822	26.504	chr1	85650101	85650104	gene_id "Sp100"; transcript_id "Sp100";	3		D523C30_D523C31_broad_peak_344	Sp100	transcript_id "Sp100"
chr1	85734916	85736799	D523C30_D523C31_broad_peak_345	82	.	4.983	10.3003	8.21231	.	-1	-1		.	0	D523C30_D523C31_broad_peak_345
chr1	85793425	85795514	D523C30_D523C31_broad_peak_346	547	.	15.9493	57.193	54.7492	.	-1	-1		.	0	D523C30_D523C31_broad_peak_346
chr1	85894134	85896103	D523C30_D523C31_broad_peak_347	273	.	10.1296	29.6066	27.335	chr1	85894663	85894666	gene_id "Itm2c"; transcript_id "Itm2c";	3		D523C30_D523C31_broad_peak_347	Itm2c	transcript_id "Itm2c"
chr1	86038877	86041089	D523C30_D523C31_broad_peak_348	83	.	5.2483	10.4131	8.30176	.	-1	-1		.	0	D523C30_D523C31_broad_peak_348
chr1	86045207	86048144	D523C30_D523C31_broad_peak_349	390	.	12.9108	41.432	39.0791	chr1	86045962	86045965	gene_id "2810459M11Rik"; transcript_id "2810459M11Rik";	3		D523C30_D523C31_broad_peak_349	2810459M11Rik	transcript_id "2810459M11Rik"
chr1	86045207	86048144	D523C30_D523C31_broad_peak_349	390	.	12.9108	41.432	39.0791	chr1	86045962	86045965	gene_id "2810459M11Rik"; transcript_id "2810459M11Rik_dup1";	3		D523C30_D523C31_broad_peak_349	2810459M11Rik	transcript_id "2810459M11Rik_dup1"
chr1	86058724	86059579	D523C30_D523C31_broad_peak_350	74	.	5.13613	9.5385	7.43743	.	-1	-1		.	0	D523C30_D523C31_broad_peak_350
chr1	86064022	86066608	D523C30_D523C31_broad_peak_351	1046	.	24.4629	107.369	104.682	chr1	86064789	86064792	gene_id "Psmd1"; transcript_id "Psmd1";	3		D523C30_D523C31_broad_peak_351	Psmd1	transcript_id "Psmd1"
chr1	86153763	86155546	D523C30_D523C31_broad_peak_352	400	.	13.2983	42.3858	40.0096	.	-1	-1		.	0	D523C30_D523C31_broad_peak_352
chr1	86358120	86360536	D523C30_D523C31_broad_peak_353	485	.	15.0382	51.0079	48.5782	chr1	86359220	86359223	gene_id "Ncl"; transcript_id "Ncl";	3		D523C30_D523C31_broad_peak_353	Ncl	transcript_id "Ncl"
chr1	86434174	86435113	D523C30_D523C31_broad_peak_354	42	.	3.99676	6.33663	4.29787	.	-1	-1		.	0	D523C30_D523C31_broad_peak_354
chr1	86440625	86443406	D523C30_D523C31_broad_peak_355	84	.	5.41017	10.5567	8.44331	.	-1	-1		.	0	D523C30_D523C31_broad_peak_355
chr1	86486609	86489163	D523C30_D523C31_broad_peak_356	613	.	17.0494	63.8388	61.352	.	-1	-1		.	0	D523C30_D523C31_broad_peak_356
chr1	86503647	86505037	D523C30_D523C31_broad_peak_357	99	.	5.68157	12.0328	9.9121	.	-1	-1		.	0	D523C30_D523C31_broad_peak_357
chr1	86524596	86529291	D523C30_D523C31_broad_peak_358	720	.	19.6862	74.6098	72.0667	chr1	86526905	86526908	gene_id "Ptma"; transcript_id "Ptma";	3		D523C30_D523C31_broad_peak_358	Ptma	transcript_id "Ptma"
chr1	86582117	86584135	D523C30_D523C31_broad_peak_359	658	.	17.0971	68.3794	65.8569	chr1	86582346	86582349	gene_id "Pde6d"; transcript_id "Pde6d";	3		D523C30_D523C31_broad_peak_359	Pde6d	transcript_id "Pde6d"
chr1	86586576	86588094	D523C30_D523C31_broad_peak_360	612	.	17.1519	63.6947	61.2319	.	-1	-1		.	0	D523C30_D523C31_broad_peak_360
chr1	86703020	86704998	D523C30_D523C31_broad_peak_361	552	.	16.3297	57.6988	55.229	.	-1	-1		.	0	D523C30_D523C31_broad_peak_361
chr1	87213137	87215495	D523C30_D523C31_broad_peak_362	550	.	15.8388	57.47	55.0395	chr1	87213999	87214002	gene_id "Eif4e2"; transcript_id "Eif4e2";	3		D523C30_D523C31_broad_peak_362	Eif4e2	transcript_id "Eif4e2"
chr1	87213137	87215495	D523C30_D523C31_broad_peak_362	550	.	15.8388	57.47	55.0395	chr1	87213999	87214002	gene_id "Eif4e2"; transcript_id "Eif4e2_dup1";	3		D523C30_D523C31_broad_peak_362	Eif4e2	transcript_id "Eif4e2_dup1"
chr1	87213137	87215495	D523C30_D523C31_broad_peak_362	550	.	15.8388	57.47	55.0395	chr1	87214490	87214493	gene_id "Eif4e2"; transcript_id "Eif4e2_dup2";	3		D523C30_D523C31_broad_peak_362	Eif4e2	transcript_id "Eif4e2_dup2"
chr1	87217053	87217815	D523C30_D523C31_broad_peak_363	16	.	2.83936	3.57145	1.6199	.	-1	-1		.	0	D523C30_D523C31_broad_peak_363
chr1	87326416	87328860	D523C30_D523C31_broad_peak_364	648	.	17.5427	67.3434	64.8732	.	-1	-1		.	0	D523C30_D523C31_broad_peak_364
chr1	87572175	87575150	D523C30_D523C31_broad_peak_365	438	.	12.6539	46.2294	43.8554	.	-1	-1		.	0	D523C30_D523C31_broad_peak_365
chr1	87620039	87622506	D523C30_D523C31_broad_peak_366	209	.	8.6879	23.158	20.935	chr1	87620488	87620491	gene_id "Inpp5d"; transcript_id "Inpp5d";	3		D523C30_D523C31_broad_peak_366	Inpp5d	transcript_id "Inpp5d"
chr1	87620039	87622506	D523C30_D523C31_broad_peak_366	209	.	8.6879	23.158	20.935	chr1	87620488	87620491	gene_id "Inpp5d"; transcript_id "Inpp5d_dup1";	3		D523C30_D523C31_broad_peak_366	Inpp5d	transcript_id "Inpp5d_dup1"
chr1	87620039	87622506	D523C30_D523C31_broad_peak_366	209	.	8.6879	23.158	20.935	chr1	87620488	87620491	gene_id "Inpp5d"; transcript_id "Inpp5d_dup2";	3		D523C30_D523C31_broad_peak_366	Inpp5d	transcript_id "Inpp5d_dup2"
chr1	87755255	87757684	D523C30_D523C31_broad_peak_367	505	.	15.2679	52.9614	50.5317	chr1	87756199	87756202	gene_id "Atg16l1"; transcript_id "Atg16l1";	3		D523C30_D523C31_broad_peak_367	Atg16l1	transcript_id "Atg16l1"
chr1	87755255	87757684	D523C30_D523C31_broad_peak_367	505	.	15.2679	52.9614	50.5317	chr1	87756199	87756202	gene_id "Atg16l1"; transcript_id "Atg16l1_dup1";	3		D523C30_D523C31_broad_peak_367	Atg16l1	transcript_id "Atg16l1_dup1"
chr1	87755255	87757684	D523C30_D523C31_broad_peak_367	505	.	15.2679	52.9614	50.5317	chr1	87756199	87756202	gene_id "Atg16l1"; transcript_id "Atg16l1_dup2";	3		D523C30_D523C31_broad_peak_367	Atg16l1	transcript_id "Atg16l1_dup2"
chr1	87852825	87854740	D523C30_D523C31_broad_peak_368	185	.	8.014	20.7215	18.523	chr1	87853300	87853303	gene_id "Dgkd"; transcript_id "Dgkd";	3		D523C30_D523C31_broad_peak_368	Dgkd	transcript_id "Dgkd"
chr1	88007051	88009067	D523C30_D523C31_broad_peak_369	365	.	12.5823	38.914	36.5585	chr1	88007420	88007423	gene_id "Usp40"; transcript_id "Usp40";	3		D523C30_D523C31_broad_peak_369	Usp40	transcript_id "Usp40"
chr1	88007051	88009067	D523C30_D523C31_broad_peak_369	365	.	12.5823	38.914	36.5585	chr1	88007420	88007423	gene_id "Usp40"; transcript_id "Usp40_dup1";	3		D523C30_D523C31_broad_peak_369	Usp40	transcript_id "Usp40_dup1"
chr1	88013543	88015046	D523C30_D523C31_broad_peak_370	77	.	5.13597	9.8519	7.75516	.	-1	-1		.	0	D523C30_D523C31_broad_peak_370
chr1	88024883	88027858	D523C30_D523C31_broad_peak_371	78	.	5.15319	9.96006	7.86036	.	-1	-1		.	0	D523C30_D523C31_broad_peak_371
chr1	88069112	88075288	D523C30_D523C31_broad_peak_372	466	.	13.812	49.105	46.6855	chr1	88070829	88070832	gene_id "Ugt1a9"; transcript_id "Ugt1a9";	3		D523C30_D523C31_broad_peak_372	Ugt1a9	transcript_id "Ugt1a9"
chr1	88102660	88110618	D523C30_D523C31_broad_peak_373	354	.	11.4932	37.7895	35.4888	chr1	88106941	88106944	gene_id "Ugt1a6b"; transcript_id "Ugt1a6b";	3		D523C30_D523C31_broad_peak_373	Ugt1a6b	transcript_id "Ugt1a6b"
chr1	88114539	88115287	D523C30_D523C31_broad_peak_374	20	.	3.0185	3.99045	2.02219	.	-1	-1		.	0	D523C30_D523C31_broad_peak_374
chr1	88140816	88141674	D523C30_D523C31_broad_peak_375	16	.	2.91579	3.61648	1.65439	.	-1	-1		.	0	D523C30_D523C31_broad_peak_375
chr1	88144878	88145229	D523C30_D523C31_broad_peak_376	14	.	2.82727	3.40685	1.44939	.	-1	-1		.	0	D523C30_D523C31_broad_peak_376
chr1	88165545	88168048	D523C30_D523C31_broad_peak_377	50	.	4.24453	7.08611	5.02967	chr1	88166051	88166054	gene_id "Ugt1a5"; transcript_id "Ugt1a5";	3		D523C30_D523C31_broad_peak_377	Ugt1a5	transcript_id "Ugt1a5"
chr1	88211378	88215334	D523C30_D523C31_broad_peak_378	3361	.	23.7537	339.981	336.179	chr1	88212001	88212004	gene_id "Ugt1a1"; transcript_id "Ugt1a1";	3		D523C30_D523C31_broad_peak_378	Ugt1a1	transcript_id "Ugt1a1"
chr1	88274208	88279793	D523C30_D523C31_broad_peak_379	1671	.	14.5609	170.066	167.153	chr1	88277466	88277469	gene_id "Hjurp"; transcript_id "Hjurp";	3		D523C30_D523C31_broad_peak_379	Hjurp	transcript_id "Hjurp"
chr1	88274208	88279793	D523C30_D523C31_broad_peak_379	1671	.	14.5609	170.066	167.153	chr1	88277466	88277469	gene_id "A730008H23Rik"; transcript_id "A730008H23Rik";	3		D523C30_D523C31_broad_peak_379	A730008H23Rik	transcript_id "A730008H23Rik"
chr1	88406759	88408405	D523C30_D523C31_broad_peak_380	358	.	11.981	38.1862	35.83	chr1	88407149	88407152	gene_id "Spp2"; transcript_id "Spp2";	3		D523C30_D523C31_broad_peak_380	Spp2	transcript_id "Spp2"
chr1	88575389	88575993	D523C30_D523C31_broad_peak_381	19	.	3.07708	3.95809	1.97859	.	-1	-1		.	0	D523C30_D523C31_broad_peak_381
chr1	88698451	88702622	D523C30_D523C31_broad_peak_382	79	.	5.20696	10.0679	7.97077	chr1	88701661	88701664	gene_id "Arl4c"; transcript_id "Arl4c";	3		D523C30_D523C31_broad_peak_382	Arl4c	transcript_id "Arl4c"
chr1	89069461	89071275	D523C30_D523C31_broad_peak_383	186	.	8.25553	20.8988	18.6802	.	-1	-1		.	0	D523C30_D523C31_broad_peak_383
chr1	89454024	89456067	D523C30_D523C31_broad_peak_384	64	.	4.75161	8.57597	6.49817	chr1	89455429	89455432	gene_id "Agap1"; transcript_id "Agap1";	3		D523C30_D523C31_broad_peak_384	Agap1	transcript_id "Agap1"
chr1	89454024	89456067	D523C30_D523C31_broad_peak_384	64	.	4.75161	8.57597	6.49817	chr1	89455429	89455432	gene_id "Agap1"; transcript_id "Agap1_dup1";	3		D523C30_D523C31_broad_peak_384	Agap1	transcript_id "Agap1_dup1"
chr1	90204062	90205211	D523C30_D523C31_broad_peak_385	21	.	3.14836	4.16761	2.18736	.	-1	-1		.	0	D523C30_D523C31_broad_peak_385
chr1	90602580	90604523	D523C30_D523C31_broad_peak_386	619	.	16.8299	64.4144	61.955	chr1	90603549	90603552	gene_id "Cops8"; transcript_id "Cops8";	3		D523C30_D523C31_broad_peak_386	Cops8	transcript_id "Cops8"
chr1	90843005	90844250	D523C30_D523C31_broad_peak_387	26	.	3.35761	4.62949	2.62984	.	-1	-1		.	0	D523C30_D523C31_broad_peak_387
chr1	90915075	90915544	D523C30_D523C31_broad_peak_388	17	.	2.97982	3.73686	1.76539	.	-1	-1		.	0	D523C30_D523C31_broad_peak_388
chr1	90968346	90969772	D523C30_D523C31_broad_peak_389	385	.	12.661	40.8463	38.5034	.	-1	-1		.	0	D523C30_D523C31_broad_peak_389
chr1	90998365	90999607	D523C30_D523C31_broad_peak_390	59	.	4.64651	8.0606	5.98111	chr1	90998797	90998800	gene_id "Lrrfip1"; transcript_id "Lrrfip1";	3		D523C30_D523C31_broad_peak_390	Lrrfip1	transcript_id "Lrrfip1"
chr1	91052302	91058615	D523C30_D523C31_broad_peak_391	259	.	8.15321	28.191	25.9816	chr1	91053657	91053660	gene_id "Lrrfip1"; transcript_id "Lrrfip1_dup1";	3		D523C30_D523C31_broad_peak_391	Lrrfip1	transcript_id "Lrrfip1_dup1"
chr1	91052302	91058615	D523C30_D523C31_broad_peak_391	259	.	8.15321	28.191	25.9816	chr1	91053657	91053660	gene_id "Lrrfip1"; transcript_id "Lrrfip1_dup2";	3		D523C30_D523C31_broad_peak_391	Lrrfip1	transcript_id "Lrrfip1_dup2"
chr1	91180293	91180918	D523C30_D523C31_broad_peak_392	34	.	3.68379	5.46724	3.44608	.	-1	-1		.	0	D523C30_D523C31_broad_peak_392
chr1	91249561	91252499	D523C30_D523C31_broad_peak_393	331	.	11.3323	35.4885	33.1746	.	-1	-1		.	0	D523C30_D523C31_broad_peak_393
chr1	91297458	91302363	D523C30_D523C31_broad_peak_394	328	.	11.1143	35.0857	32.8071	chr1	91298395	91298398	gene_id "Scly"; transcript_id "Scly";	3		D523C30_D523C31_broad_peak_394	Scly	transcript_id "Scly"
chr1	91396580	91399496	D523C30_D523C31_broad_peak_395	517	.	14.962	54.1899	51.7779	chr1	91398702	91398705	gene_id "Ilkap"; transcript_id "Ilkap";	3		D523C30_D523C31_broad_peak_395	Ilkap	transcript_id "Ilkap"
chr1	91412112	91414479	D523C30_D523C31_broad_peak_396	407	.	12.7208	43.1081	40.771	chr1	91413134	91413137	gene_id "Hes6"; transcript_id "Hes6";	3		D523C30_D523C31_broad_peak_396	Hes6	transcript_id "Hes6"
chr1	91442513	91444842	D523C30_D523C31_broad_peak_397	195	.	8.22617	21.7581	19.5533	.	-1	-1		.	0	D523C30_D523C31_broad_peak_397
chr1	91455285	91459829	D523C30_D523C31_broad_peak_398	240	.	9.04589	26.2861	24.0609	.	-1	-1		.	0	D523C30_D523C31_broad_peak_398
chr1	91494715	91495558	D523C30_D523C31_broad_peak_399	269	.	10.2915	29.2683	26.981	chr1	91494765	91494768	gene_id "Traf3ip1"; transcript_id "Traf3ip1";	3		D523C30_D523C31_broad_peak_399	Traf3ip1	transcript_id "Traf3ip1"
chr1	91539651	91541619	D523C30_D523C31_broad_peak_400	413	.	13.3362	43.7385	41.3699	chr1	91540812	91540815	gene_id "Asb1"; transcript_id "Asb1";	3		D523C30_D523C31_broad_peak_400	Asb1	transcript_id "Asb1"
chr1	91539651	91541619	D523C30_D523C31_broad_peak_400	413	.	13.3362	43.7385	41.3699	chr1	91541152	91541155	gene_id "Asb1"; transcript_id "Asb1_dup1";	3		D523C30_D523C31_broad_peak_400	Asb1	transcript_id "Asb1_dup1"
chr1	91757520	91757941	D523C30_D523C31_broad_peak_401	20	.	3.07327	3.97696	2.00005	.	-1	-1		.	0	D523C30_D523C31_broad_peak_401
chr1	92178771	92181554	D523C30_D523C31_broad_peak_402	159	.	7.28202	18.1681	15.9817	.	-1	-1		.	0	D523C30_D523C31_broad_peak_402
chr1	92472664	92474592	D523C30_D523C31_broad_peak_403	829	.	21.2073	85.5373	82.9405	chr1	92473734	92473737	gene_id "Ndufa10"; transcript_id "Ndufa10";	3		D523C30_D523C31_broad_peak_403	Ndufa10	transcript_id "Ndufa10"
chr1	92640876	92642383	D523C30_D523C31_broad_peak_404	972	.	23.1025	99.9225	97.2569	chr1	92641939	92641942	gene_id "Myeov2"; transcript_id "Myeov2";	3		D523C30_D523C31_broad_peak_404	Myeov2	transcript_id "Myeov2"
chr1	92709689	92710047	D523C30_D523C31_broad_peak_405	14	.	2.71048	3.38848	1.44358	.	-1	-1		.	0	D523C30_D523C31_broad_peak_405
chr1	92831954	92832672	D523C30_D523C31_broad_peak_406	107	.	6.15294	12.9382	10.7928	.	-1	-1		.	0	D523C30_D523C31_broad_peak_406
chr1	92906575	92908136	D523C30_D523C31_broad_peak_407	266	.	10.0371	28.945	26.6754	chr1	92907054	92907057	gene_id "Dusp28"; transcript_id "Dusp28";	3		D523C30_D523C31_broad_peak_407	Dusp28	transcript_id "Dusp28"
chr1	92909873	92912185	D523C30_D523C31_broad_peak_408	323	.	11.355	34.6775	32.3636	chr1	92910970	92910973	gene_id "Rnpepl1"; transcript_id "Rnpepl1";	3		D523C30_D523C31_broad_peak_408	Rnpepl1	transcript_id "Rnpepl1"
chr1	92933403	92936899	D523C30_D523C31_broad_peak_409	326	.	11.1502	34.9268	32.6347	chr1	92934873	92934876	gene_id "Capn10"; transcript_id "Capn10";	3		D523C30_D523C31_broad_peak_409	Capn10	transcript_id "Capn10"
chr1	93135272	93136146	D523C30_D523C31_broad_peak_410	141	.	6.95561	16.2805	14.1083	chr1	93135293	93135296	gene_id "Agxt"; transcript_id "Agxt";	3		D523C30_D523C31_broad_peak_410	Agxt	transcript_id "Agxt"
chr1	93135272	93136146	D523C30_D523C31_broad_peak_410	141	.	6.95561	16.2805	14.1083	chr1	93135359	93135362	gene_id "Agxt"; transcript_id "Agxt_dup1";	3		D523C30_D523C31_broad_peak_410	Agxt	transcript_id "Agxt_dup1"
chr1	93235872	93236777	D523C30_D523C31_broad_peak_411	39	.	3.86076	6.0094	3.97631	chr1	93235988	93235991	gene_id "Sned1"; transcript_id "Sned1";	3		D523C30_D523C31_broad_peak_411	Sned1	transcript_id "Sned1"
chr1	93304927	93306732	D523C30_D523C31_broad_peak_412	585	.	16.3746	61.0323	58.571	chr1	93305842	93305845	gene_id "Mterf4"; transcript_id "Mterf4";	3		D523C30_D523C31_broad_peak_412	Mterf4	transcript_id "Mterf4"
chr1	93341953	93344547	D523C30_D523C31_broad_peak_413	865	.	21.9511	89.1153	86.5096	chr1	93343659	93343662	gene_id "Ppp1r7"; transcript_id "Ppp1r7";	3		D523C30_D523C31_broad_peak_413	Ppp1r7	transcript_id "Ppp1r7"
chr1	93442784	93446752	D523C30_D523C31_broad_peak_414	542	.	15.5213	56.7193	54.2765	.	-1	-1		.	0	D523C30_D523C31_broad_peak_414
chr1	93476596	93480384	D523C30_D523C31_broad_peak_415	1022	.	25.2973	104.911	102.202	.	-1	-1		.	0	D523C30_D523C31_broad_peak_415
chr1	93511395	93513179	D523C30_D523C31_broad_peak_416	232	.	9.11015	25.5067	23.2691	.	-1	-1		.	0	D523C30_D523C31_broad_peak_416
chr1	93634445	93636739	D523C30_D523C31_broad_peak_417	566	.	16.7774	59.151	56.6812	chr1	93635324	93635327	gene_id "Stk25"; transcript_id "Stk25";	3		D523C30_D523C31_broad_peak_417	Stk25	transcript_id "Stk25"
chr1	93668706	93669156	D523C30_D523C31_broad_peak_418	38	.	3.85485	5.89546	3.8619	.	-1	-1		.	0	D523C30_D523C31_broad_peak_418
chr1	93685492	93687752	D523C30_D523C31_broad_peak_419	93	.	5.61258	11.432	9.31849	chr1	93686446	93686449	gene_id "Bok"; transcript_id "Bok";	3		D523C30_D523C31_broad_peak_419	Bok	transcript_id "Bok"
chr1	93753433	93756012	D523C30_D523C31_broad_peak_420	353	.	12.0767	37.6681	35.3389	chr1	93754530	93754533	gene_id "Thap4"; transcript_id "Thap4";	3		D523C30_D523C31_broad_peak_420	Thap4	transcript_id "Thap4"
chr1	93753433	93756012	D523C30_D523C31_broad_peak_420	353	.	12.0767	37.6681	35.3389	chr1	93755044	93755047	gene_id "Atg4b"; transcript_id "Atg4b";	3		D523C30_D523C31_broad_peak_420	Atg4b	transcript_id "Atg4b"
chr1	93801000	93805188	D523C30_D523C31_broad_peak_421	267	.	9.78942	29.0328	26.7793	chr1	93801824	93801827	gene_id "Dtymk"; transcript_id "Dtymk";	3		D523C30_D523C31_broad_peak_421	Dtymk	transcript_id "Dtymk"
chr1	93801000	93805188	D523C30_D523C31_broad_peak_421	267	.	9.78942	29.0328	26.7793	chr1	93801824	93801827	gene_id "Dtymk"; transcript_id "Dtymk_dup1";	3		D523C30_D523C31_broad_peak_421	Dtymk	transcript_id "Dtymk_dup1"
chr1	93801000	93805188	D523C30_D523C31_broad_peak_421	267	.	9.78942	29.0328	26.7793	chr1	93804002	93804005	gene_id "Ing5"; transcript_id "Ing5";	3		D523C30_D523C31_broad_peak_421	Ing5	transcript_id "Ing5"
chr1	93824525	93826179	D523C30_D523C31_broad_peak_422	404	.	13.2987	42.797	40.4256	.	-1	-1		.	0	D523C30_D523C31_broad_peak_422
chr1	95313150	95314724	D523C30_D523C31_broad_peak_423	355	.	12.3574	37.9025	35.553	chr1	95313816	95313819	gene_id "Fam174a"; transcript_id "Fam174a";	3		D523C30_D523C31_broad_peak_423	Fam174a	transcript_id "Fam174a"
chr1	95665278	95668538	D523C30_D523C31_broad_peak_424	87	.	5.42854	10.8743	8.76492	chr1	95667258	95667261	gene_id "St8sia4"; transcript_id "St8sia4";	3		D523C30_D523C31_broad_peak_424	St8sia4	transcript_id "St8sia4"
chr1	95665278	95668538	D523C30_D523C31_broad_peak_424	87	.	5.42854	10.8743	8.76492	chr1	95667258	95667261	gene_id "St8sia4"; transcript_id "St8sia4_dup1";	3		D523C30_D523C31_broad_peak_424	St8sia4	transcript_id "St8sia4_dup1"
chr1	97658958	97662747	D523C30_D523C31_broad_peak_425	159	.	7.49309	18.174	15.9858	.	-1	-1		.	0	D523C30_D523C31_broad_peak_425
chr1	97767389	97772039	D523C30_D523C31_broad_peak_426	960	.	21.9426	98.7545	96.098	.	-1	-1		.	0	D523C30_D523C31_broad_peak_426
chr1	97974391	97976890	D523C30_D523C31_broad_peak_427	47	.	4.15161	6.79284	4.74885	.	-1	-1		.	0	D523C30_D523C31_broad_peak_427
chr1	98094637	98096171	D523C30_D523C31_broad_peak_428	136	.	6.88292	15.8653	13.6982	.	-1	-1		.	0	D523C30_D523C31_broad_peak_428
chr1	105114751	105116953	D523C30_D523C31_broad_peak_429	63	.	4.56675	8.38334	6.30677	.	-1	-1		.	0	D523C30_D523C31_broad_peak_429
chr1	105178616	105179350	D523C30_D523C31_broad_peak_430	17	.	2.97612	3.7686	1.79969	.	-1	-1		.	0	D523C30_D523C31_broad_peak_430
chr1	105355525	105357561	D523C30_D523C31_broad_peak_431	330	.	11.2002	35.3337	33.0046	.	-1	-1		.	0	D523C30_D523C31_broad_peak_431
chr1	105662525	105665622	D523C30_D523C31_broad_peak_432	817	.	21.2982	84.3795	81.7894	chr1	105664107	105664110	gene_id "2310035C23Rik"; transcript_id "2310035C23Rik";	3		D523C30_D523C31_broad_peak_432	2310035C23Rik	transcript_id "2310035C23Rik"
chr1	105662525	105665622	D523C30_D523C31_broad_peak_432	817	.	21.2982	84.3795	81.7894	chr1	105664107	105664110	gene_id "2310035C23Rik"; transcript_id "2310035C23Rik_dup1";	3		D523C30_D523C31_broad_peak_432	2310035C23Rik	transcript_id "2310035C23Rik_dup1"
chr1	105780811	105782668	D523C30_D523C31_broad_peak_433	95	.	5.6541	11.6336	9.5175	.	-1	-1		.	0	D523C30_D523C31_broad_peak_433
chr1	105971303	105972483	D523C30_D523C31_broad_peak_434	227	.	9.19842	25.0113	22.7625	.	-1	-1		.	0	D523C30_D523C31_broad_peak_434
chr1	105988242	105994858	D523C30_D523C31_broad_peak_435	991	.	24.5326	101.871	99.1932	chr1	105990789	105990792	gene_id "Zcchc2"; transcript_id "Zcchc2";	3		D523C30_D523C31_broad_peak_435	Zcchc2	transcript_id "Zcchc2"
chr1	105988242	105994858	D523C30_D523C31_broad_peak_435	991	.	24.5326	101.871	99.1932	chr1	105990789	105990792	gene_id "Zcchc2"; transcript_id "Zcchc2_dup1";	3		D523C30_D523C31_broad_peak_435	Zcchc2	transcript_id "Zcchc2_dup1"
chr1	105997665	105998104	D523C30_D523C31_broad_peak_436	12	.	2.72741	3.19297	1.24486	.	-1	-1		.	0	D523C30_D523C31_broad_peak_436
chr1	106171681	106176080	D523C30_D523C31_broad_peak_437	349	.	11.8553	37.3021	34.9827	chr1	106172003	106172006	gene_id "Phlpp1"; transcript_id "Phlpp1";	3		D523C30_D523C31_broad_peak_437	Phlpp1	transcript_id "Phlpp1"
chr1	106711340	106714882	D523C30_D523C31_broad_peak_438	79	.	5.17598	10.0478	7.95321	chr1	106712877	106712880	gene_id "Bcl2"; transcript_id "Bcl2";	3		D523C30_D523C31_broad_peak_438	Bcl2	transcript_id "Bcl2"
chr1	106711340	106714882	D523C30_D523C31_broad_peak_438	79	.	5.17598	10.0478	7.95321	chr1	106712877	106712880	gene_id "Bcl2"; transcript_id "Bcl2_dup1";	3		D523C30_D523C31_broad_peak_438	Bcl2	transcript_id "Bcl2_dup1"
chr1	106758462	106760948	D523C30_D523C31_broad_peak_439	526	.	15.2071	55.0372	52.6134	chr1	106759648	106759651	gene_id "Kdsr"; transcript_id "Kdsr";	3		D523C30_D523C31_broad_peak_439	Kdsr	transcript_id "Kdsr"
chr1	106795234	106797596	D523C30_D523C31_broad_peak_440	984	.	24.3599	101.164	98.4934	chr1	106796444	106796447	gene_id "Vps4b"; transcript_id "Vps4b";	3		D523C30_D523C31_broad_peak_440	Vps4b	transcript_id "Vps4b"
chr1	107589950	107590737	D523C30_D523C31_broad_peak_441	97	.	5.88455	11.864	9.72576	.	-1	-1		.	0	D523C30_D523C31_broad_peak_441
chr1	111864016	111865032	D523C30_D523C31_broad_peak_442	134	.	6.94171	15.6485	13.473	.	-1	-1		.	0	D523C30_D523C31_broad_peak_442
chr1	118309878	118311915	D523C30_D523C31_broad_peak_443	626	.	16.7214	65.0941	62.6546	chr1	118311063	118311066	gene_id "Tsn"; transcript_id "Tsn";	3		D523C30_D523C31_broad_peak_443	Tsn	transcript_id "Tsn"
chr1	118321312	118323043	D523C30_D523C31_broad_peak_444	1033	.	24.8307	106	103.308	chr1	118321892	118321895	gene_id "Nifk"; transcript_id "Nifk";	3		D523C30_D523C31_broad_peak_444	Nifk	transcript_id "Nifk"
chr1	118387619	118390823	D523C30_D523C31_broad_peak_445	1635	.	35.982	166.525	163.518	.	-1	-1		.	0	D523C30_D523C31_broad_peak_445
chr1	118394073	118394429	D523C30_D523C31_broad_peak_446	12	.	2.72741	3.19297	1.24487	.	-1	-1		.	0	D523C30_D523C31_broad_peak_446
chr1	118458440	118460070	D523C30_D523C31_broad_peak_447	152	.	7.15929	17.4564	15.2728	.	-1	-1		.	0	D523C30_D523C31_broad_peak_447
chr1	118613124	118614013	D523C30_D523C31_broad_peak_448	123	.	6.39587	14.4934	12.3345	.	-1	-1		.	0	D523C30_D523C31_broad_peak_448
chr1	118627907	118628648	D523C30_D523C31_broad_peak_449	129	.	6.73816	15.0909	12.9255	chr1	118628040	118628043	gene_id "Tfcp2l1"; transcript_id "Tfcp2l1";	3		D523C30_D523C31_broad_peak_449	Tfcp2l1	transcript_id "Tfcp2l1"
chr1	119419491	119422423	D523C30_D523C31_broad_peak_450	37	.	3.7644	5.75294	3.73018	chr1	119421083	119421086	gene_id "Inhbb"; transcript_id "Inhbb";	3		D523C30_D523C31_broad_peak_450	Inhbb	transcript_id "Inhbb"
chr1	119502698	119505227	D523C30_D523C31_broad_peak_451	513	.	15.0685	53.7284	51.3172	.	-1	-1		.	0	D523C30_D523C31_broad_peak_451
chr1	119525357	119527009	D523C30_D523C31_broad_peak_452	258	.	10.0497	28.1522	25.8718	chr1	119526510	119526513	gene_id "Tmem185b"; transcript_id "Tmem185b";	3		D523C30_D523C31_broad_peak_452	Tmem185b	transcript_id "Tmem185b"
chr1	119646158	119649353	D523C30_D523C31_broad_peak_453	448	.	13.6255	47.1765	44.8204	.	-1	-1		.	0	D523C30_D523C31_broad_peak_453
chr1	119835906	119837981	D523C30_D523C31_broad_peak_454	201	.	8.25486	22.3098	20.1054	.	-1	-1		.	0	D523C30_D523C31_broad_peak_454
chr1	119912167	119913759	D523C30_D523C31_broad_peak_455	308	.	10.3497	33.1435	30.8297	.	-1	-1		.	0	D523C30_D523C31_broad_peak_455
chr1	120072258	120074418	D523C30_D523C31_broad_peak_456	515	.	15.3281	53.9694	51.5466	chr1	120073729	120073732	gene_id "Tmem37"; transcript_id "Tmem37";	3		D523C30_D523C31_broad_peak_456	Tmem37	transcript_id "Tmem37"
chr1	120264453	120265902	D523C30_D523C31_broad_peak_458	164	.	7.4662	18.5792	16.4032	.	-1	-1		.	0	D523C30_D523C31_broad_peak_458
chr1	120269245	120270291	D523C30_D523C31_broad_peak_459	58	.	4.57768	7.87886	5.80483	.	-1	-1		.	0	D523C30_D523C31_broad_peak_459
chr1	120502750	120504650	D523C30_D523C31_broad_peak_460	66	.	4.82171	8.72581	6.63772	.	-1	-1		.	0	D523C30_D523C31_broad_peak_460
chr1	121096940	121097557	D523C30_D523C31_broad_peak_461	52	.	4.38261	7.33287	5.26938	.	-1	-1		.	0	D523C30_D523C31_broad_peak_461
chr1	121325322	121333536	D523C30_D523C31_broad_peak_462	540	.	14.9807	56.4739	54.0311	.	-1	-1		.	0	D523C30_D523C31_broad_peak_462
chr1	121430460	121432230	D523C30_D523C31_broad_peak_463	584	.	16.8284	60.9216	58.462	chr1	121431215	121431218	gene_id "Ccdc93"; transcript_id "Ccdc93";	3		D523C30_D523C31_broad_peak_463	Ccdc93	transcript_id "Ccdc93"
chr1	121430460	121432230	D523C30_D523C31_broad_peak_463	584	.	16.8284	60.9216	58.462	chr1	121431215	121431218	gene_id "Ccdc93"; transcript_id "Ccdc93_dup1";	3		D523C30_D523C31_broad_peak_463	Ccdc93	transcript_id "Ccdc93_dup1"
chr1	121566496	121568218	D523C30_D523C31_broad_peak_464	943	.	23.3225	96.9688	94.3289	chr1	121567872	121567875	gene_id "Ddx18"; transcript_id "Ddx18";	3		D523C30_D523C31_broad_peak_464	Ddx18	transcript_id "Ddx18"
chr1	125428766	125436697	D523C30_D523C31_broad_peak_465	470	.	13.4564	49.3876	47.0344	chr1	125435325	125435328	gene_id "Actr3"; transcript_id "Actr3";	3		D523C30_D523C31_broad_peak_465	Actr3	transcript_id "Actr3"
chr1	125428766	125436697	D523C30_D523C31_broad_peak_465	470	.	13.4564	49.3876	47.0344	chr1	125435325	125435328	gene_id "Actr3"; transcript_id "Actr3_dup1";	3		D523C30_D523C31_broad_peak_465	Actr3	transcript_id "Actr3_dup1"
chr1	125428766	125436697	D523C30_D523C31_broad_peak_465	470	.	13.4564	49.3876	47.0344	chr1	125435325	125435328	gene_id "Actr3"; transcript_id "Actr3_dup2";	3		D523C30_D523C31_broad_peak_465	Actr3	transcript_id "Actr3_dup2"
chr1	125559673	125562263	D523C30_D523C31_broad_peak_466	365	.	11.6388	38.9202	36.5671	chr1	125561244	125561247	gene_id "Slc35f5"; transcript_id "Slc35f5";	3		D523C30_D523C31_broad_peak_466	Slc35f5	transcript_id "Slc35f5"
chr1	125676915	125677661	D523C30_D523C31_broad_peak_467	106	.	6.11754	12.8326	10.6907	chr1	125677336	125677339	gene_id "Gpr39"; transcript_id "Gpr39";	3		D523C30_D523C31_broad_peak_467	Gpr39	transcript_id "Gpr39"
chr1	127204545	127207166	D523C30_D523C31_broad_peak_468	538	.	16.3345	56.3012	53.8375	.	-1	-1		.	0	D523C30_D523C31_broad_peak_468
chr1	127397418	127397961	D523C30_D523C31_broad_peak_469	28	.	3.4671	4.89491	2.88727	.	-1	-1		.	0	D523C30_D523C31_broad_peak_469
chr1	127727584	127733210	D523C30_D523C31_broad_peak_470	1038	.	23.0269	106.543	103.884	chr1	127729485	127729488	gene_id "Acmsd"; transcript_id "Acmsd";	3		D523C30_D523C31_broad_peak_470	Acmsd	transcript_id "Acmsd"
chr1	127772883	127777133	D523C30_D523C31_broad_peak_471	1183	.	25.226	121.091	118.336	chr1	127774227	127774230	gene_id "Ccnt2"; transcript_id "Ccnt2";	3		D523C30_D523C31_broad_peak_471	Ccnt2	transcript_id "Ccnt2"
chr1	127868289	127869822	D523C30_D523C31_broad_peak_472	657	.	16.2743	68.2321	65.746	chr1	127868811	127868814	gene_id "Rab3gap1"; transcript_id "Rab3gap1";	3		D523C30_D523C31_broad_peak_472	Rab3gap1	transcript_id "Rab3gap1"
chr1	128101826	128104505	D523C30_D523C31_broad_peak_473	818	.	21.9255	84.4368	81.8261	chr1	128102969	128102972	gene_id "Zranb3"; transcript_id "Zranb3_dup1";	3		D523C30_D523C31_broad_peak_473	Zranb3	transcript_id "Zranb3_dup1"
chr1	128243520	128246371	D523C30_D523C31_broad_peak_474	686	.	18.8194	71.2132	68.6897	chr1	128244470	128244473	gene_id "Ubxn4"; transcript_id "Ubxn4";	3		D523C30_D523C31_broad_peak_474	Ubxn4	transcript_id "Ubxn4"
chr1	128358284	128360017	D523C30_D523C31_broad_peak_475	161	.	7.16759	18.2994	16.1484	chr1	128359562	128359565	gene_id "Mcm6"; transcript_id "Mcm6";	3		D523C30_D523C31_broad_peak_475	Mcm6	transcript_id "Mcm6"
chr1	128415925	128417976	D523C30_D523C31_broad_peak_476	697	.	18.4511	72.2484	69.7465	chr1	128417214	128417217	gene_id "Dars"; transcript_id "Dars";	3		D523C30_D523C31_broad_peak_476	Dars	transcript_id "Dars"
chr1	128415925	128417976	D523C30_D523C31_broad_peak_476	697	.	18.4511	72.2484	69.7465	chr1	128417214	128417217	gene_id "Dars"; transcript_id "Dars_dup1";	3		D523C30_D523C31_broad_peak_476	Dars	transcript_id "Dars_dup1"
chr1	128590774	128593321	D523C30_D523C31_broad_peak_477	82	.	5.38802	10.4087	8.29731	chr1	128592206	128592209	gene_id "Cxcr4"; transcript_id "Cxcr4";	3		D523C30_D523C31_broad_peak_477	Cxcr4	transcript_id "Cxcr4"
chr1	128832311	128832832	D523C30_D523C31_broad_peak_478	51	.	4.31825	7.20594	5.14762	.	-1	-1		.	0	D523C30_D523C31_broad_peak_478
chr1	130458750	130463394	D523C30_D523C31_broad_peak_479	274	.	10.1849	29.7257	27.4405	chr1	130462666	130462669	gene_id "Cd55"; transcript_id "Cd55";	3		D523C30_D523C31_broad_peak_479	Cd55	transcript_id "Cd55"
chr1	130657270	130662063	D523C30_D523C31_broad_peak_480	1269	.	27.3381	129.739	126.93	chr1	130657294	130657297	gene_id "C4bp"; transcript_id "C4bp";	3		D523C30_D523C31_broad_peak_480	C4bp	transcript_id "C4bp"
chr1	130715120	130719283	D523C30_D523C31_broad_peak_481	1308	.	30.241	133.715	130.885	chr1	130717483	130717486	gene_id "Yod1"; transcript_id "Yod1";	3		D523C30_D523C31_broad_peak_481	Yod1	transcript_id "Yod1"
chr1	130732080	130734471	D523C30_D523C31_broad_peak_482	25	.	3.17557	4.52465	2.53463	.	-1	-1		.	0	D523C30_D523C31_broad_peak_482
chr1	130762751	130764591	D523C30_D523C31_broad_peak_483	183	.	8.15462	20.6044	18.3908	.	-1	-1		.	0	D523C30_D523C31_broad_peak_483
chr1	130826459	130829434	D523C30_D523C31_broad_peak_484	149	.	7.13904	17.0993	14.9281	.	-1	-1		.	0	D523C30_D523C31_broad_peak_484
chr1	130866260	130867550	D523C30_D523C31_broad_peak_485	13	.	2.78657	3.31968	1.36604	.	-1	-1		.	0	D523C30_D523C31_broad_peak_485
chr1	131019768	131021174	D523C30_D523C31_broad_peak_486	60	.	4.49297	8.17132	6.09285	chr1	131019911	131019914	gene_id "Il10"; transcript_id "Il10";	3		D523C30_D523C31_broad_peak_486	Il10	transcript_id "Il10"
chr1	131093843	131098353	D523C30_D523C31_broad_peak_487	452	.	13.6694	47.6811	45.2987	chr1	131097522	131097525	gene_id "Mapkapk2"; transcript_id "Mapkapk2";	3		D523C30_D523C31_broad_peak_487	Mapkapk2	transcript_id "Mapkapk2"
chr1	131125755	131126187	D523C30_D523C31_broad_peak_488	14	.	2.81026	3.37043	1.41457	.	-1	-1		.	0	D523C30_D523C31_broad_peak_488
chr1	131137793	131139661	D523C30_D523C31_broad_peak_489	213	.	8.23749	23.5965	21.3881	chr1	131138153	131138156	gene_id "Dyrk3"; transcript_id "Dyrk3";	3		D523C30_D523C31_broad_peak_489	Dyrk3	transcript_id "Dyrk3"
chr1	131152771	131154201	D523C30_D523C31_broad_peak_490	596	.	15.7622	62.1694	59.6952	chr1	131153369	131153372	gene_id "Eif2d"; transcript_id "Eif2d";	3		D523C30_D523C31_broad_peak_490	Eif2d	transcript_id "Eif2d"
chr1	131152771	131154201	D523C30_D523C31_broad_peak_490	596	.	15.7622	62.1694	59.6952	chr1	131153369	131153372	gene_id "Eif2d"; transcript_id "Eif2d_dup1";	3		D523C30_D523C31_broad_peak_490	Eif2d	transcript_id "Eif2d_dup1"
chr1	131198451	131200183	D523C30_D523C31_broad_peak_491	147	.	7.41138	16.9456	14.7435	.	-1	-1		.	0	D523C30_D523C31_broad_peak_491
chr1	131244297	131246441	D523C30_D523C31_broad_peak_492	341	.	12.0183	36.505	34.1669	chr1	131245127	131245130	gene_id "Rassf5"; transcript_id "Rassf5";	3		D523C30_D523C31_broad_peak_492	Rassf5	transcript_id "Rassf5"
chr1	131274551	131279791	D523C30_D523C31_broad_peak_493	375	.	11.9423	39.8743	37.547	chr1	131276551	131276554	gene_id "Ikbke"; transcript_id "Ikbke";	3		D523C30_D523C31_broad_peak_493	Ikbke	transcript_id "Ikbke"
chr1	131523704	131529642	D523C30_D523C31_broad_peak_494	426	.	13.3618	45.0521	42.6937	chr1	131525001	131525004	gene_id "Srgap2"; transcript_id "Srgap2";	3		D523C30_D523C31_broad_peak_494	Srgap2	transcript_id "Srgap2"
chr1	131523704	131529642	D523C30_D523C31_broad_peak_494	426	.	13.3618	45.0521	42.6937	chr1	131528700	131528703	gene_id "Fam72a"; transcript_id "Fam72a";	3		D523C30_D523C31_broad_peak_494	Fam72a	transcript_id "Fam72a"
chr1	131619957	131620360	D523C30_D523C31_broad_peak_495	12	.	2.72741	3.19297	1.24487	.	-1	-1		.	0	D523C30_D523C31_broad_peak_495
chr1	131638404	131639351	D523C30_D523C31_broad_peak_496	27	.	3.247	4.70633	2.71698	.	-1	-1		.	0	D523C30_D523C31_broad_peak_496
chr1	131688752	131690436	D523C30_D523C31_broad_peak_497	37	.	3.81808	5.7832	3.75361	.	-1	-1		.	0	D523C30_D523C31_broad_peak_497
chr1	131797063	131798332	D523C30_D523C31_broad_peak_498	374	.	12.6996	39.8065	37.4529	chr1	131797417	131797420	gene_id "Pm20d1"; transcript_id "Pm20d1";	3		D523C30_D523C31_broad_peak_498	Pm20d1	transcript_id "Pm20d1"
chr1	131827258	131829413	D523C30_D523C31_broad_peak_499	300	.	11.006	32.3528	30.0469	.	-1	-1		.	0	D523C30_D523C31_broad_peak_499
chr1	131866748	131868784	D523C30_D523C31_broad_peak_500	614	.	17.3451	63.8892	61.4163	chr1	131867651	131867654	gene_id "Rab29"; transcript_id "Rab29";	3		D523C30_D523C31_broad_peak_500	Rab29	transcript_id "Rab29"
chr1	131909819	131912905	D523C30_D523C31_broad_peak_501	520	.	14.4242	54.51	52.0977	chr1	131910733	131910736	gene_id "Nucks1"; transcript_id "Nucks1";	3		D523C30_D523C31_broad_peak_501	Nucks1	transcript_id "Nucks1"
chr1	131909819	131912905	D523C30_D523C31_broad_peak_501	520	.	14.4242	54.51	52.0977	chr1	131910733	131910736	gene_id "Nucks1"; transcript_id "Nucks1_dup1";	3		D523C30_D523C31_broad_peak_501	Nucks1	transcript_id "Nucks1_dup1"
chr1	131917212	131917757	D523C30_D523C31_broad_peak_502	13	.	2.74134	3.2409	1.31247	.	-1	-1		.	0	D523C30_D523C31_broad_peak_502
chr1	131962539	131964261	D523C30_D523C31_broad_peak_503	215	.	8.90249	23.7846	21.5542	.	-1	-1		.	0	D523C30_D523C31_broad_peak_503
chr1	131970151	131973975	D523C30_D523C31_broad_peak_504	303	.	10.8448	32.6725	30.3582	.	-1	-1		.	0	D523C30_D523C31_broad_peak_504
chr1	131977108	131977893	D523C30_D523C31_broad_peak_505	14	.	2.83246	3.41798	1.46004	.	-1	-1		.	0	D523C30_D523C31_broad_peak_505
chr1	132006726	132011074	D523C30_D523C31_broad_peak_506	639	.	17.0353	66.4363	63.9663	.	-1	-1		.	0	D523C30_D523C31_broad_peak_506
chr1	132137634	132140314	D523C30_D523C31_broad_peak_507	463	.	13.9387	48.7659	46.3943	.	-1	-1		.	0	D523C30_D523C31_broad_peak_507
chr1	132298597	132299258	D523C30_D523C31_broad_peak_508	38	.	3.83964	5.87555	3.84428	.	-1	-1		.	0	D523C30_D523C31_broad_peak_508
chr1	132315846	132319224	D523C30_D523C31_broad_peak_509	625	.	17.0447	65.0217	62.5742	chr1	132316229	132316232	gene_id "Nuak2"; transcript_id "Nuak2";	3		D523C30_D523C31_broad_peak_509	Nuak2	transcript_id "Nuak2"
chr1	132315846	132319224	D523C30_D523C31_broad_peak_509	625	.	17.0447	65.0217	62.5742	chr1	132316229	132316232	gene_id "Nuak2"; transcript_id "Nuak2_dup1";	3		D523C30_D523C31_broad_peak_509	Nuak2	transcript_id "Nuak2_dup1"
chr1	132342166	132343088	D523C30_D523C31_broad_peak_510	24	.	3.25969	4.40874	2.41684	.	-1	-1		.	0	D523C30_D523C31_broad_peak_510
chr1	132365138	132367667	D523C30_D523C31_broad_peak_511	51	.	4.25048	7.15793	5.10932	.	-1	-1		.	0	D523C30_D523C31_broad_peak_511
chr1	132388538	132391563	D523C30_D523C31_broad_peak_512	90	.	5.60817	11.1968	9.07768	chr1	132391180	132391183	gene_id "Tmcc2"; transcript_id "Tmcc2";	3		D523C30_D523C31_broad_peak_512	Tmcc2	transcript_id "Tmcc2"
chr1	132416682	132418809	D523C30_D523C31_broad_peak_513	188	.	8.127	21.031	18.8284	chr1	132417605	132417608	gene_id "Dstyk"; transcript_id "Dstyk";	3		D523C30_D523C31_broad_peak_513	Dstyk	transcript_id "Dstyk"
chr1	132476175	132478600	D523C30_D523C31_broad_peak_514	873	.	20.3838	89.9587	87.3542	chr1	132477508	132477511	gene_id "Rbbp5"; transcript_id "Rbbp5";	3		D523C30_D523C31_broad_peak_514	Rbbp5	transcript_id "Rbbp5"
chr1	133022527	133026440	D523C30_D523C31_broad_peak_515	628	.	16.7078	65.2336	62.8004	.	-1	-1		.	0	D523C30_D523C31_broad_peak_515
chr1	133033181	133034485	D523C30_D523C31_broad_peak_516	178	.	7.58781	20.0867	17.889	.	-1	-1		.	0	D523C30_D523C31_broad_peak_516
chr1	133046140	133047330	D523C30_D523C31_broad_peak_517	121	.	6.5636	14.2912	12.1297	.	-1	-1		.	0	D523C30_D523C31_broad_peak_517
chr1	133103292	133104575	D523C30_D523C31_broad_peak_518	194	.	8.34343	21.6696	19.4565	.	-1	-1		.	0	D523C30_D523C31_broad_peak_518
chr1	133129581	133136475	D523C30_D523C31_broad_peak_519	1551	.	32.2337	158.14	155.194	chr1	133131746	133131749	gene_id "Ppp1r15b"; transcript_id "Ppp1r15b";	3		D523C30_D523C31_broad_peak_519	Ppp1r15b	transcript_id "Ppp1r15b"
chr1	133181246	133181849	D523C30_D523C31_broad_peak_520	22	.	3.18359	4.22418	2.2377	.	-1	-1		.	0	D523C30_D523C31_broad_peak_520
chr1	133241134	133242951	D523C30_D523C31_broad_peak_521	45	.	4.1269	6.62886	4.57967	.	-1	-1		.	0	D523C30_D523C31_broad_peak_521
chr1	133244503	133248185	D523C30_D523C31_broad_peak_522	746	.	18.1285	77.1873	74.6406	.	-1	-1		.	0	D523C30_D523C31_broad_peak_522
chr1	133257879	133258288	D523C30_D523C31_broad_peak_523	13	.	2.7171	3.27291	1.33183	.	-1	-1		.	0	D523C30_D523C31_broad_peak_523
chr1	133309404	133311114	D523C30_D523C31_broad_peak_524	311	.	11.2827	33.426	31.1062	chr1	133309886	133309889	gene_id "Golt1a"; transcript_id "Golt1a";	3		D523C30_D523C31_broad_peak_524	Golt1a	transcript_id "Golt1a"
chr1	133361774	133368330	D523C30_D523C31_broad_peak_525	885	.	22.1196	91.131	88.5307	chr1	133363763	133363766	gene_id "Etnk2"; transcript_id "Etnk2";	3		D523C30_D523C31_broad_peak_525	Etnk2	transcript_id "Etnk2"
chr1	133370748	133371237	D523C30_D523C31_broad_peak_526	21	.	3.142	4.12059	2.13695	.	-1	-1		.	0	D523C30_D523C31_broad_peak_526
chr1	133374678	133375557	D523C30_D523C31_broad_peak_527	12	.	2.62804	3.16695	1.22836	.	-1	-1		.	0	D523C30_D523C31_broad_peak_527
chr1	133417859	133418754	D523C30_D523C31_broad_peak_528	195	.	8.3041	21.8082	19.5968	.	-1	-1		.	0	D523C30_D523C31_broad_peak_528
chr1	133422477	133424381	D523C30_D523C31_broad_peak_529	251	.	9.85702	27.4575	25.1917	.	-1	-1		.	0	D523C30_D523C31_broad_peak_529
chr1	133609025	133610652	D523C30_D523C31_broad_peak_530	513	.	15.5272	53.7692	51.3402	chr1	133610214	133610217	gene_id "Snrpe"; transcript_id "Snrpe";	3		D523C30_D523C31_broad_peak_530	Snrpe	transcript_id "Snrpe"
chr1	133658246	133662471	D523C30_D523C31_broad_peak_531	637	.	17.8085	66.2069	63.7188	chr1	133659594	133659597	gene_id "Zbed6"; transcript_id "Zbed6";	3		D523C30_D523C31_broad_peak_531	Zbed6	transcript_id "Zbed6"
chr1	133664501	133665603	D523C30_D523C31_broad_peak_532	230	.	8.44511	25.3101	23.061	.	-1	-1		.	0	D523C30_D523C31_broad_peak_532
chr1	133799352	133801070	D523C30_D523C31_broad_peak_533	93	.	5.5921	11.4993	9.388	.	-1	-1		.	0	D523C30_D523C31_broad_peak_533
chr1	133917146	133921389	D523C30_D523C31_broad_peak_534	86	.	5.49069	10.7903	8.66901	.	-1	-1		.	0	D523C30_D523C31_broad_peak_534
chr1	133932661	133933914	D523C30_D523C31_broad_peak_535	49	.	4.20467	6.95454	4.90507	.	-1	-1		.	0	D523C30_D523C31_broad_peak_535
chr1	134061022	134061547	D523C30_D523C31_broad_peak_536	37	.	3.79454	5.78227	3.75537	.	-1	-1		.	0	D523C30_D523C31_broad_peak_536
chr1	134076189	134079595	D523C30_D523C31_broad_peak_537	873	.	21.8931	89.9807	87.3858	chr1	134079050	134079053	gene_id "Btg2"; transcript_id "Btg2";	3		D523C30_D523C31_broad_peak_537	Btg2	transcript_id "Btg2"
chr1	134092842	134093773	D523C30_D523C31_broad_peak_538	142	.	7.11176	16.4636	14.2847	.	-1	-1		.	0	D523C30_D523C31_broad_peak_538
chr1	134098591	134099839	D523C30_D523C31_broad_peak_539	135	.	6.91372	15.7097	13.528	.	-1	-1		.	0	D523C30_D523C31_broad_peak_539
chr1	134232947	134235694	D523C30_D523C31_broad_peak_540	212	.	9.05653	23.4852	21.2303	chr1	134234352	134234355	gene_id "Adora1"; transcript_id "Adora1";	3		D523C30_D523C31_broad_peak_540	Adora1	transcript_id "Adora1"
chr1	134232947	134235694	D523C30_D523C31_broad_peak_540	212	.	9.05653	23.4852	21.2303	chr1	134234352	134234355	gene_id "Adora1"; transcript_id "Adora1_dup1";	3		D523C30_D523C31_broad_peak_540	Adora1	transcript_id "Adora1_dup1"
chr1	134232947	134235694	D523C30_D523C31_broad_peak_540	212	.	9.05653	23.4852	21.2303	chr1	134234730	134234733	gene_id "Adora1"; transcript_id "Adora1_dup2";	3		D523C30_D523C31_broad_peak_540	Adora1	transcript_id "Adora1_dup2"
chr1	134232947	134235694	D523C30_D523C31_broad_peak_540	212	.	9.05653	23.4852	21.2303	chr1	134234352	134234355	gene_id "Adora1"; transcript_id "Adora1_dup3";	3		D523C30_D523C31_broad_peak_540	Adora1	transcript_id "Adora1_dup3"
chr1	134303162	134304962	D523C30_D523C31_broad_peak_541	17	.	2.94001	3.68161	1.7158	.	-1	-1		.	0	D523C30_D523C31_broad_peak_541
chr1	134358465	134362991	D523C30_D523C31_broad_peak_542	493	.	15.1352	51.7467	49.3318	chr1	134361867	134361870	gene_id "Tmem183a"; transcript_id "Tmem183a";	3		D523C30_D523C31_broad_peak_542	Tmem183a	transcript_id "Tmem183a"
chr1	134358465	134362991	D523C30_D523C31_broad_peak_542	493	.	15.1352	51.7467	49.3318	chr1	134361867	134361870	gene_id "Tmem183a"; transcript_id "Tmem183a_dup1";	3		D523C30_D523C31_broad_peak_542	Tmem183a	transcript_id "Tmem183a_dup1"
chr1	134405231	134406876	D523C30_D523C31_broad_peak_543	593	.	17.1704	61.8339	59.3612	chr1	134406038	134406041	gene_id "Cyb5r1"; transcript_id "Cyb5r1";	3		D523C30_D523C31_broad_peak_543	Cyb5r1	transcript_id "Cyb5r1"
chr1	134414356	134417654	D523C30_D523C31_broad_peak_544	369	.	11.7155	39.2056	36.9109	.	-1	-1		.	0	D523C30_D523C31_broad_peak_544
chr1	134419526	134420110	D523C30_D523C31_broad_peak_545	20	.	3.12265	4.06368	2.08043	.	-1	-1		.	0	D523C30_D523C31_broad_peak_545
chr1	134421524	134422087	D523C30_D523C31_broad_peak_546	18	.	2.92416	3.79153	1.82629	.	-1	-1		.	0	D523C30_D523C31_broad_peak_546
chr1	134454651	134456592	D523C30_D523C31_broad_peak_547	424	.	13.692	44.8016	42.4218	.	-1	-1		.	0	D523C30_D523C31_broad_peak_547
chr1	134493721	134496429	D523C30_D523C31_broad_peak_548	601	.	16.3869	62.5746	60.1213	chr1	134494683	134494686	gene_id "Rabif"; transcript_id "Rabif";	3		D523C30_D523C31_broad_peak_548	Rabif	transcript_id "Rabif"
chr1	134513513	134513994	D523C30_D523C31_broad_peak_549	17	.	2.97315	3.72964	1.75938	.	-1	-1		.	0	D523C30_D523C31_broad_peak_549
chr1	134556187	134557584	D523C30_D523C31_broad_peak_550	187	.	8.05229	20.9179	18.72	.	-1	-1		.	0	D523C30_D523C31_broad_peak_550
chr1	134559839	134562307	D523C30_D523C31_broad_peak_551	274	.	10.2584	29.7303	27.4608	chr1	134560338	134560341	gene_id "Kdm5b"; transcript_id "Kdm5b";	3		D523C30_D523C31_broad_peak_551	Kdm5b	transcript_id "Kdm5b"
chr1	134801000	134803693	D523C30_D523C31_broad_peak_552	35	.	3.56675	5.5609	3.5445	.	-1	-1		.	0	D523C30_D523C31_broad_peak_552
chr1	134954787	134956441	D523C30_D523C31_broad_peak_553	354	.	11.9329	37.782	35.4462	chr1	134955779	134955782	gene_id "Ppp1r12b"; transcript_id "Ppp1r12b";	3		D523C30_D523C31_broad_peak_553	Ppp1r12b	transcript_id "Ppp1r12b"
chr1	134961973	134963527	D523C30_D523C31_broad_peak_554	423	.	13.1751	44.6634	42.312	.	-1	-1		.	0	D523C30_D523C31_broad_peak_554
chr1	135146344	135148781	D523C30_D523C31_broad_peak_555	268	.	9.68081	29.1029	26.8301	chr1	135146977	135146980	gene_id "Arl8a"; transcript_id "Arl8a";	3		D523C30_D523C31_broad_peak_555	Arl8a	transcript_id "Arl8a"
chr1	135258691	135259053	D523C30_D523C31_broad_peak_556	18	.	3.01622	3.82096	1.84658	.	-1	-1		.	0	D523C30_D523C31_broad_peak_556
chr1	135280674	135284971	D523C30_D523C31_broad_peak_557	539	.	15.2922	56.3232	53.9283	chr1	135284005	135284008	gene_id "Rnpep"; transcript_id "Rnpep";	3		D523C30_D523C31_broad_peak_557	Rnpep	transcript_id "Rnpep"
chr1	135280674	135284971	D523C30_D523C31_broad_peak_557	539	.	15.2922	56.3232	53.9283	chr1	135284005	135284008	gene_id "Rnpep"; transcript_id "Rnpep_dup1";	3		D523C30_D523C31_broad_peak_557	Rnpep	transcript_id "Rnpep_dup1"
chr1	135312186	135314579	D523C30_D523C31_broad_peak_558	832	.	20.5438	85.8299	83.2514	chr1	135313716	135313719	gene_id "Timm17a"; transcript_id "Timm17a";	3		D523C30_D523C31_broad_peak_558	Timm17a	transcript_id "Timm17a"
chr1	135429003	135431076	D523C30_D523C31_broad_peak_559	471	.	13.7933	49.4607	47.1076	chr1	135430427	135430430	gene_id "Ipo9"; transcript_id "Ipo9";	3		D523C30_D523C31_broad_peak_559	Ipo9	transcript_id "Ipo9"
chr1	135686413	135688858	D523C30_D523C31_broad_peak_560	164	.	7.4177	18.6581	16.4789	.	-1	-1		.	0	D523C30_D523C31_broad_peak_560
chr1	135728724	135730553	D523C30_D523C31_broad_peak_561	212	.	8.72632	23.4366	21.2048	.	-1	-1		.	0	D523C30_D523C31_broad_peak_561
chr1	135766237	135767805	D523C30_D523C31_broad_peak_562	32	.	3.52149	5.27475	3.26324	chr1	135766448	135766451	gene_id "Phlda3"; transcript_id "Phlda3";	3		D523C30_D523C31_broad_peak_562	Phlda3	transcript_id "Phlda3"
chr1	135818614	135819425	D523C30_D523C31_broad_peak_563	64	.	4.76962	8.53331	6.45236	chr1	135818978	135818981	gene_id "Lad1"; transcript_id "Lad1";	3		D523C30_D523C31_broad_peak_563	Lad1	transcript_id "Lad1"
chr1	136007379	136008323	D523C30_D523C31_broad_peak_564	164	.	7.63806	18.61	16.4162	.	-1	-1		.	0	D523C30_D523C31_broad_peak_564
chr1	136017679	136018922	D523C30_D523C31_broad_peak_565	579	.	16.8253	60.371	57.9036	chr1	136018541	136018544	gene_id "Tmem9"; transcript_id "Tmem9";	3		D523C30_D523C31_broad_peak_565	Tmem9	transcript_id "Tmem9"
chr1	136017679	136018922	D523C30_D523C31_broad_peak_565	579	.	16.8253	60.371	57.9036	chr1	136018541	136018544	gene_id "Tmem9"; transcript_id "Tmem9_dup1";	3		D523C30_D523C31_broad_peak_565	Tmem9	transcript_id "Tmem9_dup1"
chr1	136017679	136018922	D523C30_D523C31_broad_peak_565	579	.	16.8253	60.371	57.9036	chr1	136018541	136018544	gene_id "Tmem9"; transcript_id "Tmem9_dup2";	3		D523C30_D523C31_broad_peak_565	Tmem9	transcript_id "Tmem9_dup2"
chr1	136131099	136133188	D523C30_D523C31_broad_peak_566	65	.	4.79091	8.66625	6.58574	chr1	136131721	136131724	gene_id "Kif21b"; transcript_id "Kif21b";	3		D523C30_D523C31_broad_peak_566	Kif21b	transcript_id "Kif21b"
chr1	136139902	136140785	D523C30_D523C31_broad_peak_567	155	.	7.33569	17.7516	15.5617	.	-1	-1		.	0	D523C30_D523C31_broad_peak_567
chr1	136344503	136346937	D523C30_D523C31_broad_peak_568	243	.	9.59745	26.6338	24.3741	chr1	136345434	136345437	gene_id "Camsap2"; transcript_id "Camsap2";	3		D523C30_D523C31_broad_peak_568	Camsap2	transcript_id "Camsap2"
chr1	136414124	136416146	D523C30_D523C31_broad_peak_569	117	.	6.26598	13.8711	11.7338	.	-1	-1		.	0	D523C30_D523C31_broad_peak_569
chr1	136465972	136466787	D523C30_D523C31_broad_peak_570	26	.	3.34365	4.6193	2.62288	.	-1	-1		.	0	D523C30_D523C31_broad_peak_570
chr1	136559153	136559803	D523C30_D523C31_broad_peak_571	20	.	3.12195	4.06058	2.07741	.	-1	-1		.	0	D523C30_D523C31_broad_peak_571
chr1	136623861	136630851	D523C30_D523C31_broad_peak_572	227	.	9.00864	24.9568	22.7197	chr1	136625285	136625288	gene_id "Zfp281"; transcript_id "Zfp281";	3		D523C30_D523C31_broad_peak_572	Zfp281	transcript_id "Zfp281"
chr1	136623861	136630851	D523C30_D523C31_broad_peak_572	227	.	9.00864	24.9568	22.7197	chr1	136625285	136625288	gene_id "Zfp281"; transcript_id "Zfp281_dup1";	3		D523C30_D523C31_broad_peak_572	Zfp281	transcript_id "Zfp281_dup1"
chr1	136685260	136685960	D523C30_D523C31_broad_peak_573	41	.	3.71983	6.1591	4.1246	.	-1	-1		.	0	D523C30_D523C31_broad_peak_573
chr1	136692933	136696680	D523C30_D523C31_broad_peak_574	43	.	3.92431	6.42386	4.39065	.	-1	-1		.	0	D523C30_D523C31_broad_peak_574
chr1	136895452	136896301	D523C30_D523C31_broad_peak_575	15	.	2.84934	3.47961	1.52731	.	-1	-1		.	0	D523C30_D523C31_broad_peak_575
chr1	136910588	136911320	D523C30_D523C31_broad_peak_576	14	.	2.77764	3.41445	1.46531	.	-1	-1		.	0	D523C30_D523C31_broad_peak_576
chr1	136945235	136949970	D523C30_D523C31_broad_peak_577	1167	.	27.9929	119.541	116.764	chr1	136948800	136948803	gene_id "Nr5a2"; transcript_id "Nr5a2";	3		D523C30_D523C31_broad_peak_577	Nr5a2	transcript_id "Nr5a2"
chr1	136958189	136962028	D523C30_D523C31_broad_peak_578	442	.	13.8656	46.6042	44.2234	chr1	136960287	136960290	gene_id "Nr5a2"; transcript_id "Nr5a2_dup1";	3		D523C30_D523C31_broad_peak_578	Nr5a2	transcript_id "Nr5a2_dup1"
chr1	136966436	136967214	D523C30_D523C31_broad_peak_579	20	.	3.10665	4.04092	2.06124	.	-1	-1		.	0	D523C30_D523C31_broad_peak_579
chr1	137898083	137900954	D523C30_D523C31_broad_peak_580	193	.	8.25109	21.5518	19.3417	.	-1	-1		.	0	D523C30_D523C31_broad_peak_580
chr1	138171305	138175603	D523C30_D523C31_broad_peak_581	225	.	9.16634	24.7822	22.5328	chr1	138175084	138175087	gene_id "Ptprc"; transcript_id "Ptprc";	3		D523C30_D523C31_broad_peak_581	Ptprc	transcript_id "Ptprc"
chr1	138171305	138175603	D523C30_D523C31_broad_peak_581	225	.	9.16634	24.7822	22.5328	chr1	138175084	138175087	gene_id "Ptprc"; transcript_id "Ptprc_dup1";	3		D523C30_D523C31_broad_peak_581	Ptprc	transcript_id "Ptprc_dup1"
chr1	138171305	138175603	D523C30_D523C31_broad_peak_581	225	.	9.16634	24.7822	22.5328	chr1	138175084	138175087	gene_id "Ptprc"; transcript_id "Ptprc_dup2";	3		D523C30_D523C31_broad_peak_581	Ptprc	transcript_id "Ptprc_dup2"
chr1	138617272	138620736	D523C30_D523C31_broad_peak_582	360	.	12.4393	38.4017	36.0395	.	-1	-1		.	0	D523C30_D523C31_broad_peak_582
chr1	138855816	138857093	D523C30_D523C31_broad_peak_583	71	.	5.01956	9.21752	7.12207	chr1	138856814	138856817	gene_id "2310009B15Rik"; transcript_id "2310009B15Rik";	3		D523C30_D523C31_broad_peak_583	2310009B15Rik	transcript_id "2310009B15Rik"
chr1	138912230	138913299	D523C30_D523C31_broad_peak_584	33	.	3.58539	5.38215	3.36281	.	-1	-1		.	0	D523C30_D523C31_broad_peak_584
chr1	138928793	138929212	D523C30_D523C31_broad_peak_585	24	.	3.2685	4.40626	2.41202	.	-1	-1		.	0	D523C30_D523C31_broad_peak_585
chr1	138962778	138964766	D523C30_D523C31_broad_peak_586	318	.	11.5193	34.1661	31.8368	chr1	138963868	138963871	gene_id "Dennd1b"; transcript_id "Dennd1b";	3		D523C30_D523C31_broad_peak_586	Dennd1b	transcript_id "Dennd1b"
chr1	138982542	138983591	D523C30_D523C31_broad_peak_587	19	.	3.01573	3.90815	1.93831	.	-1	-1		.	0	D523C30_D523C31_broad_peak_587
chr1	139421333	139424280	D523C30_D523C31_broad_peak_588	312	.	10.5941	33.4989	31.2171	chr1	139423150	139423153	gene_id "Zbtb41"; transcript_id "Zbtb41";	3		D523C30_D523C31_broad_peak_588	Zbtb41	transcript_id "Zbtb41"
chr1	139454362	139455588	D523C30_D523C31_broad_peak_589	124	.	6.49635	14.6136	12.4675	chr1	139454931	139454934	gene_id "Aspm"; transcript_id "Aspm";	3		D523C30_D523C31_broad_peak_589	Aspm	transcript_id "Aspm"
chr1	139500958	139503939	D523C30_D523C31_broad_peak_590	344	.	11.48	36.8222	34.4965	chr1	139501745	139501748	gene_id "F13b"; transcript_id "F13b";	3		D523C30_D523C31_broad_peak_590	F13b	transcript_id "F13b"
chr1	139550489	139551220	D523C30_D523C31_broad_peak_591	17	.	2.71889	3.71607	1.75883	.	-1	-1		.	0	D523C30_D523C31_broad_peak_591
chr1	139556873	139560823	D523C30_D523C31_broad_peak_592	692	.	17.7796	71.7247	69.2423	chr1	139560155	139560158	gene_id "Cfhr1"; transcript_id "Cfhr1";	3		D523C30_D523C31_broad_peak_592	Cfhr1	transcript_id "Cfhr1"
chr1	139657723	139662173	D523C30_D523C31_broad_peak_593	1031	.	24.4983	105.775	103.105	.	-1	-1		.	0	D523C30_D523C31_broad_peak_593
chr1	139776876	139781914	D523C30_D523C31_broad_peak_594	709	.	18.2796	73.455	70.9736	chr1	139781165	139781168	gene_id "Gm4788"; transcript_id "Gm4788";	3		D523C30_D523C31_broad_peak_594	Gm4788	transcript_id "Gm4788"
chr1	139776876	139781914	D523C30_D523C31_broad_peak_594	709	.	18.2796	73.455	70.9736	chr1	139781165	139781168	gene_id "Gm4788"; transcript_id "Gm4788_dup1";	3		D523C30_D523C31_broad_peak_594	Gm4788	transcript_id "Gm4788_dup1"
chr1	139776876	139781914	D523C30_D523C31_broad_peak_594	709	.	18.2796	73.455	70.9736	chr1	139781165	139781168	gene_id "Gm4788"; transcript_id "Gm4788_dup2";	3		D523C30_D523C31_broad_peak_594	Gm4788	transcript_id "Gm4788_dup2"
chr1	139852681	139861585	D523C30_D523C31_broad_peak_595	1175	.	23.7062	120.231	117.54	chr1	139858624	139858627	gene_id "Cfhr2"; transcript_id "Cfhr2";	3		D523C30_D523C31_broad_peak_595	Cfhr2	transcript_id "Cfhr2"
chr1	140012614	140019404	D523C30_D523C31_broad_peak_596	719	.	18.0023	74.4433	71.9093	.	-1	-1		.	0	D523C30_D523C31_broad_peak_596
chr1	140175495	140175947	D523C30_D523C31_broad_peak_597	21	.	3.16067	4.17381	2.19691	.	-1	-1		.	0	D523C30_D523C31_broad_peak_597
chr1	140179290	140183752	D523C30_D523C31_broad_peak_598	1474	.	32.24	150.341	147.424	chr1	140183273	140183276	gene_id "Cfh"; transcript_id "Cfh";	3		D523C30_D523C31_broad_peak_598	Cfh	transcript_id "Cfh"
chr1	140245484	140246049	D523C30_D523C31_broad_peak_599	47	.	4.19222	6.79241	4.73873	.	-1	-1		.	0	D523C30_D523C31_broad_peak_599
chr1	140264838	140267611	D523C30_D523C31_broad_peak_600	37	.	3.70349	5.73951	3.71982	.	-1	-1		.	0	D523C30_D523C31_broad_peak_600
chr1	143701504	143703371	D523C30_D523C31_broad_peak_601	530	.	14.2507	55.3995	53.0083	chr1	143702621	143702624	gene_id "Cdc73"; transcript_id "Cdc73";	3		D523C30_D523C31_broad_peak_601	Cdc73	transcript_id "Cdc73"
chr1	143738751	143740679	D523C30_D523C31_broad_peak_602	155	.	7.26226	17.6887	15.5088	chr1	143739660	143739663	gene_id "Glrx2"; transcript_id "Glrx2_dup1";	3		D523C30_D523C31_broad_peak_602	Glrx2	transcript_id "Glrx2_dup1"
chr1	143776215	143778587	D523C30_D523C31_broad_peak_603	516	.	15.4916	54.0591	51.6314	chr1	143777400	143777403	gene_id "Uchl5"; transcript_id "Uchl5";	3		D523C30_D523C31_broad_peak_603	Uchl5	transcript_id "Uchl5"
chr1	143776215	143778587	D523C30_D523C31_broad_peak_603	516	.	15.4916	54.0591	51.6314	chr1	143777400	143777403	gene_id "Uchl5"; transcript_id "Uchl5_dup1";	3		D523C30_D523C31_broad_peak_603	Uchl5	transcript_id "Uchl5_dup1"
chr1	144001333	144005018	D523C30_D523C31_broad_peak_604	146	.	6.45587	16.7665	14.6035	chr1	144004115	144004118	gene_id "Rgs2"; transcript_id "Rgs2";	3		D523C30_D523C31_broad_peak_604	Rgs2	transcript_id "Rgs2"
chr1	144246344	144249206	D523C30_D523C31_broad_peak_605	111	.	5.87105	13.2665	11.1217	chr1	144249034	144249037	gene_id "Rgs1"; transcript_id "Rgs1";	3		D523C30_D523C31_broad_peak_605	Rgs1	transcript_id "Rgs1"
chr1	146494069	146495221	D523C30_D523C31_broad_peak_606	61	.	4.60655	8.20912	6.14161	.	-1	-1		.	0	D523C30_D523C31_broad_peak_606
chr1	149959515	149961788	D523C30_D523C31_broad_peak_607	122	.	6.56769	14.3938	12.2282	.	-1	-1		.	0	D523C30_D523C31_broad_peak_607
chr1	150391713	150396666	D523C30_D523C31_broad_peak_608	863	.	21.5396	88.9115	86.3271	chr1	150392943	150392946	gene_id "Tpr"; transcript_id "Tpr";	3		D523C30_D523C31_broad_peak_608	Tpr	transcript_id "Tpr"
chr1	150681212	150681653	D523C30_D523C31_broad_peak_609	18	.	3.02962	3.85319	1.87786	.	-1	-1		.	0	D523C30_D523C31_broad_peak_609
chr1	150991390	150993466	D523C30_D523C31_broad_peak_610	107	.	6.20399	12.8785	10.7257	chr1	150993048	150993051	gene_id "Hmcn1"; transcript_id "Hmcn1";	3		D523C30_D523C31_broad_peak_610	Hmcn1	transcript_id "Hmcn1"
chr1	151024996	151025662	D523C30_D523C31_broad_peak_611	48	.	4.11599	6.85907	4.81044	.	-1	-1		.	0	D523C30_D523C31_broad_peak_611
chr1	151127476	151135959	D523C30_D523C31_broad_peak_612	925	.	21.057	95.1548	92.5261	.	-1	-1		.	0	D523C30_D523C31_broad_peak_612
chr1	151167028	151167784	D523C30_D523C31_broad_peak_613	13	.	2.62186	3.32759	1.38845	.	-1	-1		.	0	D523C30_D523C31_broad_peak_613
chr1	151250197	151250886	D523C30_D523C31_broad_peak_614	32	.	3.64592	5.31665	3.29503	.	-1	-1		.	0	D523C30_D523C31_broad_peak_614
chr1	151342498	151348996	D523C30_D523C31_broad_peak_615	623	.	17.4352	64.8501	62.3636	.	-1	-1		.	0	D523C30_D523C31_broad_peak_615
chr1	151426683	151431344	D523C30_D523C31_broad_peak_616	920	.	21.6325	94.683	92.072	chr1	151428876	151428879	gene_id "Trmt1l"; transcript_id "Trmt1l";	3		D523C30_D523C31_broad_peak_616	Trmt1l	transcript_id "Trmt1l"
chr1	151499333	151501963	D523C30_D523C31_broad_peak_617	372	.	12.4127	39.5828	37.2303	.	-1	-1		.	0	D523C30_D523C31_broad_peak_617
chr1	151571186	151573223	D523C30_D523C31_broad_peak_618	101	.	5.84927	12.2393	10.107	chr1	151571529	151571532	gene_id "Fam129a"; transcript_id "Fam129a";	3		D523C30_D523C31_broad_peak_618	Fam129a	transcript_id "Fam129a"
chr1	151753347	151756944	D523C30_D523C31_broad_peak_619	538	.	14.7082	56.3149	53.8871	chr1	151755566	151755569	gene_id "Edem3"; transcript_id "Edem3";	3		D523C30_D523C31_broad_peak_619	Edem3	transcript_id "Edem3"
chr1	152088618	152091597	D523C30_D523C31_broad_peak_620	61	.	4.64367	8.25968	6.18791	.	-1	-1		.	0	D523C30_D523C31_broad_peak_620
chr1	152385655	152387143	D523C30_D523C31_broad_peak_621	230	.	9.12301	25.3322	23.0828	chr1	152386581	152386584	gene_id "Tsen15"; transcript_id "Tsen15";	3		D523C30_D523C31_broad_peak_621	Tsen15	transcript_id "Tsen15"
chr1	152399722	152400647	D523C30_D523C31_broad_peak_622	28	.	3.39782	4.8469	2.84764	chr1	152400137	152400140	gene_id "Colgalt2"; transcript_id "Colgalt2";	3		D523C30_D523C31_broad_peak_622	Colgalt2	transcript_id "Colgalt2"
chr1	152436858	152437994	D523C30_D523C31_broad_peak_623	236	.	9.52436	25.9041	23.6329	.	-1	-1		.	0	D523C30_D523C31_broad_peak_623
chr1	152621088	152625503	D523C30_D523C31_broad_peak_624	353	.	11.9561	37.6968	35.3772	chr1	152625007	152625010	gene_id "Rgl1"; transcript_id "Rgl1";	3		D523C30_D523C31_broad_peak_624	Rgl1	transcript_id "Rgl1"
chr1	152684546	152684984	D523C30_D523C31_broad_peak_625	14	.	2.81153	3.38076	1.42799	.	-1	-1		.	0	D523C30_D523C31_broad_peak_625
chr1	152765836	152768067	D523C30_D523C31_broad_peak_626	575	.	16.2813	60.008	57.5505	chr1	152766724	152766727	gene_id "Arpc5"; transcript_id "Arpc5";	3		D523C30_D523C31_broad_peak_626	Arpc5	transcript_id "Arpc5"
chr1	152800389	152800986	D523C30_D523C31_broad_peak_627	16	.	2.8973	3.56526	1.60318	.	-1	-1		.	0	D523C30_D523C31_broad_peak_627
chr1	152807839	152809591	D523C30_D523C31_broad_peak_628	114	.	6.12404	13.6245	11.4676	chr1	152808031	152808034	gene_id "Ncf2"; transcript_id "Ncf2";	3		D523C30_D523C31_broad_peak_628	Ncf2	transcript_id "Ncf2"
chr1	152901423	152904839	D523C30_D523C31_broad_peak_629	324	.	11.4289	34.8235	32.4917	chr1	152902534	152902537	gene_id "Smg7"; transcript_id "Smg7_dup1";	3		D523C30_D523C31_broad_peak_629	Smg7	transcript_id "Smg7_dup1"
chr1	152901423	152904839	D523C30_D523C31_broad_peak_629	324	.	11.4289	34.8235	32.4917	chr1	152902534	152902537	gene_id "Smg7"; transcript_id "Smg7_dup2";	3		D523C30_D523C31_broad_peak_629	Smg7	transcript_id "Smg7_dup2"
chr1	153072909	153073850	D523C30_D523C31_broad_peak_630	42	.	3.73788	6.28516	4.25126	.	-1	-1		.	0	D523C30_D523C31_broad_peak_630
chr1	153330881	153333868	D523C30_D523C31_broad_peak_631	169	.	7.79642	19.1284	16.9259	chr1	153332536	153332539	gene_id "Lamc1"; transcript_id "Lamc1";	3		D523C30_D523C31_broad_peak_631	Lamc1	transcript_id "Lamc1"
chr1	153412479	153414632	D523C30_D523C31_broad_peak_632	84	.	5.25937	10.5453	8.43282	.	-1	-1		.	0	D523C30_D523C31_broad_peak_632
chr1	153424610	153425319	D523C30_D523C31_broad_peak_633	30	.	3.53502	5.11197	3.0998	chr1	153425223	153425226	gene_id "Shcbp1l"; transcript_id "Shcbp1l";	3		D523C30_D523C31_broad_peak_633	Shcbp1l	transcript_id "Shcbp1l"
chr1	153481584	153481979	D523C30_D523C31_broad_peak_634	15	.	2.6105	3.50839	1.55541	.	-1	-1		.	0	D523C30_D523C31_broad_peak_634
chr1	153485363	153488218	D523C30_D523C31_broad_peak_635	727	.	18.4213	75.2224	72.7018	.	-1	-1		.	0	D523C30_D523C31_broad_peak_635
chr1	153548972	153549861	D523C30_D523C31_broad_peak_636	85	.	5.39087	10.6377	8.52912	.	-1	-1		.	0	D523C30_D523C31_broad_peak_636
chr1	153739465	153745855	D523C30_D523C31_broad_peak_637	1066	.	24.16	109.31	106.646	chr1	153740468	153740471	gene_id "Rgs16"; transcript_id "Rgs16";	3		D523C30_D523C31_broad_peak_637	Rgs16	transcript_id "Rgs16"
chr1	153748425	153749791	D523C30_D523C31_broad_peak_638	34	.	3.61915	5.42307	3.40793	.	-1	-1		.	0	D523C30_D523C31_broad_peak_638
chr1	153751473	153753160	D523C30_D523C31_broad_peak_639	213	.	8.38755	23.5647	21.325	.	-1	-1		.	0	D523C30_D523C31_broad_peak_639
chr1	153899054	153903841	D523C30_D523C31_broad_peak_640	814	.	20.3213	83.9585	81.4075	chr1	153902946	153902949	gene_id "Glul"; transcript_id "Glul";	3		D523C30_D523C31_broad_peak_640	Glul	transcript_id "Glul"
chr1	154117309	154118829	D523C30_D523C31_broad_peak_641	94	.	5.657	11.5403	9.42445	.	-1	-1		.	0	D523C30_D523C31_broad_peak_641
chr1	155082913	155084633	D523C30_D523C31_broad_peak_642	72	.	4.74948	9.35761	7.28298	.	-1	-1		.	0	D523C30_D523C31_broad_peak_642
chr1	155096805	155099862	D523C30_D523C31_broad_peak_643	311	.	11.3339	33.5068	31.1806	chr1	155099427	155099430	gene_id "Ier5"; transcript_id "Ier5";	3		D523C30_D523C31_broad_peak_643	Ier5	transcript_id "Ier5"
chr1	155145730	155147231	D523C30_D523C31_broad_peak_644	212	.	8.91706	23.4868	21.2452	chr1	155146683	155146686	gene_id "Mr1"; transcript_id "Mr1";	3		D523C30_D523C31_broad_peak_644	Mr1	transcript_id "Mr1"
chr1	155158012	155159851	D523C30_D523C31_broad_peak_645	289	.	10.3042	31.1889	28.9278	chr1	155158892	155158895	gene_id "Stx6"; transcript_id "Stx6";	3		D523C30_D523C31_broad_peak_645	Stx6	transcript_id "Stx6"
chr1	155415977	155417522	D523C30_D523C31_broad_peak_646	472	.	14.7977	49.6557	47.2408	chr1	155417231	155417234	gene_id "Xpr1"; transcript_id "Xpr1";	3		D523C30_D523C31_broad_peak_646	Xpr1	transcript_id "Xpr1"
chr1	155557654	155559323	D523C30_D523C31_broad_peak_647	467	.	14.679	49.1951	46.7756	chr1	155558637	155558640	gene_id "Acbd6"; transcript_id "Acbd6";	3		D523C30_D523C31_broad_peak_647	Acbd6	transcript_id "Acbd6"
chr1	155557654	155559323	D523C30_D523C31_broad_peak_647	467	.	14.679	49.1951	46.7756	chr1	155558637	155558640	gene_id "Acbd6"; transcript_id "Acbd6_dup1";	3		D523C30_D523C31_broad_peak_647	Acbd6	transcript_id "Acbd6_dup1"
chr1	155557654	155559323	D523C30_D523C31_broad_peak_647	467	.	14.679	49.1951	46.7756	chr1	155558637	155558640	gene_id "Acbd6"; transcript_id "Acbd6_dup2";	3		D523C30_D523C31_broad_peak_647	Acbd6	transcript_id "Acbd6_dup2"
chr1	155808618	155813820	D523C30_D523C31_broad_peak_648	786	.	18.9747	81.2015	78.6629	chr1	155812796	155812799	gene_id "Qsox1"; transcript_id "Qsox1";	3		D523C30_D523C31_broad_peak_648	Qsox1	transcript_id "Qsox1"
chr1	155808618	155813820	D523C30_D523C31_broad_peak_648	786	.	18.9747	81.2015	78.6629	chr1	155812796	155812799	gene_id "Qsox1"; transcript_id "Qsox1_dup1";	3		D523C30_D523C31_broad_peak_648	Qsox1	transcript_id "Qsox1_dup1"
chr1	155970833	155974728	D523C30_D523C31_broad_peak_649	446	.	13.7718	46.9859	44.6162	.	-1	-1		.	0	D523C30_D523C31_broad_peak_649
chr1	156034130	156038192	D523C30_D523C31_broad_peak_650	565	.	16.3137	58.9815	56.5023	chr1	156036232	156036235	gene_id "Tor1aip1"; transcript_id "Tor1aip1_dup1";	3		D523C30_D523C31_broad_peak_650	Tor1aip1	transcript_id "Tor1aip1_dup1"
chr1	156034130	156038192	D523C30_D523C31_broad_peak_650	565	.	16.3137	58.9815	56.5023	chr1	156036232	156036235	gene_id "Tor1aip1"; transcript_id "Tor1aip1_dup2";	3		D523C30_D523C31_broad_peak_650	Tor1aip1	transcript_id "Tor1aip1_dup2"
chr1	156040327	156044601	D523C30_D523C31_broad_peak_651	1085	.	22.5033	111.211	108.505	.	-1	-1		.	0	D523C30_D523C31_broad_peak_651
chr1	156420563	156421490	D523C30_D523C31_broad_peak_652	94	.	5.68381	11.5671	9.44615	.	-1	-1		.	0	D523C30_D523C31_broad_peak_652
chr1	156472557	156474839	D523C30_D523C31_broad_peak_653	87	.	5.35409	10.884	8.78707	.	-1	-1		.	0	D523C30_D523C31_broad_peak_653
chr1	156558295	156560832	D523C30_D523C31_broad_peak_654	244	.	9.59245	26.6885	24.4331	chr1	156559048	156559051	gene_id "Abl2"; transcript_id "Abl2";	3		D523C30_D523C31_broad_peak_654	Abl2	transcript_id "Abl2"
chr1	156558295	156560832	D523C30_D523C31_broad_peak_654	244	.	9.59245	26.6885	24.4331	chr1	156559048	156559051	gene_id "Abl2"; transcript_id "Abl2_dup1";	3		D523C30_D523C31_broad_peak_654	Abl2	transcript_id "Abl2_dup1"
chr1	156615323	156616407	D523C30_D523C31_broad_peak_655	61	.	4.61284	8.19684	6.12901	.	-1	-1		.	0	D523C30_D523C31_broad_peak_655
chr1	156672788	156675228	D523C30_D523C31_broad_peak_656	704	.	19.0885	72.9897	70.4599	chr1	156674302	156674305	gene_id "Tor3a"; transcript_id "Tor3a";	3		D523C30_D523C31_broad_peak_656	Tor3a	transcript_id "Tor3a"
chr1	156717707	156719734	D523C30_D523C31_broad_peak_657	437	.	13.5212	46.1038	43.7319	.	-1	-1		.	0	D523C30_D523C31_broad_peak_657
chr1	156937603	156940540	D523C30_D523C31_broad_peak_658	219	.	9.08461	24.2362	21.992	.	-1	-1		.	0	D523C30_D523C31_broad_peak_658
chr1	156978931	156979450	D523C30_D523C31_broad_peak_659	37	.	3.82106	5.76681	3.73421	.	-1	-1		.	0	D523C30_D523C31_broad_peak_659
chr1	157253739	157256714	D523C30_D523C31_broad_peak_660	47	.	4.03125	6.75826	4.71401	.	-1	-1		.	0	D523C30_D523C31_broad_peak_660
chr1	157408879	157413747	D523C30_D523C31_broad_peak_661	281	.	10.3422	30.4729	28.1837	chr1	157411935	157411938	gene_id "Rasal2"; transcript_id "Rasal2";	3		D523C30_D523C31_broad_peak_661	Rasal2	transcript_id "Rasal2"
chr1	157525374	157528857	D523C30_D523C31_broad_peak_662	1204	.	28.4067	123.292	120.493	.	-1	-1		.	0	D523C30_D523C31_broad_peak_662
chr1	159231240	159234191	D523C30_D523C31_broad_peak_663	429	.	13.6112	45.3099	42.9312	chr1	159232437	159232440	gene_id "Rfwd2"; transcript_id "Rfwd2";	3		D523C30_D523C31_broad_peak_663	Rfwd2	transcript_id "Rfwd2"
chr1	160043697	160047774	D523C30_D523C31_broad_peak_664	405	.	12.5181	42.8841	40.5537	.	-1	-1		.	0	D523C30_D523C31_broad_peak_664
chr1	160194254	160196265	D523C30_D523C31_broad_peak_665	814	.	20.1575	84.0108	81.4618	chr1	160195266	160195269	gene_id "Mrps14"; transcript_id "Mrps14";	3		D523C30_D523C31_broad_peak_665	Mrps14	transcript_id "Mrps14"
chr1	160211262	160214315	D523C30_D523C31_broad_peak_666	653	.	17.2697	67.8043	65.3013	chr1	160212664	160212667	gene_id "Cacybp"; transcript_id "Cacybp";	3		D523C30_D523C31_broad_peak_666	Cacybp	transcript_id "Cacybp"
chr1	160790881	160793511	D523C30_D523C31_broad_peak_667	437	.	13.7611	46.1068	43.7351	.	-1	-1		.	0	D523C30_D523C31_broad_peak_667
chr1	160905667	160908052	D523C30_D523C31_broad_peak_668	418	.	13.6929	44.2379	41.8474	.	-1	-1		.	0	D523C30_D523C31_broad_peak_668
chr1	160978037	160981947	D523C30_D523C31_broad_peak_669	577	.	14.729	60.17	57.7088	.	-1	-1		.	0	D523C30_D523C31_broad_peak_669
chr1	160984417	160991130	D523C30_D523C31_broad_peak_670	945	.	21.9704	97.149	94.5107	chr1	160987542	160987545	gene_id "Serpinc1"; transcript_id "Serpinc1";	3		D523C30_D523C31_broad_peak_670	Serpinc1	transcript_id "Serpinc1"
chr1	161033835	161037677	D523C30_D523C31_broad_peak_671	1057	.	24.2921	108.491	105.798	.	-1	-1		.	0	D523C30_D523C31_broad_peak_671
chr1	161069741	161072803	D523C30_D523C31_broad_peak_672	703	.	18.7909	72.9192	70.3963	chr1	161070113	161070116	gene_id "Dars2"; transcript_id "Dars2";	3		D523C30_D523C31_broad_peak_672	Dars2	transcript_id "Dars2"
chr1	161075503	161076745	D523C30_D523C31_broad_peak_673	77	.	4.9107	9.84156	7.74781	.	-1	-1		.	0	D523C30_D523C31_broad_peak_673
chr1	161130131	161132147	D523C30_D523C31_broad_peak_674	709	.	18.5648	73.4086	70.9029	chr1	161130393	161130396	gene_id "Klhl20"; transcript_id "Klhl20";	3		D523C30_D523C31_broad_peak_674	Klhl20	transcript_id "Klhl20"
chr1	161195379	161196395	D523C30_D523C31_broad_peak_675	130	.	6.03772	15.1656	13.0041	.	-1	-1		.	0	D523C30_D523C31_broad_peak_675
chr1	161245121	161251876	D523C30_D523C31_broad_peak_676	1189	.	27.7137	121.683	118.908	chr1	161251113	161251116	gene_id "Prdx6"; transcript_id "Prdx6";	3		D523C30_D523C31_broad_peak_676	Prdx6	transcript_id "Prdx6"
chr1	161268114	161268824	D523C30_D523C31_broad_peak_677	28	.	3.38307	4.84665	2.85132	.	-1	-1		.	0	D523C30_D523C31_broad_peak_677
chr1	161787791	161788244	D523C30_D523C31_broad_peak_678	18	.	3.02727	3.85772	1.88342	.	-1	-1		.	0	D523C30_D523C31_broad_peak_678
chr1	161875357	161877930	D523C30_D523C31_broad_peak_679	640	.	17.4752	66.4966	64.0047	chr1	161876369	161876372	gene_id "Suco"; transcript_id "Suco";	3		D523C30_D523C31_broad_peak_679	Suco	transcript_id "Suco"
chr1	161968756	161970383	D523C30_D523C31_broad_peak_680	855	.	21.0115	88.1467	85.5665	.	-1	-1		.	0	D523C30_D523C31_broad_peak_680
chr1	162005109	162006000	D523C30_D523C31_broad_peak_681	68	.	4.66357	8.96823	6.88953	.	-1	-1		.	0	D523C30_D523C31_broad_peak_681
chr1	162217192	162219823	D523C30_D523C31_broad_peak_682	64	.	4.74597	8.57082	6.48712	.	-1	-1		.	0	D523C30_D523C31_broad_peak_682
chr1	162477347	162478038	D523C30_D523C31_broad_peak_683	60	.	4.64845	8.1302	6.05365	chr1	162477820	162477823	gene_id "Dnm3"; transcript_id "Dnm3";	3		D523C30_D523C31_broad_peak_683	Dnm3	transcript_id "Dnm3"
chr1	162477347	162478038	D523C30_D523C31_broad_peak_683	60	.	4.64845	8.1302	6.05365	chr1	162477820	162477823	gene_id "Dnm3"; transcript_id "Dnm3_dup1";	3		D523C30_D523C31_broad_peak_683	Dnm3	transcript_id "Dnm3_dup1"
chr1	162547518	162549418	D523C30_D523C31_broad_peak_684	375	.	12.398	39.9082	37.5735	chr1	162548253	162548256	gene_id "Mettl13"; transcript_id "Mettl13";	3		D523C30_D523C31_broad_peak_684	Mettl13	transcript_id "Mettl13"
chr1	162569976	162572556	D523C30_D523C31_broad_peak_685	565	.	16.3669	59.032	56.5879	.	-1	-1		.	0	D523C30_D523C31_broad_peak_685
chr1	162738462	162741523	D523C30_D523C31_broad_peak_686	375	.	12.0555	39.8571	37.5538	.	-1	-1		.	0	D523C30_D523C31_broad_peak_686
chr1	162813137	162814239	D523C30_D523C31_broad_peak_687	166	.	7.73012	18.8247	16.6228	.	-1	-1		.	0	D523C30_D523C31_broad_peak_687
chr1	162861370	162867251	D523C30_D523C31_broad_peak_688	1535	.	31.3704	156.499	153.581	.	-1	-1		.	0	D523C30_D523C31_broad_peak_688
chr1	162896335	162898578	D523C30_D523C31_broad_peak_689	90	.	5.23868	11.1286	9.03375	chr1	162898302	162898305	gene_id "Fmo2"; transcript_id "Fmo2";	3		D523C30_D523C31_broad_peak_689	Fmo2	transcript_id "Fmo2"
chr1	163313903	163314399	D523C30_D523C31_broad_peak_690	13	.	2.7633	3.28089	1.3353	.	-1	-1		.	0	D523C30_D523C31_broad_peak_690
chr1	163402606	163404451	D523C30_D523C31_broad_peak_691	522	.	15.5049	54.6793	52.2548	chr1	163403580	163403583	gene_id "Gorab"; transcript_id "Gorab";	3		D523C30_D523C31_broad_peak_691	Gorab	transcript_id "Gorab"
chr1	163779632	163780530	D523C30_D523C31_broad_peak_692	264	.	10.0667	28.7006	26.4303	chr1	163779870	163779873	gene_id "Kifap3"; transcript_id "Kifap3";	3		D523C30_D523C31_broad_peak_692	Kifap3	transcript_id "Kifap3"
chr1	163929091	163931776	D523C30_D523C31_broad_peak_693	547	.	15.9085	57.1527	54.7031	.	-1	-1		.	0	D523C30_D523C31_broad_peak_693
chr1	163994036	163995876	D523C30_D523C31_broad_peak_694	706	.	19.243	73.2121	70.6665	chr1	163994717	163994720	gene_id "BC055324"; transcript_id "BC055324";	3		D523C30_D523C31_broad_peak_694	BC055324	transcript_id "BC055324"
chr1	164062668	164063543	D523C30_D523C31_broad_peak_695	17	.	2.98653	3.76172	1.7905	.	-1	-1		.	0	D523C30_D523C31_broad_peak_695
chr1	164115891	164116453	D523C30_D523C31_broad_peak_696	17	.	2.93068	3.74336	1.77715	.	-1	-1		.	0	D523C30_D523C31_broad_peak_696
chr1	164139148	164139647	D523C30_D523C31_broad_peak_697	12	.	2.72741	3.19297	1.24487	.	-1	-1		.	0	D523C30_D523C31_broad_peak_697
chr1	164149052	164156090	D523C30_D523C31_broad_peak_698	428	.	12.8372	45.2111	42.8681	chr1	164151962	164151965	gene_id "F5"; transcript_id "F5";	3		D523C30_D523C31_broad_peak_698	F5	transcript_id "F5"
chr1	164159030	164159472	D523C30_D523C31_broad_peak_699	23	.	3.22311	4.32479	2.3359	.	-1	-1		.	0	D523C30_D523C31_broad_peak_699
chr1	164224028	164226080	D523C30_D523C31_broad_peak_700	175	.	7.88314	19.702	17.5044	.	-1	-1		.	0	D523C30_D523C31_broad_peak_700
chr1	164247293	164254295	D523C30_D523C31_broad_peak_701	1244	.	27.623	127.212	124.407	chr1	164249252	164249255	gene_id "Slc19a2"; transcript_id "Slc19a2";	3		D523C30_D523C31_broad_peak_701	Slc19a2	transcript_id "Slc19a2"
chr1	164247293	164254295	D523C30_D523C31_broad_peak_701	1244	.	27.623	127.212	124.407	chr1	164249252	164249255	gene_id "Slc19a2"; transcript_id "Slc19a2_dup1";	3		D523C30_D523C31_broad_peak_701	Slc19a2	transcript_id "Slc19a2_dup1"
chr1	164275227	164276587	D523C30_D523C31_broad_peak_702	161	.	7.42379	18.324	16.1502	.	-1	-1		.	0	D523C30_D523C31_broad_peak_702
chr1	164306308	164308327	D523C30_D523C31_broad_peak_703	793	.	18.7537	81.9139	79.3326	chr1	164306475	164306478	gene_id "Blzf1"; transcript_id "Blzf1";	3		D523C30_D523C31_broad_peak_703	Blzf1	transcript_id "Blzf1"
chr1	164306308	164308327	D523C30_D523C31_broad_peak_703	793	.	18.7537	81.9139	79.3326	chr1	164306475	164306478	gene_id "Blzf1"; transcript_id "Blzf1_dup1";	3		D523C30_D523C31_broad_peak_703	Blzf1	transcript_id "Blzf1_dup1"
chr1	164306308	164308327	D523C30_D523C31_broad_peak_703	793	.	18.7537	81.9139	79.3326	chr1	164306475	164306478	gene_id "Blzf1"; transcript_id "Blzf1_dup2";	3		D523C30_D523C31_broad_peak_703	Blzf1	transcript_id "Blzf1_dup2"
chr1	164454938	164459762	D523C30_D523C31_broad_peak_704	347	.	11.9744	37.1288	34.7808	chr1	164457854	164457857	gene_id "Atp1b1"; transcript_id "Atp1b1";	3		D523C30_D523C31_broad_peak_704	Atp1b1	transcript_id "Atp1b1"
chr1	164898591	164899720	D523C30_D523C31_broad_peak_705	117	.	6.10926	13.8518	11.7077	.	-1	-1		.	0	D523C30_D523C31_broad_peak_705
chr1	165191753	165195068	D523C30_D523C31_broad_peak_706	470	.	13.0377	49.4313	47.0891	chr1	165194299	165194302	gene_id "Sft2d2"; transcript_id "Sft2d2";	3		D523C30_D523C31_broad_peak_706	Sft2d2	transcript_id "Sft2d2"
chr1	165229654	165230603	D523C30_D523C31_broad_peak_707	38	.	3.73832	5.91527	3.88261	.	-1	-1		.	0	D523C30_D523C31_broad_peak_707
chr1	165235577	165237763	D523C30_D523C31_broad_peak_708	618	.	17.4798	64.3519	61.8593	chr1	165236830	165236833	gene_id "Tiprl"; transcript_id "Tiprl";	3		D523C30_D523C31_broad_peak_708	Tiprl	transcript_id "Tiprl"
chr1	165458517	165464752	D523C30_D523C31_broad_peak_709	979	.	24.1692	100.596	97.9065	chr1	165460224	165460227	gene_id "Dcaf6"; transcript_id "Dcaf6";	3		D523C30_D523C31_broad_peak_709	Dcaf6	transcript_id "Dcaf6"
chr1	165458517	165464752	D523C30_D523C31_broad_peak_709	979	.	24.1692	100.596	97.9065	chr1	165461402	165461405	gene_id "Mpc2"; transcript_id "Mpc2";	3		D523C30_D523C31_broad_peak_709	Mpc2	transcript_id "Mpc2"
chr1	165467811	165468830	D523C30_D523C31_broad_peak_710	21	.	3.16442	4.18119	2.19919	.	-1	-1		.	0	D523C30_D523C31_broad_peak_710
chr1	165633314	165635252	D523C30_D523C31_broad_peak_711	34	.	3.67207	5.46467	3.44716	chr1	165634390	165634393	gene_id "Mpzl1"; transcript_id "Mpzl1";	3		D523C30_D523C31_broad_peak_711	Mpzl1	transcript_id "Mpzl1"
chr1	165633314	165635252	D523C30_D523C31_broad_peak_711	34	.	3.67207	5.46467	3.44716	chr1	165634390	165634393	gene_id "Mpzl1"; transcript_id "Mpzl1_dup1";	3		D523C30_D523C31_broad_peak_711	Mpzl1	transcript_id "Mpzl1_dup1"
chr1	165641048	165643245	D523C30_D523C31_broad_peak_712	787	.	20.817	81.3887	78.7991	.	-1	-1		.	0	D523C30_D523C31_broad_peak_712
chr1	165706089	165708928	D523C30_D523C31_broad_peak_713	216	.	8.86164	23.874	21.6362	chr1	165707893	165707896	gene_id "Rcsd1"; transcript_id "Rcsd1";	3		D523C30_D523C31_broad_peak_713	Rcsd1	transcript_id "Rcsd1"
chr1	165706089	165708928	D523C30_D523C31_broad_peak_713	216	.	8.86164	23.874	21.6362	chr1	165707893	165707896	gene_id "Rcsd1"; transcript_id "Rcsd1_dup1";	3		D523C30_D523C31_broad_peak_713	Rcsd1	transcript_id "Rcsd1_dup1"
chr1	165763236	165769955	D523C30_D523C31_broad_peak_714	719	.	18.0549	74.476	71.9811	chr1	165763784	165763787	gene_id "Creg1"; transcript_id "Creg1";	3		D523C30_D523C31_broad_peak_714	Creg1	transcript_id "Creg1"
chr1	165845094	165845586	D523C30_D523C31_broad_peak_715	31	.	3.59353	5.21142	3.19505	.	-1	-1		.	0	D523C30_D523C31_broad_peak_715
chr1	166000549	166004010	D523C30_D523C31_broad_peak_716	249	.	9.65954	27.2028	24.9453	chr1	166002619	166002622	gene_id "Pou2f1"; transcript_id "Pou2f1_dup2";	3		D523C30_D523C31_broad_peak_716	Pou2f1	transcript_id "Pou2f1_dup2"
chr1	166000549	166004010	D523C30_D523C31_broad_peak_716	249	.	9.65954	27.2028	24.9453	chr1	166002619	166002622	gene_id "Pou2f1"; transcript_id "Pou2f1_dup3";	3		D523C30_D523C31_broad_peak_716	Pou2f1	transcript_id "Pou2f1_dup3"
chr1	166047695	166048679	D523C30_D523C31_broad_peak_717	51	.	4.29148	7.22977	5.17463	.	-1	-1		.	0	D523C30_D523C31_broad_peak_717
chr1	166254372	166255005	D523C30_D523C31_broad_peak_718	118	.	6.48507	14.022	11.8627	chr1	166254375	166254378	gene_id "Ildr2"; transcript_id "Ildr2";	3		D523C30_D523C31_broad_peak_718	Ildr2	transcript_id "Ildr2"
chr1	166292714	166293402	D523C30_D523C31_broad_peak_719	36	.	3.74046	5.72482	3.69965	.	-1	-1		.	0	D523C30_D523C31_broad_peak_719
chr1	166378563	166380764	D523C30_D523C31_broad_peak_720	306	.	10.8492	32.9369	30.6473	chr1	166379402	166379405	gene_id "Tada1"; transcript_id "Tada1";	3		D523C30_D523C31_broad_peak_720	Tada1	transcript_id "Tada1"
chr1	166409212	166410111	D523C30_D523C31_broad_peak_721	33	.	3.65528	5.40475	3.38558	chr1	166409758	166409761	gene_id "Pogk"; transcript_id "Pogk";	3		D523C30_D523C31_broad_peak_721	Pogk	transcript_id "Pogk"
chr1	166939946	166940367	D523C30_D523C31_broad_peak_722	37	.	3.79094	5.73536	3.70723	.	-1	-1		.	0	D523C30_D523C31_broad_peak_722
chr1	167283761	167285233	D523C30_D523C31_broad_peak_723	40	.	3.87054	6.05452	4.02587	chr1	167284871	167284874	gene_id "Uck2"; transcript_id "Uck2";	3		D523C30_D523C31_broad_peak_723	Uck2	transcript_id "Uck2"
chr1	167307085	167309578	D523C30_D523C31_broad_peak_724	1044	.	25.4755	107.151	104.454	chr1	167308863	167308866	gene_id "Tmco1"; transcript_id "Tmco1";	3		D523C30_D523C31_broad_peak_724	Tmco1	transcript_id "Tmco1"
chr1	167340113	167340613	D523C30_D523C31_broad_peak_725	17	.	2.95398	3.68557	1.71685	.	-1	-1		.	0	D523C30_D523C31_broad_peak_725
chr1	167349337	167352371	D523C30_D523C31_broad_peak_726	935	.	20.7495	96.2122	93.5946	chr1	167350235	167350238	gene_id "Aldh9a1"; transcript_id "Aldh9a1";	3		D523C30_D523C31_broad_peak_726	Aldh9a1	transcript_id "Aldh9a1"
chr1	167374632	167375308	D523C30_D523C31_broad_peak_727	46	.	4.07307	6.71932	4.67728	.	-1	-1		.	0	D523C30_D523C31_broad_peak_727
chr1	167392872	167394838	D523C30_D523C31_broad_peak_728	342	.	11.8759	36.5671	34.2375	.	-1	-1		.	0	D523C30_D523C31_broad_peak_728
chr1	167618073	167619009	D523C30_D523C31_broad_peak_729	259	.	9.63625	28.1758	25.9071	.	-1	-1		.	0	D523C30_D523C31_broad_peak_729
chr1	168429263	168433463	D523C30_D523C31_broad_peak_730	144	.	7.07151	16.6258	14.4521	chr1	168431501	168431504	gene_id "Pbx1"; transcript_id "Pbx1";	3		D523C30_D523C31_broad_peak_730	Pbx1	transcript_id "Pbx1"
chr1	168429263	168433463	D523C30_D523C31_broad_peak_730	144	.	7.07151	16.6258	14.4521	chr1	168431501	168431504	gene_id "Pbx1"; transcript_id "Pbx1_dup1";	3		D523C30_D523C31_broad_peak_730	Pbx1	transcript_id "Pbx1_dup1"
chr1	168429263	168433463	D523C30_D523C31_broad_peak_730	144	.	7.07151	16.6258	14.4521	chr1	168431501	168431504	gene_id "Pbx1"; transcript_id "Pbx1_dup2";	3		D523C30_D523C31_broad_peak_730	Pbx1	transcript_id "Pbx1_dup2"
chr1	168429263	168433463	D523C30_D523C31_broad_peak_730	144	.	7.07151	16.6258	14.4521	chr1	168431501	168431504	gene_id "Pbx1"; transcript_id "Pbx1_dup3";	3		D523C30_D523C31_broad_peak_730	Pbx1	transcript_id "Pbx1_dup3"
chr1	169530692	169532452	D523C30_D523C31_broad_peak_731	231	.	9.15281	25.3734	23.135	.	-1	-1		.	0	D523C30_D523C31_broad_peak_731
chr1	169655470	169657224	D523C30_D523C31_broad_peak_732	45	.	4.08954	6.61292	4.56278	chr1	169655577	169655580	gene_id "Rgs5"; transcript_id "Rgs5";	3		D523C30_D523C31_broad_peak_732	Rgs5	transcript_id "Rgs5"
chr1	169746649	169747551	D523C30_D523C31_broad_peak_733	22	.	3.20886	4.27715	2.2883	chr1	169747520	169747523	gene_id "Rgs4"; transcript_id "Rgs4";	3		D523C30_D523C31_broad_peak_733	Rgs4	transcript_id "Rgs4"
chr1	169921837	169922355	D523C30_D523C31_broad_peak_734	38	.	3.71416	5.83931	3.81414	.	-1	-1		.	0	D523C30_D523C31_broad_peak_734
chr1	169968036	169970217	D523C30_D523C31_broad_peak_735	335	.	10.706	35.9083	33.5891	chr1	169969129	169969132	gene_id "Hsd17b7"; transcript_id "Hsd17b7";	3		D523C30_D523C31_broad_peak_735	Hsd17b7	transcript_id "Hsd17b7"
chr1	170109613	170111013	D523C30_D523C31_broad_peak_736	23	.	3.23203	4.3346	2.34459	.	-1	-1		.	0	D523C30_D523C31_broad_peak_736
chr1	170173366	170175836	D523C30_D523C31_broad_peak_737	631	.	17.4797	65.6046	63.1293	.	-1	-1		.	0	D523C30_D523C31_broad_peak_737
chr1	170214127	170216414	D523C30_D523C31_broad_peak_738	390	.	12.0235	41.3715	39.0392	chr1	170215237	170215240	gene_id "Uhmk1"; transcript_id "Uhmk1";	3		D523C30_D523C31_broad_peak_738	Uhmk1	transcript_id "Uhmk1"
chr1	170254759	170255836	D523C30_D523C31_broad_peak_739	191	.	8.38481	21.36	19.138	.	-1	-1		.	0	D523C30_D523C31_broad_peak_739
chr1	170587924	170590535	D523C30_D523C31_broad_peak_740	185	.	8.04474	20.7218	18.5176	chr1	170589361	170589364	gene_id "Nos1ap"; transcript_id "Nos1ap";	3		D523C30_D523C31_broad_peak_740	Nos1ap	transcript_id "Nos1ap"
chr1	170643911	170644412	D523C30_D523C31_broad_peak_741	31	.	3.56335	5.15019	3.13667	.	-1	-1		.	0	D523C30_D523C31_broad_peak_741
chr1	170865734	170869093	D523C30_D523C31_broad_peak_742	1057	.	24.7289	108.477	105.775	chr1	170867698	170867701	gene_id "Atf6"; transcript_id "Atf6";	3		D523C30_D523C31_broad_peak_742	Atf6	transcript_id "Atf6"
chr1	170882754	170885986	D523C30_D523C31_broad_peak_743	369	.	11.9205	39.2729	36.95	chr1	170885404	170885407	gene_id "Dusp12"; transcript_id "Dusp12";	3		D523C30_D523C31_broad_peak_743	Dusp12	transcript_id "Dusp12"
chr1	170901385	170901749	D523C30_D523C31_broad_peak_744	18	.	3.02161	3.85137	1.87902	.	-1	-1		.	0	D523C30_D523C31_broad_peak_744
chr1	170972719	170976857	D523C30_D523C31_broad_peak_745	150	.	7.30706	17.2688	15.0766	chr1	170976000	170976003	gene_id "Fcgr2b"; transcript_id "Fcgr2b";	3		D523C30_D523C31_broad_peak_745	Fcgr2b	transcript_id "Fcgr2b"
chr1	170972719	170976857	D523C30_D523C31_broad_peak_745	150	.	7.30706	17.2688	15.0766	chr1	170976000	170976003	gene_id "Fcgr2b"; transcript_id "Fcgr2b_dup1";	3		D523C30_D523C31_broad_peak_745	Fcgr2b	transcript_id "Fcgr2b_dup1"
chr1	171018926	171020131	D523C30_D523C31_broad_peak_746	37	.	3.77598	5.76138	3.73361	chr1	171018979	171018982	gene_id "Fcgr4"; transcript_id "Fcgr4";	3		D523C30_D523C31_broad_peak_746	Fcgr4	transcript_id "Fcgr4"
chr1	171033118	171034310	D523C30_D523C31_broad_peak_747	144	.	6.8027	16.58	14.4021	.	-1	-1		.	0	D523C30_D523C31_broad_peak_747
chr1	171036410	171038993	D523C30_D523C31_broad_peak_748	586	.	16.2109	61.1081	58.6664	.	-1	-1		.	0	D523C30_D523C31_broad_peak_748
chr1	171043959	171045684	D523C30_D523C31_broad_peak_749	532	.	15.7939	55.7114	53.2776	.	-1	-1		.	0	D523C30_D523C31_broad_peak_749
chr1	171057059	171059509	D523C30_D523C31_broad_peak_750	71	.	4.71165	9.21713	7.13184	chr1	171059350	171059353	gene_id "Fcgr3"; transcript_id "Fcgr3";	3		D523C30_D523C31_broad_peak_750	Fcgr3	transcript_id "Fcgr3"
chr1	171064309	171064718	D523C30_D523C31_broad_peak_751	85	.	4.31395	10.6618	8.54224	.	-1	-1		.	0	D523C30_D523C31_broad_peak_751
chr1	171101739	171103241	D523C30_D523C31_broad_peak_752	282	.	10.5459	30.5848	28.2976	.	-1	-1		.	0	D523C30_D523C31_broad_peak_752
chr1	171110580	171115162	D523C30_D523C31_broad_peak_753	289	.	10.2439	31.2178	28.93	.	-1	-1		.	0	D523C30_D523C31_broad_peak_753
chr1	171149088	171151553	D523C30_D523C31_broad_peak_754	1090	.	24.7638	111.691	109.01	chr1	171150575	171150578	gene_id "Sdhc"; transcript_id "Sdhc";	3		D523C30_D523C31_broad_peak_754	Sdhc	transcript_id "Sdhc"
chr1	171195546	171196184	D523C30_D523C31_broad_peak_755	31	.	3.51417	5.12057	3.11403	chr1	171196016	171196019	gene_id "Pcp4l1"; transcript_id "Pcp4l1";	3		D523C30_D523C31_broad_peak_755	Pcp4l1	transcript_id "Pcp4l1"
chr1	171213082	171217622	D523C30_D523C31_broad_peak_756	1098	.	23.4986	112.616	109.888	chr1	171214348	171214351	gene_id "Nr1i3"; transcript_id "Nr1i3";	3		D523C30_D523C31_broad_peak_756	Nr1i3	transcript_id "Nr1i3"
chr1	171213082	171217622	D523C30_D523C31_broad_peak_756	1098	.	23.4986	112.616	109.888	chr1	171214348	171214351	gene_id "Nr1i3"; transcript_id "Nr1i3_dup1";	3		D523C30_D523C31_broad_peak_756	Nr1i3	transcript_id "Nr1i3_dup1"
chr1	171213082	171217622	D523C30_D523C31_broad_peak_756	1098	.	23.4986	112.616	109.888	chr1	171214348	171214351	gene_id "Nr1i3"; transcript_id "Nr1i3_dup2";	3		D523C30_D523C31_broad_peak_756	Nr1i3	transcript_id "Nr1i3_dup2"
chr1	171220476	171227788	D523C30_D523C31_broad_peak_757	727	.	17.7399	75.2333	72.7398	chr1	171222015	171222018	gene_id "Tomm40l"; transcript_id "Tomm40l";	3		D523C30_D523C31_broad_peak_757	Tomm40l	transcript_id "Tomm40l"
chr1	171220476	171227788	D523C30_D523C31_broad_peak_757	727	.	17.7399	75.2333	72.7398	chr1	171225314	171225317	gene_id "Apoa2"; transcript_id "Apoa2";	3		D523C30_D523C31_broad_peak_757	Apoa2	transcript_id "Apoa2"
chr1	171230987	171235297	D523C30_D523C31_broad_peak_758	187	.	8.23457	21.0042	18.7858	chr1	171234242	171234245	gene_id "Fcer1g"; transcript_id "Fcer1g";	3		D523C30_D523C31_broad_peak_758	Fcer1g	transcript_id "Fcer1g"
chr1	171244507	171248176	D523C30_D523C31_broad_peak_759	665	.	17.3827	68.9591	66.502	chr1	171247085	171247088	gene_id "Ndufs2"; transcript_id "Ndufs2";	3		D523C30_D523C31_broad_peak_759	Ndufs2	transcript_id "Ndufs2"
chr1	171250727	171251683	D523C30_D523C31_broad_peak_760	32	.	3.63093	5.3062	3.28754	chr1	171250812	171250815	gene_id "Adamts4"; transcript_id "Adamts4";	3		D523C30_D523C31_broad_peak_760	Adamts4	transcript_id "Adamts4"
chr1	171269738	171271529	D523C30_D523C31_broad_peak_761	602	.	17.0052	62.6674	60.202	.	-1	-1		.	0	D523C30_D523C31_broad_peak_761
chr1	171280290	171285489	D523C30_D523C31_broad_peak_762	450	.	13.0489	47.4177	45.0685	chr1	171280757	171280760	gene_id "Ppox"; transcript_id "Ppox";	3		D523C30_D523C31_broad_peak_762	Ppox	transcript_id "Ppox"
chr1	171287013	171288289	D523C30_D523C31_broad_peak_763	613	.	17.2711	63.8493	61.3814	.	-1	-1		.	0	D523C30_D523C31_broad_peak_763
chr1	171293366	171295682	D523C30_D523C31_broad_peak_764	1418	.	29.0542	144.743	141.869	chr1	171294753	171294756	gene_id "Ufc1"; transcript_id "Ufc1";	3		D523C30_D523C31_broad_peak_764	Ufc1	transcript_id "Ufc1"
chr1	171327797	171331286	D523C30_D523C31_broad_peak_765	591	.	15.7928	61.5327	59.1043	.	-1	-1		.	0	D523C30_D523C31_broad_peak_765
chr1	171343226	171346984	D523C30_D523C31_broad_peak_766	985	.	22.4173	101.182	98.5449	chr1	171344999	171345000	gene_id "Nit1"; transcript_id "Nit1";	1		D523C30_D523C31_broad_peak_766	Nit1	transcript_id "Nit1"
chr1	171343226	171346984	D523C30_D523C31_broad_peak_766	985	.	22.4173	101.182	98.5449	chr1	171345567	171345569	gene_id "Nit1"; transcript_id "Nit1";	2		D523C30_D523C31_broad_peak_766	Nit1	transcript_id "Nit1"
chr1	171343226	171346984	D523C30_D523C31_broad_peak_766	985	.	22.4173	101.182	98.5449	chr1	171344526	171344529	gene_id "Nit1"; transcript_id "Nit1_dup1";	3		D523C30_D523C31_broad_peak_766	Nit1	transcript_id "Nit1_dup1"
chr1	171343226	171346984	D523C30_D523C31_broad_peak_766	985	.	22.4173	101.182	98.5449	chr1	171345711	171345714	gene_id "Pfdn2"; transcript_id "Pfdn2";	3		D523C30_D523C31_broad_peak_766	Pfdn2	transcript_id "Pfdn2"
chr1	171388943	171391536	D523C30_D523C31_broad_peak_767	134	.	6.61096	15.642	13.4862	chr1	171389266	171389269	gene_id "Arhgap30"; transcript_id "Arhgap30";	3		D523C30_D523C31_broad_peak_767	Arhgap30	transcript_id "Arhgap30"
chr1	171410500	171413223	D523C30_D523C31_broad_peak_768	1080	.	26.2501	110.764	108.04	.	-1	-1		.	0	D523C30_D523C31_broad_peak_768
chr1	171417432	171419203	D523C30_D523C31_broad_peak_769	17	.	2.9296	3.72525	1.76153	chr1	171419071	171419074	gene_id "Tstd1"; transcript_id "Tstd1";	3		D523C30_D523C31_broad_peak_769	Tstd1	transcript_id "Tstd1"
chr1	171436888	171442722	D523C30_D523C31_broad_peak_770	596	.	16.3525	62.052	59.6056	chr1	171437640	171437643	gene_id "F11r"; transcript_id "F11r";	3		D523C30_D523C31_broad_peak_770	F11r	transcript_id "F11r"
chr1	171452841	171453352	D523C30_D523C31_broad_peak_771	24	.	3.227	4.39883	2.41173	.	-1	-1		.	0	D523C30_D523C31_broad_peak_771
chr1	171502703	171505105	D523C30_D523C31_broad_peak_772	519	.	15.6062	54.4113	51.9866	chr1	171503656	171503659	gene_id "Alyref2"; transcript_id "Alyref2";	3		D523C30_D523C31_broad_peak_772	Alyref2	transcript_id "Alyref2"
chr1	171606089	171607465	D523C30_D523C31_broad_peak_773	69	.	4.93256	9.043	6.9535	chr1	171607320	171607323	gene_id "Ly9"; transcript_id "Ly9_dup1";	3		D523C30_D523C31_broad_peak_773	Ly9	transcript_id "Ly9_dup1"
chr1	171606089	171607465	D523C30_D523C31_broad_peak_773	69	.	4.93256	9.043	6.9535	chr1	171607320	171607323	gene_id "Ly9"; transcript_id "Ly9_dup2";	3		D523C30_D523C31_broad_peak_773	Ly9	transcript_id "Ly9_dup2"
chr1	171648395	171648863	D523C30_D523C31_broad_peak_774	13	.	2.79786	3.34387	1.38917	.	-1	-1		.	0	D523C30_D523C31_broad_peak_774
chr1	171681255	171683866	D523C30_D523C31_broad_peak_775	70	.	4.92761	9.14718	7.0615	chr1	171682093	171682096	gene_id "Cd48"; transcript_id "Cd48";	3		D523C30_D523C31_broad_peak_775	Cd48	transcript_id "Cd48"
chr1	171840406	171842807	D523C30_D523C31_broad_peak_776	108	.	6.00152	12.9595	10.8332	chr1	171840657	171840660	gene_id "Cd84"; transcript_id "Cd84";	3		D523C30_D523C31_broad_peak_776	Cd84	transcript_id "Cd84"
chr1	171840406	171842807	D523C30_D523C31_broad_peak_776	108	.	6.00152	12.9595	10.8332	chr1	171840657	171840660	gene_id "Cd84"; transcript_id "Cd84_dup1";	3		D523C30_D523C31_broad_peak_776	Cd84	transcript_id "Cd84_dup1"
chr1	171840406	171842807	D523C30_D523C31_broad_peak_776	108	.	6.00152	12.9595	10.8332	chr1	171840657	171840660	gene_id "Cd84"; transcript_id "Cd84_dup2";	3		D523C30_D523C31_broad_peak_776	Cd84	transcript_id "Cd84_dup2"
chr1	171917658	171918368	D523C30_D523C31_broad_peak_777	33	.	3.68524	5.4214	3.39757	chr1	171917707	171917710	gene_id "Slamf6"; transcript_id "Slamf6";	3		D523C30_D523C31_broad_peak_777	Slamf6	transcript_id "Slamf6"
chr1	172026436	172027530	D523C30_D523C31_broad_peak_778	141	.	6.95722	16.3121	14.1496	.	-1	-1		.	0	D523C30_D523C31_broad_peak_778
chr1	172048093	172048581	D523C30_D523C31_broad_peak_779	45	.	4.09278	6.6335	4.59083	.	-1	-1		.	0	D523C30_D523C31_broad_peak_779
chr1	172081450	172084463	D523C30_D523C31_broad_peak_780	1626	.	33.0466	165.648	162.659	chr1	172082679	172082682	gene_id "Ncstn"; transcript_id "Ncstn";	3		D523C30_D523C31_broad_peak_780	Ncstn	transcript_id "Ncstn"
chr1	172081450	172084463	D523C30_D523C31_broad_peak_780	1626	.	33.0466	165.648	162.659	chr1	172082909	172082912	gene_id "Copa"; transcript_id "Copa";	3		D523C30_D523C31_broad_peak_780	Copa	transcript_id "Copa"
chr1	172125863	172128521	D523C30_D523C31_broad_peak_781	1162	.	25.5584	118.958	116.241	chr1	172126778	172126781	gene_id "Pex19"; transcript_id "Pex19";	3		D523C30_D523C31_broad_peak_781	Pex19	transcript_id "Pex19"
chr1	172125863	172128521	D523C30_D523C31_broad_peak_781	1162	.	25.5584	118.958	116.241	chr1	172126778	172126781	gene_id "Pex19"; transcript_id "Pex19_dup1";	3		D523C30_D523C31_broad_peak_781	Pex19	transcript_id "Pex19_dup1"
chr1	172147207	172150838	D523C30_D523C31_broad_peak_782	1175	.	24.6908	120.24	117.508	.	-1	-1		.	0	D523C30_D523C31_broad_peak_782
chr1	172205018	172206815	D523C30_D523C31_broad_peak_783	183	.	7.92381	20.5834	18.3921	.	-1	-1		.	0	D523C30_D523C31_broad_peak_783
chr1	172309859	172313319	D523C30_D523C31_broad_peak_784	241	.	9.43718	26.4402	24.1885	chr1	172312535	172312538	gene_id "Igsf8"; transcript_id "Igsf8";	3		D523C30_D523C31_broad_peak_784	Igsf8	transcript_id "Igsf8"
chr1	172341400	172342587	D523C30_D523C31_broad_peak_785	41	.	3.96887	6.19694	4.15725	.	-1	-1		.	0	D523C30_D523C31_broad_peak_785
chr1	172375443	172377854	D523C30_D523C31_broad_peak_786	594	.	16.9059	61.9112	59.4475	chr1	172376698	172376701	gene_id "Pigm"; transcript_id "Pigm";	3		D523C30_D523C31_broad_peak_786	Pigm	transcript_id "Pigm"
chr1	172475457	172475943	D523C30_D523C31_broad_peak_787	20	.	3.09053	4.00399	2.02461	chr1	172475496	172475499	gene_id "Slamf9"; transcript_id "Slamf9";	3		D523C30_D523C31_broad_peak_787	Slamf9	transcript_id "Slamf9"
chr1	172499843	172503323	D523C30_D523C31_broad_peak_788	223	.	8.96645	24.5509	22.3185	.	-1	-1		.	0	D523C30_D523C31_broad_peak_788
chr1	172520739	172521514	D523C30_D523C31_broad_peak_789	38	.	3.87391	5.93297	3.89737	chr1	172521178	172521181	gene_id "Ccdc19"; transcript_id "Ccdc19";	3		D523C30_D523C31_broad_peak_789	Ccdc19	transcript_id "Ccdc19"
chr1	172550089	172550680	D523C30_D523C31_broad_peak_790	44	.	4.09188	6.47046	4.42062	.	-1	-1		.	0	D523C30_D523C31_broad_peak_790
chr1	172562427	172563355	D523C30_D523C31_broad_peak_791	32	.	3.61369	5.27044	3.25293	.	-1	-1		.	0	D523C30_D523C31_broad_peak_791
chr1	172590078	172590560	D523C30_D523C31_broad_peak_792	23	.	3.22513	4.30285	2.31178	chr1	172590429	172590432	gene_id "Slamf8"; transcript_id "Slamf8";	3		D523C30_D523C31_broad_peak_792	Slamf8	transcript_id "Slamf8"
chr1	172631965	172633706	D523C30_D523C31_broad_peak_793	221	.	8.82411	24.334	22.1086	chr1	172632879	172632882	gene_id "Dusp23"; transcript_id "Dusp23";	3		D523C30_D523C31_broad_peak_793	Dusp23	transcript_id "Dusp23"
chr1	172650977	172652974	D523C30_D523C31_broad_peak_794	60	.	4.49651	8.08406	6.01212	.	-1	-1		.	0	D523C30_D523C31_broad_peak_794
chr1	172697530	172701946	D523C30_D523C31_broad_peak_795	1032	.	23.719	105.885	103.232	chr1	172698136	172698139	gene_id "Crp"; transcript_id "Crp";	3		D523C30_D523C31_broad_peak_795	Crp	transcript_id "Crp"
chr1	172893989	172894961	D523C30_D523C31_broad_peak_796	39	.	3.83165	6.01744	3.98554	chr1	172894884	172894887	gene_id "Apcs"; transcript_id "Apcs";	3		D523C30_D523C31_broad_peak_796	Apcs	transcript_id "Apcs"
chr1	172989589	172990909	D523C30_D523C31_broad_peak_797	80	.	5.25146	10.2041	8.09158	.	-1	-1		.	0	D523C30_D523C31_broad_peak_797
chr1	173366820	173367564	D523C30_D523C31_broad_peak_798	20	.	3.11697	4.04936	2.0666	chr1	173367491	173367494	gene_id "Cadm3"; transcript_id "Cadm3";	3		D523C30_D523C31_broad_peak_798	Cadm3	transcript_id "Cadm3"
chr1	173419845	173421440	D523C30_D523C31_broad_peak_799	25	.	3.16373	4.57922	2.59264	.	-1	-1		.	0	D523C30_D523C31_broad_peak_799
chr1	173490139	173491293	D523C30_D523C31_broad_peak_800	110	.	6.25149	13.1507	11.0002	.	-1	-1		.	0	D523C30_D523C31_broad_peak_800
chr1	173598038	173599473	D523C30_D523C31_broad_peak_801	100	.	5.89855	12.1958	10.0649	.	-1	-1		.	0	D523C30_D523C31_broad_peak_801
chr1	173630754	173634246	D523C30_D523C31_broad_peak_802	73	.	4.8275	9.38288	7.30582	.	-1	-1		.	0	D523C30_D523C31_broad_peak_802
chr1	173673703	173675224	D523C30_D523C31_broad_peak_803	65	.	4.79569	8.63302	6.54661	.	-1	-1		.	0	D523C30_D523C31_broad_peak_803
chr1	173738012	173742143	D523C30_D523C31_broad_peak_804	218	.	8.34323	24.0821	21.8476	.	-1	-1		.	0	D523C30_D523C31_broad_peak_804
chr1	173764547	173767213	D523C30_D523C31_broad_peak_805	285	.	10.628	30.8044	28.5031	.	-1	-1		.	0	D523C30_D523C31_broad_peak_805
chr1	173800977	173802969	D523C30_D523C31_broad_peak_806	180	.	8.15914	20.2648	18.0448	.	-1	-1		.	0	D523C30_D523C31_broad_peak_806
chr1	173877233	173880717	D523C30_D523C31_broad_peak_807	464	.	14.2546	48.873	46.4769	.	-1	-1		.	0	D523C30_D523C31_broad_peak_807
chr1	173911051	173913351	D523C30_D523C31_broad_peak_808	91	.	5.55727	11.2599	9.14557	.	-1	-1		.	0	D523C30_D523C31_broad_peak_808
chr1	173939264	173942991	D523C30_D523C31_broad_peak_809	382	.	12.9979	40.5758	38.209	.	-1	-1		.	0	D523C30_D523C31_broad_peak_809
chr1	174029994	174031714	D523C30_D523C31_broad_peak_810	14	.	2.82097	3.39706	1.44187	.	-1	-1		.	0	D523C30_D523C31_broad_peak_810
chr1	174919707	174921923	D523C30_D523C31_broad_peak_811	589	.	16.9073	61.4102	58.9294	.	-1	-1		.	0	D523C30_D523C31_broad_peak_811
chr1	175622477	175626534	D523C30_D523C31_broad_peak_812	694	.	17.9992	71.9941	69.4937	chr1	175625570	175625573	gene_id "Fh1"; transcript_id "Fh1";	3		D523C30_D523C31_broad_peak_812	Fh1	transcript_id "Fh1"
chr1	175629349	175635114	D523C30_D523C31_broad_peak_813	756	.	17.7418	78.1673	75.6358	chr1	175632219	175632222	gene_id "Kmo"; transcript_id "Kmo";	3		D523C30_D523C31_broad_peak_813	Kmo	transcript_id "Kmo"
chr1	175647234	175648002	D523C30_D523C31_broad_peak_814	15	.	2.88407	3.52851	1.56573	.	-1	-1		.	0	D523C30_D523C31_broad_peak_814
chr1	175691715	175693606	D523C30_D523C31_broad_peak_815	105	.	6.08387	12.6684	10.5255	chr1	175692533	175692536	gene_id "Opn3"; transcript_id "Opn3";	3		D523C30_D523C31_broad_peak_815	Opn3	transcript_id "Opn3"
chr1	175880200	175881289	D523C30_D523C31_broad_peak_816	398	.	13.1456	42.2586	39.897	.	-1	-1		.	0	D523C30_D523C31_broad_peak_816
chr1	176812130	176817064	D523C30_D523C31_broad_peak_817	719	.	19.5311	74.4667	71.93	chr1	176814988	176814991	gene_id "Sdccag8"; transcript_id "Sdccag8";	3		D523C30_D523C31_broad_peak_817	Sdccag8	transcript_id "Sdccag8"
chr1	176835318	176836881	D523C30_D523C31_broad_peak_818	29	.	3.47186	4.9659	2.96103	.	-1	-1		.	0	D523C30_D523C31_broad_peak_818
chr1	177256937	177258989	D523C30_D523C31_broad_peak_819	39	.	3.85053	5.96916	3.94052	.	-1	-1		.	0	D523C30_D523C31_broad_peak_819
chr1	177338517	177339330	D523C30_D523C31_broad_peak_820	109	.	6.22392	13.1201	10.9727	.	-1	-1		.	0	D523C30_D523C31_broad_peak_820
chr1	177440971	177443918	D523C30_D523C31_broad_peak_821	214	.	8.68049	23.68	21.45	.	-1	-1		.	0	D523C30_D523C31_broad_peak_821
chr1	177555949	177556328	D523C30_D523C31_broad_peak_822	47	.	4.07645	6.78457	4.73416	.	-1	-1		.	0	D523C30_D523C31_broad_peak_822
chr1	177794205	177797210	D523C30_D523C31_broad_peak_823	716	.	18.5476	74.1658	71.6784	chr1	177796391	177796394	gene_id "Adss"; transcript_id "Adss";	3		D523C30_D523C31_broad_peak_823	Adss	transcript_id "Adss"
chr1	177982837	177984377	D523C30_D523C31_broad_peak_824	303	.	11.0385	32.6493	30.3443	.	-1	-1		.	0	D523C30_D523C31_broad_peak_824
chr1	178186577	178189121	D523C30_D523C31_broad_peak_825	322	.	10.9433	34.6087	32.2997	chr1	178187915	178187918	gene_id "Desi2"; transcript_id "Desi2";	3		D523C30_D523C31_broad_peak_825	Desi2	transcript_id "Desi2"
chr1	178316808	178321799	D523C30_D523C31_broad_peak_826	663	.	17.8277	68.8866	66.3902	chr1	178319169	178319172	gene_id "Cox20"; transcript_id "Cox20";	3		D523C30_D523C31_broad_peak_826	Cox20	transcript_id "Cox20"
chr1	178329603	178338980	D523C30_D523C31_broad_peak_827	820	.	20.3454	84.6385	82.0893	chr1	178337568	178337571	gene_id "Hnrnpu"; transcript_id "Hnrnpu";	3		D523C30_D523C31_broad_peak_827	Hnrnpu	transcript_id "Hnrnpu"
chr1	178368438	178369817	D523C30_D523C31_broad_peak_828	131	.	6.79678	15.3315	13.1607	.	-1	-1		.	0	D523C30_D523C31_broad_peak_828
chr1	178404589	178407060	D523C30_D523C31_broad_peak_829	402	.	12.7496	42.5861	40.2462	chr1	178406102	178406105	gene_id "Efcab2"; transcript_id "Efcab2";	3		D523C30_D523C31_broad_peak_829	Efcab2	transcript_id "Efcab2"
chr1	178529154	178529570	D523C30_D523C31_broad_peak_830	24	.	3.26357	4.39611	2.40232	chr1	178529562	178529565	gene_id "Kif26b"; transcript_id "Kif26b";	3		D523C30_D523C31_broad_peak_830	Kif26b	transcript_id "Kif26b"
chr1	179270099	179270563	D523C30_D523C31_broad_peak_831	14	.	2.84128	3.43711	1.47836	.	-1	-1		.	0	D523C30_D523C31_broad_peak_831
chr1	179516769	179518523	D523C30_D523C31_broad_peak_832	329	.	11.5542	35.3011	32.9838	chr1	179517948	179517951	gene_id "Smyd3"; transcript_id "Smyd3";	3		D523C30_D523C31_broad_peak_832	Smyd3	transcript_id "Smyd3"
chr1	179544772	179548757	D523C30_D523C31_broad_peak_833	831	.	21.5451	85.7668	83.1629	chr1	179546128	179546131	gene_id "Tfb2m"; transcript_id "Tfb2m";	3		D523C30_D523C31_broad_peak_833	Tfb2m	transcript_id "Tfb2m"
chr1	179667696	179669242	D523C30_D523C31_broad_peak_834	49	.	4.20789	6.95266	4.9031	chr1	179668355	179668358	gene_id "Sccpdh"; transcript_id "Sccpdh";	3		D523C30_D523C31_broad_peak_834	Sccpdh	transcript_id "Sccpdh"
chr1	179802072	179804471	D523C30_D523C31_broad_peak_835	252	.	9.51743	27.497	25.2344	.	-1	-1		.	0	D523C30_D523C31_broad_peak_835
chr1	179847830	179848369	D523C30_D523C31_broad_peak_836	84	.	5.40848	10.6027	8.49444	.	-1	-1		.	0	D523C30_D523C31_broad_peak_836
chr1	179878153	179878513	D523C30_D523C31_broad_peak_837	16	.	2.9128	3.60095	1.63639	.	-1	-1		.	0	D523C30_D523C31_broad_peak_837
chr1	179959042	179962130	D523C30_D523C31_broad_peak_838	250	.	9.54057	27.3046	25.0568	chr1	179961109	179961112	gene_id "Cdc42bpa"; transcript_id "Cdc42bpa";	3		D523C30_D523C31_broad_peak_838	Cdc42bpa	transcript_id "Cdc42bpa"
chr1	179991737	179992313	D523C30_D523C31_broad_peak_839	39	.	3.84957	6.02029	3.99283	.	-1	-1		.	0	D523C30_D523C31_broad_peak_839
chr1	180191171	180196618	D523C30_D523C31_broad_peak_840	300	.	10.337	32.2814	30.0201	.	-1	-1		.	0	D523C30_D523C31_broad_peak_840
chr1	180225797	180230635	D523C30_D523C31_broad_peak_841	247	.	9.32177	26.9759	24.7345	.	-1	-1		.	0	D523C30_D523C31_broad_peak_841
chr1	180255201	180257355	D523C30_D523C31_broad_peak_842	463	.	14.5065	48.7681	46.3524	.	-1	-1		.	0	D523C30_D523C31_broad_peak_842
chr1	180264864	180265572	D523C30_D523C31_broad_peak_843	18	.	2.96125	3.78299	1.8175	.	-1	-1		.	0	D523C30_D523C31_broad_peak_843
chr1	180329978	180336657	D523C30_D523C31_broad_peak_844	75	.	5.00959	9.66205	7.57589	chr1	180332310	180332313	gene_id "Itpkb"; transcript_id "Itpkb";	3		D523C30_D523C31_broad_peak_844	Itpkb	transcript_id "Itpkb"
chr1	180364969	180366013	D523C30_D523C31_broad_peak_845	82	.	5.39976	10.3447	8.22843	.	-1	-1		.	0	D523C30_D523C31_broad_peak_845
chr1	180386928	180387996	D523C30_D523C31_broad_peak_846	163	.	7.70665	18.5037	16.3	.	-1	-1		.	0	D523C30_D523C31_broad_peak_846
chr1	180568391	180570789	D523C30_D523C31_broad_peak_847	226	.	9.1639	24.8726	22.6322	chr1	180569033	180569036	gene_id "Parp1"; transcript_id "Parp1";	3		D523C30_D523C31_broad_peak_847	Parp1	transcript_id "Parp1"
chr1	180640510	180642630	D523C30_D523C31_broad_peak_848	357	.	11.7787	38.0982	35.7966	chr1	180641318	180641321	gene_id "Lin9"; transcript_id "Lin9";	3		D523C30_D523C31_broad_peak_848	Lin9	transcript_id "Lin9"
chr1	180725250	180727625	D523C30_D523C31_broad_peak_849	499	.	15.4604	52.4017	49.9658	chr1	180726101	180726104	gene_id "Acbd3"; transcript_id "Acbd3";	3		D523C30_D523C31_broad_peak_849	Acbd3	transcript_id "Acbd3"
chr1	180767491	180768778	D523C30_D523C31_broad_peak_850	210	.	8.7982	23.2984	21.0669	.	-1	-1		.	0	D523C30_D523C31_broad_peak_850
chr1	180777264	180778886	D523C30_D523C31_broad_peak_851	258	.	10.0721	28.1045	25.8269	.	-1	-1		.	0	D523C30_D523C31_broad_peak_851
chr1	180810978	180814856	D523C30_D523C31_broad_peak_852	1146	.	25.5196	117.336	114.604	chr1	180811923	180811926	gene_id "H3f3a"; transcript_id "H3f3a";	3		D523C30_D523C31_broad_peak_852	H3f3a	transcript_id "H3f3a"
chr1	180847930	180853067	D523C30_D523C31_broad_peak_853	485	.	13.8622	50.8768	48.5162	chr1	180851172	180851175	gene_id "Sde2"; transcript_id "Sde2";	3		D523C30_D523C31_broad_peak_853	Sde2	transcript_id "Sde2"
chr1	180903833	180905190	D523C30_D523C31_broad_peak_854	318	.	11.4005	34.1536	31.837	chr1	180904463	180904466	gene_id "Pycr2"; transcript_id "Pycr2";	3		D523C30_D523C31_broad_peak_854	Pycr2	transcript_id "Pycr2"
chr1	180936336	180937434	D523C30_D523C31_broad_peak_855	93	.	5.70116	11.4915	9.36708	.	-1	-1		.	0	D523C30_D523C31_broad_peak_855
chr1	180941524	180943407	D523C30_D523C31_broad_peak_856	229	.	9.16781	25.2282	22.9925	.	-1	-1		.	0	D523C30_D523C31_broad_peak_856
chr1	180980796	180981279	D523C30_D523C31_broad_peak_857	33	.	3.64658	5.34901	3.32923	.	-1	-1		.	0	D523C30_D523C31_broad_peak_857
chr1	181015896	181017727	D523C30_D523C31_broad_peak_858	158	.	7.34929	18.0466	15.8745	.	-1	-1		.	0	D523C30_D523C31_broad_peak_858
chr1	181035660	181036897	D523C30_D523C31_broad_peak_859	72	.	5.01775	9.35428	7.25518	.	-1	-1		.	0	D523C30_D523C31_broad_peak_859
chr1	181143049	181147115	D523C30_D523C31_broad_peak_860	967	.	23.0543	99.3765	96.7426	chr1	181144104	181144107	gene_id "Nvl"; transcript_id "Nvl";	3		D523C30_D523C31_broad_peak_860	Nvl	transcript_id "Nvl"
chr1	181150734	181151845	D523C30_D523C31_broad_peak_861	203	.	8.57046	22.5575	20.3228	chr1	181150992	181150995	gene_id "Cnih4"; transcript_id "Cnih4";	3		D523C30_D523C31_broad_peak_861	Cnih4	transcript_id "Cnih4"
chr1	181208112	181213385	D523C30_D523C31_broad_peak_862	394	.	12.5842	41.7569	39.4099	chr1	181211434	181211437	gene_id "Wdr26"; transcript_id "Wdr26";	3		D523C30_D523C31_broad_peak_862	Wdr26	transcript_id "Wdr26"
chr1	181233944	181234939	D523C30_D523C31_broad_peak_863	31	.	3.51288	5.13865	3.13022	.	-1	-1		.	0	D523C30_D523C31_broad_peak_863
chr1	181255927	181258317	D523C30_D523C31_broad_peak_864	254	.	9.84318	27.7627	25.4958	.	-1	-1		.	0	D523C30_D523C31_broad_peak_864
chr1	181840595	181843078	D523C30_D523C31_broad_peak_865	134	.	6.82579	15.636	13.4734	.	-1	-1		.	0	D523C30_D523C31_broad_peak_865
chr1	181852419	181852857	D523C30_D523C31_broad_peak_866	17	.	2.95978	3.73007	1.76241	.	-1	-1		.	0	D523C30_D523C31_broad_peak_866
chr1	182018764	182019191	D523C30_D523C31_broad_peak_867	21	.	3.16654	4.17934	2.19664	.	-1	-1		.	0	D523C30_D523C31_broad_peak_867
chr1	182124659	182126229	D523C30_D523C31_broad_peak_868	991	.	24.3103	101.789	99.1255	chr1	182124903	182124906	gene_id "Srp9"; transcript_id "Srp9";	3		D523C30_D523C31_broad_peak_868	Srp9	transcript_id "Srp9"
chr1	182280553	182283823	D523C30_D523C31_broad_peak_869	194	.	7.93524	21.6632	19.4761	chr1	182282700	182282703	gene_id "Degs1"; transcript_id "Degs1";	3		D523C30_D523C31_broad_peak_869	Degs1	transcript_id "Degs1"
chr1	182286539	182290760	D523C30_D523C31_broad_peak_870	72	.	4.97006	9.32689	7.23384	.	-1	-1		.	0	D523C30_D523C31_broad_peak_870
chr1	182340630	182342362	D523C30_D523C31_broad_peak_871	177	.	8.0719	20.0104	17.7958	chr1	182341586	182341589	gene_id "Fbxo28"; transcript_id "Fbxo28";	3		D523C30_D523C31_broad_peak_871	Fbxo28	transcript_id "Fbxo28"
chr1	182408083	182410653	D523C30_D523C31_broad_peak_872	429	.	13.7988	45.2974	42.9107	chr1	182409423	182409426	gene_id "Trp53bp2"; transcript_id "Trp53bp2";	3		D523C30_D523C31_broad_peak_872	Trp53bp2	transcript_id "Trp53bp2"
chr1	182412665	182413666	D523C30_D523C31_broad_peak_873	34	.	3.67286	5.49493	3.47934	.	-1	-1		.	0	D523C30_D523C31_broad_peak_873
chr1	182516230	182518087	D523C30_D523C31_broad_peak_874	229	.	8.91325	25.1774	22.9661	chr1	182517351	182517354	gene_id "Capn2"; transcript_id "Capn2";	3		D523C30_D523C31_broad_peak_874	Capn2	transcript_id "Capn2"
chr1	182563327	182563843	D523C30_D523C31_broad_peak_875	34	.	3.70039	5.50993	3.49039	.	-1	-1		.	0	D523C30_D523C31_broad_peak_875
chr1	182763718	182765351	D523C30_D523C31_broad_peak_876	69	.	4.86366	9.04597	6.96544	chr1	182765040	182765043	gene_id "Susd4"; transcript_id "Susd4";	3		D523C30_D523C31_broad_peak_876	Susd4	transcript_id "Susd4"
chr1	182954562	182955801	D523C30_D523C31_broad_peak_877	393	.	13.2114	41.6959	39.3194	.	-1	-1		.	0	D523C30_D523C31_broad_peak_877
chr1	182957619	182960464	D523C30_D523C31_broad_peak_878	119	.	6.11139	14.1107	11.966	.	-1	-1		.	0	D523C30_D523C31_broad_peak_878
chr1	183220576	183221664	D523C30_D523C31_broad_peak_879	136	.	6.77945	15.795	13.6397	.	-1	-1		.	0	D523C30_D523C31_broad_peak_879
chr1	183295998	183298656	D523C30_D523C31_broad_peak_880	514	.	9.12641	53.8636	51.4322	chr1	183297518	183297521	gene_id "Aida"; transcript_id "Aida";	3		D523C30_D523C31_broad_peak_880	Aida	transcript_id "Aida"
chr1	183344375	183346397	D523C30_D523C31_broad_peak_881	379	.	12.5196	40.3341	37.9958	.	-1	-1		.	0	D523C30_D523C31_broad_peak_881
chr1	183367220	183370468	D523C30_D523C31_broad_peak_882	726	.	18.6354	75.1742	72.6761	chr1	183369526	183369529	gene_id "Mia3"; transcript_id "Mia3";	3		D523C30_D523C31_broad_peak_882	Mia3	transcript_id "Mia3"
chr1	183388286	183390190	D523C30_D523C31_broad_peak_883	482	.	14.3682	50.5895	48.2019	.	-1	-1		.	0	D523C30_D523C31_broad_peak_883
chr1	183438718	183439214	D523C30_D523C31_broad_peak_884	47	.	4.12011	6.78628	4.73718	.	-1	-1		.	0	D523C30_D523C31_broad_peak_884
chr1	183553418	183553795	D523C30_D523C31_broad_peak_885	22	.	3.20247	4.24901	2.25963	.	-1	-1		.	0	D523C30_D523C31_broad_peak_885
chr1	184032685	184036428	D523C30_D523C31_broad_peak_886	348	.	11.8189	37.1711	34.8539	chr1	184033857	184033860	gene_id "1700056E22Rik"; transcript_id "1700056E22Rik";	3		D523C30_D523C31_broad_peak_886	1700056E22Rik	transcript_id "1700056E22Rik"
chr1	184048781	184049321	D523C30_D523C31_broad_peak_887	15	.	2.88773	3.53636	1.57323	.	-1	-1		.	0	D523C30_D523C31_broad_peak_887
chr1	184727142	184735197	D523C30_D523C31_broad_peak_888	174	.	7.66227	19.6473	17.4464	chr1	184732138	184732141	gene_id "Hlx"; transcript_id "Hlx";	3		D523C30_D523C31_broad_peak_888	Hlx	transcript_id "Hlx"
chr1	184807357	184812594	D523C30_D523C31_broad_peak_889	668	.	18.1991	69.3725	66.8575	chr1	184811126	184811129	gene_id "Marc1"; transcript_id "Marc1";	3		D523C30_D523C31_broad_peak_889	Marc1	transcript_id "Marc1"
chr1	184822773	184828428	D523C30_D523C31_broad_peak_890	240	.	8.43348	26.2464	24.0629	.	-1	-1		.	0	D523C30_D523C31_broad_peak_890
chr1	184837873	184838862	D523C30_D523C31_broad_peak_891	24	.	3.28106	4.43676	2.44166	.	-1	-1		.	0	D523C30_D523C31_broad_peak_891
chr1	184842212	184847138	D523C30_D523C31_broad_peak_892	572	.	16.1917	59.6511	57.2024	chr1	184845814	184845817	gene_id "Marc2"; transcript_id "Marc2";	3		D523C30_D523C31_broad_peak_892	Marc2	transcript_id "Marc2"
chr1	184851242	184853097	D523C30_D523C31_broad_peak_893	271	.	8.3594	29.3908	27.1278	.	-1	-1		.	0	D523C30_D523C31_broad_peak_893
chr1	184880688	184883391	D523C30_D523C31_broad_peak_894	998	.	23.0099	102.514	99.8217	chr1	184882988	184882991	gene_id "C130074G19Rik"; transcript_id "C130074G19Rik";	3		D523C30_D523C31_broad_peak_894	C130074G19Rik	transcript_id "C130074G19Rik"
chr1	185202932	185205610	D523C30_D523C31_broad_peak_895	481	.	14.0112	50.534	48.1513	chr1	185204241	185204244	gene_id "Rab3gap2"; transcript_id "Rab3gap2";	3		D523C30_D523C31_broad_peak_895	Rab3gap2	transcript_id "Rab3gap2"
chr1	185328132	185329817	D523C30_D523C31_broad_peak_896	357	.	11.8856	38.0481	35.7084	chr1	185329284	185329287	gene_id "Iars2"; transcript_id "Iars2";	3		D523C30_D523C31_broad_peak_896	Iars2	transcript_id "Iars2"
chr1	185331336	185333262	D523C30_D523C31_broad_peak_897	273	.	10.1146	29.5783	27.3143	.	-1	-1		.	0	D523C30_D523C31_broad_peak_897
chr1	185362109	185364656	D523C30_D523C31_broad_peak_898	652	.	18.5877	67.7238	65.2013	chr1	185363197	185363200	gene_id "Eprs"; transcript_id "Eprs";	3		D523C30_D523C31_broad_peak_898	Eprs	transcript_id "Eprs"
chr1	185455007	185456868	D523C30_D523C31_broad_peak_899	264	.	10.1346	28.7584	26.4709	chr1	185455063	185455066	gene_id "Slc30a10"; transcript_id "Slc30a10";	3		D523C30_D523C31_broad_peak_899	Slc30a10	transcript_id "Slc30a10"
chr1	186116462	186117451	D523C30_D523C31_broad_peak_900	331	.	11.5854	35.4473	33.122	chr1	186117247	186117250	gene_id "Lyplal1"; transcript_id "Lyplal1";	3		D523C30_D523C31_broad_peak_900	Lyplal1	transcript_id "Lyplal1"
chr1	186358222	186358708	D523C30_D523C31_broad_peak_901	17	.	2.95313	3.68776	1.71946	.	-1	-1		.	0	D523C30_D523C31_broad_peak_901
chr1	186703937	186704765	D523C30_D523C31_broad_peak_902	21	.	3.13507	4.09029	2.10602	.	-1	-1		.	0	D523C30_D523C31_broad_peak_902
chr1	186748123	186750344	D523C30_D523C31_broad_peak_903	1031	.	25.1935	105.83	103.135	chr1	186749305	186749308	gene_id "Rrp15"; transcript_id "Rrp15";	3		D523C30_D523C31_broad_peak_903	Rrp15	transcript_id "Rrp15"
chr1	187214756	187216568	D523C30_D523C31_broad_peak_904	598	.	17.122	62.2805	59.8106	chr1	187215282	187215285	gene_id "Spata17"; transcript_id "Spata17";	3		D523C30_D523C31_broad_peak_904	Spata17	transcript_id "Spata17"
chr1	187214756	187216568	D523C30_D523C31_broad_peak_904	598	.	17.122	62.2805	59.8106	chr1	187215282	187215285	gene_id "Spata17"; transcript_id "Spata17_dup1";	3		D523C30_D523C31_broad_peak_904	Spata17	transcript_id "Spata17_dup1"
chr1	187214756	187216568	D523C30_D523C31_broad_peak_904	598	.	17.122	62.2805	59.8106	chr1	187215623	187215626	gene_id "Gpatch2"; transcript_id "Gpatch2";	3		D523C30_D523C31_broad_peak_904	Gpatch2	transcript_id "Gpatch2"
chr1	187608966	187609868	D523C30_D523C31_broad_peak_905	30	.	3.50947	5.02775	3.01822	.	-1	-1		.	0	D523C30_D523C31_broad_peak_905
chr1	187662251	187663401	D523C30_D523C31_broad_peak_906	46	.	3.75926	6.72258	4.6821	.	-1	-1		.	0	D523C30_D523C31_broad_peak_906
chr1	187997486	187998001	D523C30_D523C31_broad_peak_907	18	.	3.03344	3.86006	1.88426	chr1	187997996	187997999	gene_id "Esrrg"; transcript_id "Esrrg_dup1";	3		D523C30_D523C31_broad_peak_907	Esrrg	transcript_id "Esrrg_dup1"
chr1	188055794	188056321	D523C30_D523C31_broad_peak_908	28	.	3.43721	4.84087	2.84017	.	-1	-1		.	0	D523C30_D523C31_broad_peak_908
chr1	189005424	189008390	D523C30_D523C31_broad_peak_909	381	.	12.5208	40.5041	38.1676	chr1	189007609	189007612	gene_id "Kctd3"; transcript_id "Kctd3";	3		D523C30_D523C31_broad_peak_909	Kctd3	transcript_id "Kctd3"
chr1	189686982	189688565	D523C30_D523C31_broad_peak_910	40	.	3.90114	6.10273	4.07042	.	-1	-1		.	0	D523C30_D523C31_broad_peak_910
chr1	189727210	189729086	D523C30_D523C31_broad_peak_911	70	.	4.96563	9.16384	7.07351	.	-1	-1		.	0	D523C30_D523C31_broad_peak_911
chr1	189921553	189922944	D523C30_D523C31_broad_peak_912	70	.	4.97591	9.15158	7.05829	chr1	189922276	189922279	gene_id "Smyd2"; transcript_id "Smyd2";	3		D523C30_D523C31_broad_peak_912	Smyd2	transcript_id "Smyd2"
chr1	189985622	189986061	D523C30_D523C31_broad_peak_913	42	.	3.98168	6.25441	4.21506	.	-1	-1		.	0	D523C30_D523C31_broad_peak_913
chr1	190043443	190045118	D523C30_D523C31_broad_peak_914	28	.	3.45917	4.88667	2.88062	.	-1	-1		.	0	D523C30_D523C31_broad_peak_914
chr1	190059032	190060296	D523C30_D523C31_broad_peak_915	96	.	5.72496	11.7812	9.6584	.	-1	-1		.	0	D523C30_D523C31_broad_peak_915
chr1	190105804	190106992	D523C30_D523C31_broad_peak_916	24	.	3.23098	4.43056	2.4417	.	-1	-1		.	0	D523C30_D523C31_broad_peak_916
chr1	190163770	190164320	D523C30_D523C31_broad_peak_917	13	.	2.72453	3.23456	1.30502	.	-1	-1		.	0	D523C30_D523C31_broad_peak_917
chr1	190166109	190176072	D523C30_D523C31_broad_peak_918	1151	.	26.6232	117.89	115.139	.	-1	-1		.	0	D523C30_D523C31_broad_peak_918
chr1	190831864	190832273	D523C30_D523C31_broad_peak_919	22	.	3.14813	4.22282	2.24456	.	-1	-1		.	0	D523C30_D523C31_broad_peak_919
chr1	190910696	190912679	D523C30_D523C31_broad_peak_920	556	.	15.7773	58.0928	55.6671	chr1	190911657	190911660	gene_id "Rps6kc1"; transcript_id "Rps6kc1";	3		D523C30_D523C31_broad_peak_920	Rps6kc1	transcript_id "Rps6kc1"
chr1	190927400	190930100	D523C30_D523C31_broad_peak_921	574	.	16.418	59.8579	57.4001	chr1	190928699	190928702	gene_id "Angel2"; transcript_id "Angel2_dup1";	3		D523C30_D523C31_broad_peak_921	Angel2	transcript_id "Angel2_dup1"
chr1	191024633	191026650	D523C30_D523C31_broad_peak_922	94	.	5.78038	11.6154	9.48503	chr1	191026090	191026093	gene_id "Mfsd7b"; transcript_id "Mfsd7b";	3		D523C30_D523C31_broad_peak_922	Mfsd7b	transcript_id "Mfsd7b"
chr1	191062145	191063725	D523C30_D523C31_broad_peak_923	299	.	10.9948	32.2603	29.9548	chr1	191062854	191062857	gene_id "Tatdn3"; transcript_id "Tatdn3";	3		D523C30_D523C31_broad_peak_923	Tatdn3	transcript_id "Tatdn3"
chr1	191062145	191063725	D523C30_D523C31_broad_peak_923	299	.	10.9948	32.2603	29.9548	chr1	191062854	191062857	gene_id "Tatdn3"; transcript_id "Tatdn3_dup1";	3		D523C30_D523C31_broad_peak_923	Tatdn3	transcript_id "Tatdn3_dup1"
chr1	191062145	191063725	D523C30_D523C31_broad_peak_923	299	.	10.9948	32.2603	29.9548	chr1	191062854	191062857	gene_id "Tatdn3"; transcript_id "Tatdn3_dup2";	3		D523C30_D523C31_broad_peak_923	Tatdn3	transcript_id "Tatdn3_dup2"
chr1	191062145	191063725	D523C30_D523C31_broad_peak_923	299	.	10.9948	32.2603	29.9548	chr1	191063038	191063041	gene_id "Nsl1"; transcript_id "Nsl1";	3		D523C30_D523C31_broad_peak_923	Nsl1	transcript_id "Nsl1"
chr1	191097247	191099359	D523C30_D523C31_broad_peak_924	44	.	4.01814	6.47371	4.43744	chr1	191098458	191098461	gene_id "Batf3"; transcript_id "Batf3";	3		D523C30_D523C31_broad_peak_924	Batf3	transcript_id "Batf3"
chr1	191178824	191180341	D523C30_D523C31_broad_peak_925	17	.	2.88372	3.74999	1.78906	.	-1	-1		.	0	D523C30_D523C31_broad_peak_925
chr1	191181934	191184361	D523C30_D523C31_broad_peak_926	177	.	7.94977	19.9765	17.7742	.	-1	-1		.	0	D523C30_D523C31_broad_peak_926
chr1	191224055	191225392	D523C30_D523C31_broad_peak_927	320	.	11.1694	34.3846	32.0911	.	-1	-1		.	0	D523C30_D523C31_broad_peak_927
chr1	191312314	191313372	D523C30_D523C31_broad_peak_928	223	.	9.2052	24.5727	22.3239	.	-1	-1		.	0	D523C30_D523C31_broad_peak_928
chr1	191317152	191318021	D523C30_D523C31_broad_peak_929	77	.	4.99606	9.8327	7.73504	.	-1	-1		.	0	D523C30_D523C31_broad_peak_929
chr1	191325584	191327081	D523C30_D523C31_broad_peak_930	264	.	9.97716	28.6815	26.4197	chr1	191326040	191326043	gene_id "Tmem206"; transcript_id "Tmem206";	3		D523C30_D523C31_broad_peak_930	Tmem206	transcript_id "Tmem206"
chr1	191390391	191398411	D523C30_D523C31_broad_peak_931	891	.	20.7417	91.71	89.1255	chr1	191396413	191396416	gene_id "Ppp2r5a"; transcript_id "Ppp2r5a";	3		D523C30_D523C31_broad_peak_931	Ppp2r5a	transcript_id "Ppp2r5a"
chr1	191420370	191423276	D523C30_D523C31_broad_peak_932	39	.	3.71627	5.9362	3.90861	.	-1	-1		.	0	D523C30_D523C31_broad_peak_932
chr1	191432026	191432592	D523C30_D523C31_broad_peak_933	25	.	3.31588	4.53152	2.53471	.	-1	-1		.	0	D523C30_D523C31_broad_peak_933
chr1	191445578	191446086	D523C30_D523C31_broad_peak_934	47	.	4.16389	6.77763	4.72875	.	-1	-1		.	0	D523C30_D523C31_broad_peak_934
chr1	191573989	191576794	D523C30_D523C31_broad_peak_935	461	.	14.3224	48.5144	46.1092	chr1	191575397	191575400	gene_id "Dtl"; transcript_id "Dtl";	3		D523C30_D523C31_broad_peak_935	Dtl	transcript_id "Dtl"
chr1	191573989	191576794	D523C30_D523C31_broad_peak_935	461	.	14.3224	48.5144	46.1092	chr1	191575857	191575860	gene_id "Ints7"; transcript_id "Ints7";	3		D523C30_D523C31_broad_peak_935	Ints7	transcript_id "Ints7"
chr1	191716966	191721737	D523C30_D523C31_broad_peak_936	425	.	12.5552	44.8839	42.5727	chr1	191719380	191719383	gene_id "Lpgat1"; transcript_id "Lpgat1";	3		D523C30_D523C31_broad_peak_936	Lpgat1	transcript_id "Lpgat1"
chr1	191716966	191721737	D523C30_D523C31_broad_peak_936	425	.	12.5552	44.8839	42.5727	chr1	191718507	191718510	gene_id "Lpgat1"; transcript_id "Lpgat1_dup1";	3		D523C30_D523C31_broad_peak_936	Lpgat1	transcript_id "Lpgat1_dup1"
chr1	191820876	191822659	D523C30_D523C31_broad_peak_937	168	.	7.72332	19.0983	16.8938	chr1	191821645	191821648	gene_id "Nek2"; transcript_id "Nek2";	3		D523C30_D523C31_broad_peak_937	Nek2	transcript_id "Nek2"
chr1	191905714	191911815	D523C30_D523C31_broad_peak_938	254	.	9.25993	27.6868	25.4541	chr1	191907006	191907009	gene_id "Slc30a1"; transcript_id "Slc30a1";	3		D523C30_D523C31_broad_peak_938	Slc30a1	transcript_id "Slc30a1"
chr1	191956009	191957905	D523C30_D523C31_broad_peak_939	269	.	9.97246	29.1715	26.9199	.	-1	-1		.	0	D523C30_D523C31_broad_peak_939
chr1	191989402	191990611	D523C30_D523C31_broad_peak_940	415	.	13.548	43.958	41.5699	.	-1	-1		.	0	D523C30_D523C31_broad_peak_940
chr1	192091073	192093052	D523C30_D523C31_broad_peak_941	400	.	12.953	42.4279	40.0785	.	-1	-1		.	0	D523C30_D523C31_broad_peak_941
chr1	192135951	192139217	D523C30_D523C31_broad_peak_942	411	.	13.5025	43.5279	41.146	chr1	192137895	192137898	gene_id "Rcor3"; transcript_id "Rcor3";	3		D523C30_D523C31_broad_peak_942	Rcor3	transcript_id "Rcor3"
chr1	192135951	192139217	D523C30_D523C31_broad_peak_942	411	.	13.5025	43.5279	41.146	chr1	192137895	192137898	gene_id "Rcor3"; transcript_id "Rcor3_dup1";	3		D523C30_D523C31_broad_peak_942	Rcor3	transcript_id "Rcor3_dup1"
chr1	192135951	192139217	D523C30_D523C31_broad_peak_942	411	.	13.5025	43.5279	41.146	chr1	192137895	192137898	gene_id "Rcor3"; transcript_id "Rcor3_dup3";	3		D523C30_D523C31_broad_peak_942	Rcor3	transcript_id "Rcor3_dup3"
chr1	192135951	192139217	D523C30_D523C31_broad_peak_942	411	.	13.5025	43.5279	41.146	chr1	192137895	192137898	gene_id "Rcor3"; transcript_id "Rcor3_dup4";	3		D523C30_D523C31_broad_peak_942	Rcor3	transcript_id "Rcor3_dup4"
chr1	192769914	192771507	D523C30_D523C31_broad_peak_943	225	.	9.11442	24.844	22.5948	.	-1	-1		.	0	D523C30_D523C31_broad_peak_943
chr1	193128867	193130712	D523C30_D523C31_broad_peak_944	578	.	16.2408	60.2482	57.8166	chr1	193130147	193130150	gene_id "Diexf"; transcript_id "Diexf";	3		D523C30_D523C31_broad_peak_944	Diexf	transcript_id "Diexf"
chr1	193152795	193159454	D523C30_D523C31_broad_peak_945	206	.	8.51073	22.8613	20.6412	chr1	193157218	193157221	gene_id "Irf6"; transcript_id "Irf6";	3		D523C30_D523C31_broad_peak_945	Irf6	transcript_id "Irf6"
chr1	193172355	193174574	D523C30_D523C31_broad_peak_946	689	.	18.8978	71.4818	68.963	chr1	193174341	193174344	gene_id "A130010J15Rik"; transcript_id "A130010J15Rik";	3		D523C30_D523C31_broad_peak_946	A130010J15Rik	transcript_id "A130010J15Rik"
chr1	193172355	193174574	D523C30_D523C31_broad_peak_946	689	.	18.8978	71.4818	68.963	chr1	193174341	193174344	gene_id "A130010J15Rik"; transcript_id "A130010J15Rik_dup1";	3		D523C30_D523C31_broad_peak_946	A130010J15Rik	transcript_id "A130010J15Rik_dup1"
chr1	193172355	193174574	D523C30_D523C31_broad_peak_946	689	.	18.8978	71.4818	68.963	chr1	193174341	193174344	gene_id "A130010J15Rik"; transcript_id "A130010J15Rik_dup2";	3		D523C30_D523C31_broad_peak_946	A130010J15Rik	transcript_id "A130010J15Rik_dup2"
chr1	193200240	193201320	D523C30_D523C31_broad_peak_947	38	.	3.86999	5.91813	3.88268	.	-1	-1		.	0	D523C30_D523C31_broad_peak_947
chr1	193240756	193242416	D523C30_D523C31_broad_peak_948	142	.	6.73208	16.4747	14.2958	chr1	193242259	193242262	gene_id "Hsd11b1"; transcript_id "Hsd11b1";	3		D523C30_D523C31_broad_peak_948	Hsd11b1	transcript_id "Hsd11b1"
chr1	193240756	193242416	D523C30_D523C31_broad_peak_948	142	.	6.73208	16.4747	14.2958	chr1	193242259	193242262	gene_id "Hsd11b1"; transcript_id "Hsd11b1_dup1";	3		D523C30_D523C31_broad_peak_948	Hsd11b1	transcript_id "Hsd11b1_dup1"
chr1	193262507	193264000	D523C30_D523C31_broad_peak_949	34	.	3.60992	5.42458	3.40878	.	-1	-1		.	0	D523C30_D523C31_broad_peak_949
chr1	193270033	193274323	D523C30_D523C31_broad_peak_950	1465	.	30.0783	149.351	146.509	chr1	193272771	193272774	gene_id "G0s2"; transcript_id "G0s2";	3		D523C30_D523C31_broad_peak_950	G0s2	transcript_id "G0s2"
chr1	193310793	193311793	D523C30_D523C31_broad_peak_951	42	.	3.98908	6.31754	4.27569	.	-1	-1		.	0	D523C30_D523C31_broad_peak_951
chr1	193326457	193327378	D523C30_D523C31_broad_peak_952	24	.	3.21085	4.42097	2.43766	.	-1	-1		.	0	D523C30_D523C31_broad_peak_952
chr1	194619137	194621439	D523C30_D523C31_broad_peak_953	300	.	10.8492	32.3495	30.051	.	-1	-1		.	0	D523C30_D523C31_broad_peak_953
chr1	194879571	194880276	D523C30_D523C31_broad_peak_954	75	.	5.14787	9.67513	7.57521	.	-1	-1		.	0	D523C30_D523C31_broad_peak_954
chr1	194976142	194977836	D523C30_D523C31_broad_peak_955	380	.	11.3235	40.4223	38.0974	.	-1	-1		.	0	D523C30_D523C31_broad_peak_955
chr1	195016508	195019147	D523C30_D523C31_broad_peak_956	1089	.	25.9443	111.625	108.905	.	-1	-1		.	0	D523C30_D523C31_broad_peak_956
chr1	195091632	195092667	D523C30_D523C31_broad_peak_957	258	.	9.01892	28.1639	25.8881	chr1	195092222	195092225	gene_id "Cd46"; transcript_id "Cd46";	3		D523C30_D523C31_broad_peak_957	Cd46	transcript_id "Cd46"
chr1	195130188	195132554	D523C30_D523C31_broad_peak_958	855	.	21.6702	88.1202	85.5203	chr1	195131302	195131305	gene_id "Cr1l"; transcript_id "Cr1l";	3		D523C30_D523C31_broad_peak_958	Cr1l	transcript_id "Cr1l"
chr10	3540072	3541373	D523C30_D523C31_broad_peak_960	408	.	13.3715	43.2764	40.8979	chr10	3540295	3540298	gene_id "Iyd"; transcript_id "Iyd";	3		D523C30_D523C31_broad_peak_960	Iyd	transcript_id "Iyd"
chr10	3717960	3718837	D523C30_D523C31_broad_peak_961	94	.	5.69916	11.5295	9.40478	.	-1	-1		.	0	D523C30_D523C31_broad_peak_961
chr10	3740006	3742499	D523C30_D523C31_broad_peak_962	102	.	5.76162	12.4226	10.298	.	-1	-1		.	0	D523C30_D523C31_broad_peak_962
chr10	3973059	3974209	D523C30_D523C31_broad_peak_963	141	.	7.04111	16.3572	14.1836	chr10	3973254	3973257	gene_id "Mthfd1l"; transcript_id "Mthfd1l";	3		D523C30_D523C31_broad_peak_963	Mthfd1l	transcript_id "Mthfd1l"
chr10	3973059	3974209	D523C30_D523C31_broad_peak_963	141	.	7.04111	16.3572	14.1836	chr10	3973254	3973257	gene_id "Mthfd1l"; transcript_id "Mthfd1l_dup1";	3		D523C30_D523C31_broad_peak_963	Mthfd1l	transcript_id "Mthfd1l_dup1"
chr10	3973059	3974209	D523C30_D523C31_broad_peak_963	141	.	7.04111	16.3572	14.1836	chr10	3973254	3973257	gene_id "Mthfd1l"; transcript_id "Mthfd1l_dup2";	3		D523C30_D523C31_broad_peak_963	Mthfd1l	transcript_id "Mthfd1l_dup2"
chr10	4080174	4080540	D523C30_D523C31_broad_peak_964	36	.	3.78189	5.68954	3.66059	.	-1	-1		.	0	D523C30_D523C31_broad_peak_964
chr10	4333833	4336233	D523C30_D523C31_broad_peak_965	59	.	4.62344	8.06056	5.98214	.	-1	-1		.	0	D523C30_D523C31_broad_peak_965
chr10	4385931	4389980	D523C30_D523C31_broad_peak_966	149	.	7.26514	17.0884	14.9022	.	-1	-1		.	0	D523C30_D523C31_broad_peak_966
chr10	4430238	4434209	D523C30_D523C31_broad_peak_967	587	.	16.4119	61.1576	58.7016	chr10	4432670	4432673	gene_id "1700052N19Rik"; transcript_id "1700052N19Rik";	3		D523C30_D523C31_broad_peak_967	1700052N19Rik	transcript_id "1700052N19Rik"
chr10	4611168	4613329	D523C30_D523C31_broad_peak_968	571	.	16.0867	59.5921	57.1208	.	-1	-1		.	0	D523C30_D523C31_broad_peak_968
chr10	4620853	4621694	D523C30_D523C31_broad_peak_969	28	.	3.47734	4.89844	2.88824	.	-1	-1		.	0	D523C30_D523C31_broad_peak_969
chr10	4632174	4632842	D523C30_D523C31_broad_peak_970	18	.	2.94619	3.79141	1.82744	.	-1	-1		.	0	D523C30_D523C31_broad_peak_970
chr10	4674942	4675407	D523C30_D523C31_broad_peak_971	20	.	3.10839	4.03159	2.04996	.	-1	-1		.	0	D523C30_D523C31_broad_peak_971
chr10	5193287	5195181	D523C30_D523C31_broad_peak_972	113	.	6.24578	13.5343	11.3925	chr10	5194676	5194679	gene_id "Syne1"; transcript_id "Syne1";	3		D523C30_D523C31_broad_peak_972	Syne1	transcript_id "Syne1"
chr10	5423694	5424343	D523C30_D523C31_broad_peak_973	24	.	3.28612	4.4508	2.45544	.	-1	-1		.	0	D523C30_D523C31_broad_peak_973
chr10	5549892	5550810	D523C30_D523C31_broad_peak_974	94	.	5.73929	11.5912	9.46495	.	-1	-1		.	0	D523C30_D523C31_broad_peak_974
chr10	5593686	5597280	D523C30_D523C31_broad_peak_975	173	.	7.80052	19.5665	17.3621	chr10	5593849	5593852	gene_id "Myct1"; transcript_id "Myct1";	3		D523C30_D523C31_broad_peak_975	Myct1	transcript_id "Myct1"
chr10	5803355	5806906	D523C30_D523C31_broad_peak_976	168	.	7.38706	18.9967	16.8293	chr10	5805334	5805337	gene_id "Fbxo5"; transcript_id "Fbxo5";	3		D523C30_D523C31_broad_peak_976	Fbxo5	transcript_id "Fbxo5"
chr10	5822805	5825249	D523C30_D523C31_broad_peak_977	316	.	11.4775	33.9368	31.6114	chr10	5823760	5823763	gene_id "Mtrf1l"; transcript_id "Mtrf1l";	3		D523C30_D523C31_broad_peak_977	Mtrf1l	transcript_id "Mtrf1l"
chr10	6978340	6979914	D523C30_D523C31_broad_peak_978	15	.	2.86558	3.49212	1.53134	chr10	6979669	6979672	gene_id "Ipcef1"; transcript_id "Ipcef1";	3		D523C30_D523C31_broad_peak_978	Ipcef1	transcript_id "Ipcef1"
chr10	6978340	6979914	D523C30_D523C31_broad_peak_978	15	.	2.86558	3.49212	1.53134	chr10	6979669	6979672	gene_id "Ipcef1"; transcript_id "Ipcef1_dup2";	3		D523C30_D523C31_broad_peak_978	Ipcef1	transcript_id "Ipcef1_dup2"
chr10	6978340	6979914	D523C30_D523C31_broad_peak_978	15	.	2.86558	3.49212	1.53134	chr10	6979669	6979672	gene_id "Ipcef1"; transcript_id "Ipcef1_dup3";	3		D523C30_D523C31_broad_peak_978	Ipcef1	transcript_id "Ipcef1_dup3"
chr10	7208891	7213642	D523C30_D523C31_broad_peak_979	519	.	15.5141	54.3749	51.942	chr10	7211680	7211683	gene_id "Cnksr3"; transcript_id "Cnksr3";	3		D523C30_D523C31_broad_peak_979	Cnksr3	transcript_id "Cnksr3"
chr10	7390700	7392265	D523C30_D523C31_broad_peak_980	64	.	4.75755	8.56365	6.48566	.	-1	-1		.	0	D523C30_D523C31_broad_peak_980
chr10	7470188	7474597	D523C30_D523C31_broad_peak_981	71	.	4.91944	9.26912	7.18493	chr10	7473338	7473341	gene_id "Ulbp1"; transcript_id "Ulbp1";	3		D523C30_D523C31_broad_peak_981	Ulbp1	transcript_id "Ulbp1"
chr10	7589107	7590652	D523C30_D523C31_broad_peak_982	98	.	5.70961	12.0056	9.89039	chr10	7590051	7590054	gene_id "Lrp11"; transcript_id "Lrp11";	3		D523C30_D523C31_broad_peak_982	Lrp11	transcript_id "Lrp11"
chr10	7662088	7664531	D523C30_D523C31_broad_peak_983	761	.	20.4392	78.7482	76.1744	chr10	7663300	7663303	gene_id "Pcmt1"; transcript_id "Pcmt1";	3		D523C30_D523C31_broad_peak_983	Pcmt1	transcript_id "Pcmt1"
chr10	7666847	7668423	D523C30_D523C31_broad_peak_984	537	.	14.9062	56.2014	53.768	chr10	7667561	7667564	gene_id "Nup43"; transcript_id "Nup43";	3		D523C30_D523C31_broad_peak_984	Nup43	transcript_id "Nup43"
chr10	7679965	7683639	D523C30_D523C31_broad_peak_985	626	.	17.7105	65.1741	62.6761	.	-1	-1		.	0	D523C30_D523C31_broad_peak_985
chr10	7725503	7727424	D523C30_D523C31_broad_peak_986	753	.	19.6194	77.8934	75.362	.	-1	-1		.	0	D523C30_D523C31_broad_peak_986
chr10	7779611	7781565	D523C30_D523C31_broad_peak_987	450	.	13.6587	47.414	45.0627	chr10	7780871	7780874	gene_id "Ginm1"; transcript_id "Ginm1";	3		D523C30_D523C31_broad_peak_987	Ginm1	transcript_id "Ginm1"
chr10	7791889	7794002	D523C30_D523C31_broad_peak_988	1014	.	23.8986	104.185	101.493	chr10	7792950	7792953	gene_id "Ppil4"; transcript_id "Ppil4";	3		D523C30_D523C31_broad_peak_988	Ppil4	transcript_id "Ppil4"
chr10	7832102	7832945	D523C30_D523C31_broad_peak_989	23	.	3.21933	4.2967	2.30665	.	-1	-1		.	0	D523C30_D523C31_broad_peak_989
chr10	7952929	7957506	D523C30_D523C31_broad_peak_990	148	.	6.90684	17.0576	14.8964	.	-1	-1		.	0	D523C30_D523C31_broad_peak_990
chr10	8517638	8519601	D523C30_D523C31_broad_peak_991	55	.	4.42217	7.65533	5.5956	chr10	8518396	8518399	gene_id "Ust"; transcript_id "Ust";	3		D523C30_D523C31_broad_peak_991	Ust	transcript_id "Ust"
chr10	8760722	8762598	D523C30_D523C31_broad_peak_992	66	.	4.78163	8.76867	6.68009	.	-1	-1		.	0	D523C30_D523C31_broad_peak_992
chr10	8881026	8881747	D523C30_D523C31_broad_peak_993	12	.	2.71643	3.17681	1.23316	.	-1	-1		.	0	D523C30_D523C31_broad_peak_993
chr10	8883362	8887284	D523C30_D523C31_broad_peak_994	435	.	13.5239	45.9819	43.5906	chr10	8885855	8885858	gene_id "Sash1"; transcript_id "Sash1";	3		D523C30_D523C31_broad_peak_994	Sash1	transcript_id "Sash1"
chr10	8944324	8945602	D523C30_D523C31_broad_peak_995	34	.	3.56822	5.41661	3.40699	.	-1	-1		.	0	D523C30_D523C31_broad_peak_995
chr10	9674713	9675506	D523C30_D523C31_broad_peak_996	19	.	3.04538	3.89209	1.91571	chr10	9674960	9674963	gene_id "Samd5"; transcript_id "Samd5";	3		D523C30_D523C31_broad_peak_996	Samd5	transcript_id "Samd5"
chr10	9899769	9902021	D523C30_D523C31_broad_peak_997	273	.	10.3759	29.5892	27.3043	chr10	9900680	9900683	gene_id "Stxbp5"; transcript_id "Stxbp5";	3		D523C30_D523C31_broad_peak_997	Stxbp5	transcript_id "Stxbp5"
chr10	10468065	10468473	D523C30_D523C31_broad_peak_998	14	.	2.84265	3.44206	1.48415	.	-1	-1		.	0	D523C30_D523C31_broad_peak_998
chr10	10471811	10472243	D523C30_D523C31_broad_peak_999	24	.	3.2907	4.48559	2.49445	.	-1	-1		.	0	D523C30_D523C31_broad_peak_999
chr10	10555637	10558440	D523C30_D523C31_broad_peak_1000	351	.	11.6996	37.4885	35.178	chr10	10558085	10558088	gene_id "Rab32"; transcript_id "Rab32";	3		D523C30_D523C31_broad_peak_1000	Rab32	transcript_id "Rab32"
chr10	11149027	11150801	D523C30_D523C31_broad_peak_1001	475	.	14.2716	49.9738	47.5994	.	-1	-1		.	0	D523C30_D523C31_broad_peak_1001
chr10	11280149	11283017	D523C30_D523C31_broad_peak_1002	246	.	9.6779	26.8974	24.6237	.	-1	-1		.	0	D523C30_D523C31_broad_peak_1002
chr10	11342665	11344554	D523C30_D523C31_broad_peak_1003	100	.	5.88304	12.1781	10.0481	chr10	11343470	11343473	gene_id "Epm2a"; transcript_id "Epm2a";	3		D523C30_D523C31_broad_peak_1003	Epm2a	transcript_id "Epm2a"
chr10	12812883	12813971	D523C30_D523C31_broad_peak_1004	42	.	3.97928	6.252	4.21462	.	-1	-1		.	0	D523C30_D523C31_broad_peak_1004
chr10	12866787	12870027	D523C30_D523C31_broad_peak_1005	420	.	13.7347	44.4408	42.054	.	-1	-1		.	0	D523C30_D523C31_broad_peak_1005
chr10	12921558	12923726	D523C30_D523C31_broad_peak_1006	426	.	13.4285	44.9851	42.621	.	-1	-1		.	0	D523C30_D523C31_broad_peak_1006
chr10	12962916	12964868	D523C30_D523C31_broad_peak_1007	152	.	7.29879	17.4295	15.2479	.	-1	-1		.	0	D523C30_D523C31_broad_peak_1007
chr10	13007691	13009454	D523C30_D523C31_broad_peak_1008	727	.	19.4853	75.3319	72.7926	chr10	13008622	13008625	gene_id "Sf3b5"; transcript_id "Sf3b5";	3		D523C30_D523C31_broad_peak_1008	Sf3b5	transcript_id "Sf3b5"
chr10	13090461	13091843	D523C30_D523C31_broad_peak_1009	43	.	3.98372	6.42313	4.3891	.	-1	-1		.	0	D523C30_D523C31_broad_peak_1009
chr10	13192311	13193640	D523C30_D523C31_broad_peak_1010	557	.	16.3733	58.1853	55.7311	chr10	13193027	13193030	gene_id "Ltv1"; transcript_id "Ltv1";	3		D523C30_D523C31_broad_peak_1010	Ltv1	transcript_id "Ltv1"
chr10	13299841	13301116	D523C30_D523C31_broad_peak_1011	30	.	3.4714	5.07515	3.06809	.	-1	-1		.	0	D523C30_D523C31_broad_peak_1011
chr10	13322929	13324521	D523C30_D523C31_broad_peak_1012	150	.	7.31746	17.2057	15.02	chr10	13324106	13324109	gene_id "Phactr2"; transcript_id "Phactr2_dup1";	3		D523C30_D523C31_broad_peak_1012	Phactr2	transcript_id "Phactr2_dup1"
chr10	13322929	13324521	D523C30_D523C31_broad_peak_1012	150	.	7.31746	17.2057	15.02	chr10	13324106	13324109	gene_id "Phactr2"; transcript_id "Phactr2_dup2";	3		D523C30_D523C31_broad_peak_1012	Phactr2	transcript_id "Phactr2_dup2"
chr10	13453312	13453788	D523C30_D523C31_broad_peak_1013	19	.	3.02988	3.96387	1.99139	.	-1	-1		.	0	D523C30_D523C31_broad_peak_1013
chr10	13474029	13474735	D523C30_D523C31_broad_peak_1014	24	.	3.30693	4.49485	2.49753	chr10	13474275	13474278	gene_id "Phactr2"; transcript_id "Phactr2_dup3";	3		D523C30_D523C31_broad_peak_1014	Phactr2	transcript_id "Phactr2_dup3"
chr10	13499778	13502052	D523C30_D523C31_broad_peak_1015	115	.	6.22237	13.7205	11.5875	chr10	13501167	13501170	gene_id "Fuca2"; transcript_id "Fuca2";	3		D523C30_D523C31_broad_peak_1015	Fuca2	transcript_id "Fuca2"
chr10	13551941	13554214	D523C30_D523C31_broad_peak_1016	685	.	18.6028	71.084	68.5595	chr10	13552895	13552898	gene_id "Pex3"; transcript_id "Pex3";	3		D523C30_D523C31_broad_peak_1016	Pex3	transcript_id "Pex3"
chr10	13551941	13554214	D523C30_D523C31_broad_peak_1016	685	.	18.6028	71.084	68.5595	chr10	13552895	13552898	gene_id "Pex3"; transcript_id "Pex3_dup1";	3		D523C30_D523C31_broad_peak_1016	Pex3	transcript_id "Pex3_dup1"
chr10	13551941	13554214	D523C30_D523C31_broad_peak_1016	685	.	18.6028	71.084	68.5595	chr10	13553265	13553268	gene_id "Adat2"; transcript_id "Adat2";	3		D523C30_D523C31_broad_peak_1016	Adat2	transcript_id "Adat2"
chr10	13868268	13871098	D523C30_D523C31_broad_peak_1017	106	.	5.94643	12.7809	10.6563	chr10	13868755	13868758	gene_id "Aig1"; transcript_id "Aig1";	3		D523C30_D523C31_broad_peak_1017	Aig1	transcript_id "Aig1"
chr10	13963882	13968634	D523C30_D523C31_broad_peak_1018	444	.	14.218	46.895	44.4785	.	-1	-1		.	0	D523C30_D523C31_broad_peak_1018
chr10	13981902	13983804	D523C30_D523C31_broad_peak_1019	160	.	7.54872	18.2298	16.0354	.	-1	-1		.	0	D523C30_D523C31_broad_peak_1019
chr10	14085820	14086619	D523C30_D523C31_broad_peak_1020	54	.	4.39801	7.51385	5.44568	.	-1	-1		.	0	D523C30_D523C31_broad_peak_1020
chr10	14543708	14545461	D523C30_D523C31_broad_peak_1021	75	.	5.01637	9.5898	7.50532	chr10	14544913	14544915	gene_id "Gpr126"; transcript_id "Gpr126";	2		D523C30_D523C31_broad_peak_1021	Gpr126	transcript_id "Gpr126"
chr10	14704269	14705843	D523C30_D523C31_broad_peak_1022	1158	.	24.8658	118.572	115.823	chr10	14705458	14705461	gene_id "Vta1"; transcript_id "Vta1";	3		D523C30_D523C31_broad_peak_1022	Vta1	transcript_id "Vta1"
chr10	15758950	15759916	D523C30_D523C31_broad_peak_1023	15	.	2.88085	3.54123	1.58303	.	-1	-1		.	0	D523C30_D523C31_broad_peak_1023
chr10	17331580	17332009	D523C30_D523C31_broad_peak_1024	15	.	2.88661	3.54184	1.58077	.	-1	-1		.	0	D523C30_D523C31_broad_peak_1024
chr10	17510234	17511119	D523C30_D523C31_broad_peak_1025	80	.	5.31442	10.1383	8.02853	.	-1	-1		.	0	D523C30_D523C31_broad_peak_1025
chr10	17683731	17684341	D523C30_D523C31_broad_peak_1026	25	.	3.19038	4.49397	2.50547	.	-1	-1		.	0	D523C30_D523C31_broad_peak_1026
chr10	17721368	17727974	D523C30_D523C31_broad_peak_1027	547	.	15.8373	57.1606	54.729	chr10	17723945	17723948	gene_id "Cited2"; transcript_id "Cited2";	3		D523C30_D523C31_broad_peak_1027	Cited2	transcript_id "Cited2"
chr10	17946025	17948863	D523C30_D523C31_broad_peak_1028	96	.	5.40417	11.7636	9.66938	chr10	17947779	17947782	gene_id "Heca"; transcript_id "Heca";	3		D523C30_D523C31_broad_peak_1028	Heca	transcript_id "Heca"
chr10	18021677	18023731	D523C30_D523C31_broad_peak_1029	427	.	13.6927	45.1803	42.7999	.	-1	-1		.	0	D523C30_D523C31_broad_peak_1029
chr10	18055496	18057178	D523C30_D523C31_broad_peak_1030	151	.	7.19574	17.3607	15.1855	chr10	18055962	18055965	gene_id "Reps1"; transcript_id "Reps1";	3		D523C30_D523C31_broad_peak_1030	Reps1	transcript_id "Reps1"
chr10	18055496	18057178	D523C30_D523C31_broad_peak_1030	151	.	7.19574	17.3607	15.1855	chr10	18055962	18055965	gene_id "Reps1"; transcript_id "Reps1_dup1";	3		D523C30_D523C31_broad_peak_1030	Reps1	transcript_id "Reps1_dup1"
chr10	18064578	18066485	D523C30_D523C31_broad_peak_1031	35	.	3.70898	5.6008	3.5828	.	-1	-1		.	0	D523C30_D523C31_broad_peak_1031
chr10	18139383	18139758	D523C30_D523C31_broad_peak_1032	46	.	4.15335	6.71282	4.66326	.	-1	-1		.	0	D523C30_D523C31_broad_peak_1032
chr10	18234007	18235843	D523C30_D523C31_broad_peak_1033	691	.	18.7377	71.641	69.1307	.	-1	-1		.	0	D523C30_D523C31_broad_peak_1033
chr10	18318663	18319853	D523C30_D523C31_broad_peak_1034	156	.	7.52979	17.8721	15.676	.	-1	-1		.	0	D523C30_D523C31_broad_peak_1034
chr10	18366302	18367401	D523C30_D523C31_broad_peak_1035	85	.	5.40215	10.6782	8.57177	.	-1	-1		.	0	D523C30_D523C31_broad_peak_1035
chr10	18370287	18372282	D523C30_D523C31_broad_peak_1036	107	.	5.89354	12.8635	10.7282	.	-1	-1		.	0	D523C30_D523C31_broad_peak_1036
chr10	18406829	18409544	D523C30_D523C31_broad_peak_1037	172	.	7.67061	19.4658	17.2844	chr10	18408312	18408315	gene_id "Nhsl1"; transcript_id "Nhsl1";	3		D523C30_D523C31_broad_peak_1037	Nhsl1	transcript_id "Nhsl1"
chr10	18430892	18431885	D523C30_D523C31_broad_peak_1038	32	.	3.61002	5.26277	3.24616	.	-1	-1		.	0	D523C30_D523C31_broad_peak_1038
chr10	18545532	18546100	D523C30_D523C31_broad_peak_1039	49	.	4.24493	7.02019	4.96419	chr10	18545792	18545795	gene_id "Hebp2"; transcript_id "Hebp2";	3		D523C30_D523C31_broad_peak_1039	Hebp2	transcript_id "Hebp2"
chr10	18844628	18846920	D523C30_D523C31_broad_peak_1040	256	.	9.92319	27.9453	25.6682	chr10	18845192	18845195	gene_id "Perp"; transcript_id "Perp";	3		D523C30_D523C31_broad_peak_1040	Perp	transcript_id "Perp"
chr10	19010047	19016320	D523C30_D523C31_broad_peak_1041	213	.	8.45816	23.5257	21.3093	chr10	19011772	19011775	gene_id "Tnfaip3"; transcript_id "Tnfaip3";	3		D523C30_D523C31_broad_peak_1041	Tnfaip3	transcript_id "Tnfaip3"
chr10	19010047	19016320	D523C30_D523C31_broad_peak_1041	213	.	8.45816	23.5257	21.3093	chr10	19011883	19011886	gene_id "Tnfaip3"; transcript_id "Tnfaip3_dup1";	3		D523C30_D523C31_broad_peak_1041	Tnfaip3	transcript_id "Tnfaip3_dup1"
chr10	19185730	19186463	D523C30_D523C31_broad_peak_1042	50	.	4.2356	7.12389	5.076	.	-1	-1		.	0	D523C30_D523C31_broad_peak_1042
chr10	19591336	19594642	D523C30_D523C31_broad_peak_1043	359	.	11.7843	38.3102	35.9992	chr10	19592085	19592088	gene_id "Ifngr1"; transcript_id "Ifngr1";	3		D523C30_D523C31_broad_peak_1043	Ifngr1	transcript_id "Ifngr1"
chr10	19906767	19908437	D523C30_D523C31_broad_peak_1044	104	.	5.62908	12.5301	10.416	chr10	19907570	19907573	gene_id "Pex7"; transcript_id "Pex7";	3		D523C30_D523C31_broad_peak_1044	Pex7	transcript_id "Pex7"
chr10	19906767	19908437	D523C30_D523C31_broad_peak_1044	104	.	5.62908	12.5301	10.416	chr10	19907570	19907573	gene_id "Pex7"; transcript_id "Pex7_dup1";	3		D523C30_D523C31_broad_peak_1044	Pex7	transcript_id "Pex7_dup1"
chr10	19932960	19937614	D523C30_D523C31_broad_peak_1045	616	.	17.514	64.1581	61.6787	chr10	19934605	19934608	gene_id "Map3k5"; transcript_id "Map3k5";	3		D523C30_D523C31_broad_peak_1045	Map3k5	transcript_id "Map3k5"
chr10	20148279	20150878	D523C30_D523C31_broad_peak_1046	216	.	8.78944	23.9115	21.6766	chr10	20149013	20149016	gene_id "Map7"; transcript_id "Map7";	3		D523C30_D523C31_broad_peak_1046	Map7	transcript_id "Map7"
chr10	20148279	20150878	D523C30_D523C31_broad_peak_1046	216	.	8.78944	23.9115	21.6766	chr10	20149013	20149016	gene_id "Map7"; transcript_id "Map7_dup1";	3		D523C30_D523C31_broad_peak_1046	Map7	transcript_id "Map7_dup1"
chr10	20310918	20314438	D523C30_D523C31_broad_peak_1047	753	.	19.2462	77.9329	75.3702	.	-1	-1		.	0	D523C30_D523C31_broad_peak_1047
chr10	20347264	20348647	D523C30_D523C31_broad_peak_1048	94	.	5.66473	11.6175	9.49434	chr10	20347910	20347913	gene_id "Mtfr2"; transcript_id "Mtfr2";	3		D523C30_D523C31_broad_peak_1048	Mtfr2	transcript_id "Mtfr2"
chr10	20471548	20473556	D523C30_D523C31_broad_peak_1049	276	.	10.4164	29.9175	27.6357	.	-1	-1		.	0	D523C30_D523C31_broad_peak_1049
chr10	20516844	20518582	D523C30_D523C31_broad_peak_1050	729	.	17.5197	75.5074	72.967	.	-1	-1		.	0	D523C30_D523C31_broad_peak_1050
chr10	20546519	20548720	D523C30_D523C31_broad_peak_1051	142	.	7.02341	16.3971	14.2185	.	-1	-1		.	0	D523C30_D523C31_broad_peak_1051
chr10	20723008	20725400	D523C30_D523C31_broad_peak_1052	73	.	4.987	9.4336	7.35057	chr10	20724693	20724696	gene_id "Pde7b"; transcript_id "Pde7b";	3		D523C30_D523C31_broad_peak_1052	Pde7b	transcript_id "Pde7b"
chr10	20951321	20953320	D523C30_D523C31_broad_peak_1053	127	.	6.57924	14.8945	12.7468	.	-1	-1		.	0	D523C30_D523C31_broad_peak_1053
chr10	21158995	21160715	D523C30_D523C31_broad_peak_1054	24	.	3.28067	4.45462	2.46083	.	-1	-1		.	0	D523C30_D523C31_broad_peak_1054
chr10	21295696	21297476	D523C30_D523C31_broad_peak_1055	1066	.	24.5467	109.345	106.66	chr10	21296133	21296136	gene_id "Hbs1l"; transcript_id "Hbs1l";	3		D523C30_D523C31_broad_peak_1055	Hbs1l	transcript_id "Hbs1l"
chr10	21295696	21297476	D523C30_D523C31_broad_peak_1055	1066	.	24.5467	109.345	106.66	chr10	21296133	21296136	gene_id "Hbs1l"; transcript_id "Hbs1l_dup1";	3		D523C30_D523C31_broad_peak_1055	Hbs1l	transcript_id "Hbs1l_dup1"
chr10	21295696	21297476	D523C30_D523C31_broad_peak_1055	1066	.	24.5467	109.345	106.66	chr10	21296133	21296136	gene_id "Hbs1l"; transcript_id "Hbs1l_dup2";	3		D523C30_D523C31_broad_peak_1055	Hbs1l	transcript_id "Hbs1l_dup2"
chr10	21376698	21380300	D523C30_D523C31_broad_peak_1056	1774	.	35.4291	180.471	177.422	chr10	21377340	21377343	gene_id "Aldh8a1"; transcript_id "Aldh8a1";	3		D523C30_D523C31_broad_peak_1056	Aldh8a1	transcript_id "Aldh8a1"
chr10	21465240	21465730	D523C30_D523C31_broad_peak_1057	14	.	2.79765	3.40363	1.45648	.	-1	-1		.	0	D523C30_D523C31_broad_peak_1057
chr10	21991217	22000408	D523C30_D523C31_broad_peak_1058	410	.	12.987	43.4238	41.0666	chr10	21994970	21994973	gene_id "Sgk1"; transcript_id "Sgk1_dup1";	3		D523C30_D523C31_broad_peak_1058	Sgk1	transcript_id "Sgk1_dup1"
chr10	21991217	22000408	D523C30_D523C31_broad_peak_1058	410	.	12.987	43.4238	41.0666	chr10	21994970	21994973	gene_id "Sgk1"; transcript_id "Sgk1_dup2";	3		D523C30_D523C31_broad_peak_1058	Sgk1	transcript_id "Sgk1_dup2"
chr10	21991217	22000408	D523C30_D523C31_broad_peak_1058	410	.	12.987	43.4238	41.0666	chr10	21992373	21992376	gene_id "Sgk1"; transcript_id "Sgk1_dup3";	3		D523C30_D523C31_broad_peak_1058	Sgk1	transcript_id "Sgk1_dup3"
chr10	21991217	22000408	D523C30_D523C31_broad_peak_1058	410	.	12.987	43.4238	41.0666	chr10	21994063	21994066	gene_id "Sgk1"; transcript_id "Sgk1_dup4";	3		D523C30_D523C31_broad_peak_1058	Sgk1	transcript_id "Sgk1_dup4"
chr10	21991217	22000408	D523C30_D523C31_broad_peak_1058	410	.	12.987	43.4238	41.0666	chr10	21994749	21994752	gene_id "Sgk1"; transcript_id "Sgk1_dup5";	3		D523C30_D523C31_broad_peak_1058	Sgk1	transcript_id "Sgk1_dup5"
chr10	22058216	22059112	D523C30_D523C31_broad_peak_1059	42	.	3.93959	6.25976	4.22821	.	-1	-1		.	0	D523C30_D523C31_broad_peak_1059
chr10	22147907	22150974	D523C30_D523C31_broad_peak_1060	491	.	14.8376	51.5674	49.1517	chr10	22149009	22149012	gene_id "E030030I06Rik"; transcript_id "E030030I06Rik";	3		D523C30_D523C31_broad_peak_1060	E030030I06Rik	transcript_id "E030030I06Rik"
chr10	22147907	22150974	D523C30_D523C31_broad_peak_1060	491	.	14.8376	51.5674	49.1517	chr10	22149009	22149012	gene_id "E030030I06Rik"; transcript_id "E030030I06Rik_dup1";	3		D523C30_D523C31_broad_peak_1060	E030030I06Rik	transcript_id "E030030I06Rik_dup1"
chr10	22301104	22302619	D523C30_D523C31_broad_peak_1061	99	.	5.89722	12.0961	9.96365	.	-1	-1		.	0	D523C30_D523C31_broad_peak_1061
chr10	22644810	22645566	D523C30_D523C31_broad_peak_1062	65	.	4.84509	8.68648	6.59874	chr10	22645198	22645201	gene_id "Slc2a12"; transcript_id "Slc2a12";	3		D523C30_D523C31_broad_peak_1062	Slc2a12	transcript_id "Slc2a12"
chr10	22729944	22732484	D523C30_D523C31_broad_peak_1063	470	.	14.8924	49.4245	47.0041	.	-1	-1		.	0	D523C30_D523C31_broad_peak_1063
chr10	22815835	22820651	D523C30_D523C31_broad_peak_1064	20	.	3.08377	4.02944	2.0521	chr10	22819900	22819903	gene_id "Tcf21"; transcript_id "Tcf21";	3		D523C30_D523C31_broad_peak_1064	Tcf21	transcript_id "Tcf21"
chr10	23076977	23077725	D523C30_D523C31_broad_peak_1065	38	.	3.87198	5.92495	3.89074	.	-1	-1		.	0	D523C30_D523C31_broad_peak_1065
chr10	23786082	23788730	D523C30_D523C31_broad_peak_1066	1084	.	25.9995	111.168	108.428	chr10	23787004	23787007	gene_id "Rps12"; transcript_id "Rps12";	3		D523C30_D523C31_broad_peak_1066	Rps12	transcript_id "Rps12"
chr10	23796375	23798174	D523C30_D523C31_broad_peak_1067	287	.	10.3957	31.0089	28.7402	chr10	23797140	23797143	gene_id "Slc18b1"; transcript_id "Slc18b1";	3		D523C30_D523C31_broad_peak_1067	Slc18b1	transcript_id "Slc18b1"
chr10	23851278	23853178	D523C30_D523C31_broad_peak_1068	282	.	10.4709	30.568	28.2584	chr10	23851583	23851586	gene_id "Vnn3"; transcript_id "Vnn3";	3		D523C30_D523C31_broad_peak_1068	Vnn3	transcript_id "Vnn3"
chr10	23894482	23896105	D523C30_D523C31_broad_peak_1069	286	.	10.3176	30.9635	28.6761	chr10	23894875	23894878	gene_id "Vnn1"; transcript_id "Vnn1";	3		D523C30_D523C31_broad_peak_1069	Vnn1	transcript_id "Vnn1"
chr10	24148984	24150701	D523C30_D523C31_broad_peak_1070	338	.	11.5002	36.1497	33.8176	.	-1	-1		.	0	D523C30_D523C31_broad_peak_1070
chr10	24535215	24535615	D523C30_D523C31_broad_peak_1071	40	.	3.93732	6.09238	4.05371	.	-1	-1		.	0	D523C30_D523C31_broad_peak_1071
chr10	24594628	24598198	D523C30_D523C31_broad_peak_1072	55	.	4.43952	7.62895	5.56531	chr10	24595725	24595728	gene_id "Ctgf"; transcript_id "Ctgf";	3		D523C30_D523C31_broad_peak_1072	Ctgf	transcript_id "Ctgf"
chr10	24710931	24712822	D523C30_D523C31_broad_peak_1073	298	.	10.8048	32.1488	29.8461	chr10	24711988	24711991	gene_id "Enpp1"; transcript_id "Enpp1";	3		D523C30_D523C31_broad_peak_1073	Enpp1	transcript_id "Enpp1"
chr10	24834674	24837068	D523C30_D523C31_broad_peak_1074	43	.	3.88311	6.42646	4.38941	chr10	24836090	24836093	gene_id "Enpp3"; transcript_id "Enpp3";	3		D523C30_D523C31_broad_peak_1074	Enpp3	transcript_id "Enpp3"
chr10	24841658	24843191	D523C30_D523C31_broad_peak_1075	250	.	9.68116	27.3096	25.0452	.	-1	-1		.	0	D523C30_D523C31_broad_peak_1075
chr10	24869570	24870887	D523C30_D523C31_broad_peak_1076	696	.	18.1675	72.144	69.6301	chr10	24870098	24870101	gene_id "Med23"; transcript_id "Med23";	3		D523C30_D523C31_broad_peak_1076	Med23	transcript_id "Med23"
chr10	24869570	24870887	D523C30_D523C31_broad_peak_1076	696	.	18.1675	72.144	69.6301	chr10	24870098	24870101	gene_id "Med23"; transcript_id "Med23_dup1";	3		D523C30_D523C31_broad_peak_1076	Med23	transcript_id "Med23_dup1"
chr10	24920649	24930307	D523C30_D523C31_broad_peak_1077	1315	.	28.8834	134.331	131.521	chr10	24927365	24927368	gene_id "Arg1"; transcript_id "Arg1";	3		D523C30_D523C31_broad_peak_1077	Arg1	transcript_id "Arg1"
chr10	24947281	24948651	D523C30_D523C31_broad_peak_1078	29	.	3.31084	4.90414	2.90654	.	-1	-1		.	0	D523C30_D523C31_broad_peak_1078
chr10	25296104	25298689	D523C30_D523C31_broad_peak_1079	70	.	4.94626	9.10787	7.01737	.	-1	-1		.	0	D523C30_D523C31_broad_peak_1079
chr10	25359062	25363000	D523C30_D523C31_broad_peak_1080	117	.	6.12293	13.8584	11.7161	.	-1	-1		.	0	D523C30_D523C31_broad_peak_1080
chr10	25432469	25432932	D523C30_D523C31_broad_peak_1081	33	.	3.65356	5.33609	3.31378	.	-1	-1		.	0	D523C30_D523C31_broad_peak_1081
chr10	25533199	25539921	D523C30_D523C31_broad_peak_1082	848	.	19.7778	87.3638	84.8289	chr10	25536084	25536087	gene_id "Smlr1"; transcript_id "Smlr1";	3		D523C30_D523C31_broad_peak_1082	Smlr1	transcript_id "Smlr1"
chr10	26372693	26376439	D523C30_D523C31_broad_peak_1083	280	.	10.241	30.3068	28.036	.	-1	-1		.	0	D523C30_D523C31_broad_peak_1083
chr10	26772209	26773710	D523C30_D523C31_broad_peak_1084	384	.	12.9767	40.802	38.4374	chr10	26772583	26772586	gene_id "Arhgap18"; transcript_id "Arhgap18";	3		D523C30_D523C31_broad_peak_1084	Arhgap18	transcript_id "Arhgap18"
chr10	26858747	26859384	D523C30_D523C31_broad_peak_1085	26	.	3.3325	4.64008	2.64268	.	-1	-1		.	0	D523C30_D523C31_broad_peak_1085
chr10	28073743	28077941	D523C30_D523C31_broad_peak_1086	744	.	19.3076	76.9629	74.4145	chr10	28075080	28075083	gene_id "Ptprk"; transcript_id "Ptprk";	3		D523C30_D523C31_broad_peak_1086	Ptprk	transcript_id "Ptprk"
chr10	28105181	28105736	D523C30_D523C31_broad_peak_1087	14	.	2.82491	3.41482	1.45715	.	-1	-1		.	0	D523C30_D523C31_broad_peak_1087
chr10	29311601	29314831	D523C30_D523C31_broad_peak_1088	265	.	9.8997	28.8241	26.5716	chr10	29313666	29313669	gene_id "Echdc1"; transcript_id "Echdc1_dup1";	3		D523C30_D523C31_broad_peak_1088	Echdc1	transcript_id "Echdc1_dup1"
chr10	29359806	29363021	D523C30_D523C31_broad_peak_1089	429	.	12.6489	45.2437	42.9055	.	-1	-1		.	0	D523C30_D523C31_broad_peak_1089
chr10	29532345	29535841	D523C30_D523C31_broad_peak_1090	49	.	4.18489	6.97036	4.91765	chr10	29535325	29535328	gene_id "Rspo3"; transcript_id "Rspo3";	3		D523C30_D523C31_broad_peak_1090	Rspo3	transcript_id "Rspo3"
chr10	30199659	30200928	D523C30_D523C31_broad_peak_1091	208	.	8.85472	23.1198	20.8766	chr10	30200477	30200480	gene_id "Cenpw"; transcript_id "Cenpw";	3		D523C30_D523C31_broad_peak_1091	Cenpw	transcript_id "Cenpw"
chr10	30599534	30601652	D523C30_D523C31_broad_peak_1092	448	.	13.8705	47.2477	44.8702	chr10	30600658	30600661	gene_id "Trmt11"; transcript_id "Trmt11";	3		D523C30_D523C31_broad_peak_1092	Trmt11	transcript_id "Trmt11"
chr10	30617242	30619484	D523C30_D523C31_broad_peak_1093	561	.	16.6296	58.5749	56.1035	chr10	30618349	30618352	gene_id "Hint3"; transcript_id "Hint3";	3		D523C30_D523C31_broad_peak_1093	Hint3	transcript_id "Hint3"
chr10	30654653	30656073	D523C30_D523C31_broad_peak_1094	117	.	6.51878	13.9386	11.773	chr10	30655708	30655711	gene_id "Ncoa7"; transcript_id "Ncoa7";	3		D523C30_D523C31_broad_peak_1094	Ncoa7	transcript_id "Ncoa7"
chr10	30801864	30804021	D523C30_D523C31_broad_peak_1095	129	.	6.61824	15.094	12.9383	.	-1	-1		.	0	D523C30_D523C31_broad_peak_1095
chr10	30810488	30811161	D523C30_D523C31_broad_peak_1096	113	.	6.24035	13.4672	11.3166	.	-1	-1		.	0	D523C30_D523C31_broad_peak_1096
chr10	30841755	30843259	D523C30_D523C31_broad_peak_1097	35	.	3.72481	5.58486	3.56113	chr10	30842645	30842648	gene_id "Hey2"; transcript_id "Hey2";	3		D523C30_D523C31_broad_peak_1097	Hey2	transcript_id "Hey2"
chr10	31313348	31314165	D523C30_D523C31_broad_peak_1098	112	.	6.20631	13.3644	11.2242	chr10	31313414	31313417	gene_id "Hddc2"; transcript_id "Hddc2";	3		D523C30_D523C31_broad_peak_1098	Hddc2	transcript_id "Hddc2"
chr10	31445213	31446026	D523C30_D523C31_broad_peak_1099	209	.	8.93667	23.1645	20.9185	chr10	31445727	31445730	gene_id "Tpd52l1"; transcript_id "Tpd52l1";	3		D523C30_D523C31_broad_peak_1099	Tpd52l1	transcript_id "Tpd52l1"
chr10	31551911	31552500	D523C30_D523C31_broad_peak_1100	28	.	3.44776	4.8367	2.83133	.	-1	-1		.	0	D523C30_D523C31_broad_peak_1100
chr10	31606613	31610318	D523C30_D523C31_broad_peak_1101	329	.	11.0582	35.3174	32.9918	chr10	31609181	31609184	gene_id "Rnf217"; transcript_id "Rnf217";	3		D523C30_D523C31_broad_peak_1101	Rnf217	transcript_id "Rnf217"
chr10	33949984	33951857	D523C30_D523C31_broad_peak_1102	533	.	14.4723	55.7591	53.3411	.	-1	-1		.	0	D523C30_D523C31_broad_peak_1102
chr10	34018284	34020844	D523C30_D523C31_broad_peak_1103	558	.	15.9996	58.2843	55.843	chr10	34019435	34019438	gene_id "Rwdd1"; transcript_id "Rwdd1";	3		D523C30_D523C31_broad_peak_1103	Rwdd1	transcript_id "Rwdd1"
chr10	34096121	34096631	D523C30_D523C31_broad_peak_1104	31	.	3.41188	5.12224	3.11692	chr10	34096434	34096437	gene_id "Fam26e"; transcript_id "Fam26e";	3		D523C30_D523C31_broad_peak_1104	Fam26e	transcript_id "Fam26e"
chr10	34126880	34128656	D523C30_D523C31_broad_peak_1105	121	.	6.50513	14.3537	12.199	chr10	34127906	34127909	gene_id "Fam26f"; transcript_id "Fam26f";	3		D523C30_D523C31_broad_peak_1105	Fam26f	transcript_id "Fam26f"
chr10	34204210	34208399	D523C30_D523C31_broad_peak_1106	219	.	8.91281	24.2083	21.9735	.	-1	-1		.	0	D523C30_D523C31_broad_peak_1106
chr10	34280659	34284322	D523C30_D523C31_broad_peak_1107	592	.	16.3145	61.6549	59.2119	chr10	34282280	34282283	gene_id "Tspyl1"; transcript_id "Tspyl1";	3		D523C30_D523C31_broad_peak_1107	Tspyl1	transcript_id "Tspyl1"
chr10	34296986	34298213	D523C30_D523C31_broad_peak_1108	144	.	7.18961	16.6136	14.4289	chr10	34297513	34297516	gene_id "Tspyl4"; transcript_id "Tspyl4";	3		D523C30_D523C31_broad_peak_1108	Tspyl4	transcript_id "Tspyl4"
chr10	34417408	34418860	D523C30_D523C31_broad_peak_1109	578	.	16.1182	60.2878	57.8393	chr10	34418450	34418453	gene_id "Nt5dc1"; transcript_id "Nt5dc1";	3		D523C30_D523C31_broad_peak_1109	Nt5dc1	transcript_id "Nt5dc1"
chr10	34483352	34485090	D523C30_D523C31_broad_peak_1110	257	.	10.1693	28.0671	25.7796	chr10	34484004	34484007	gene_id "Frk"; transcript_id "Frk";	3		D523C30_D523C31_broad_peak_1110	Frk	transcript_id "Frk"
chr10	34483352	34485090	D523C30_D523C31_broad_peak_1110	257	.	10.1693	28.0671	25.7796	chr10	34484004	34484007	gene_id "Frk"; transcript_id "Frk_dup1";	3		D523C30_D523C31_broad_peak_1110	Frk	transcript_id "Frk_dup1"
chr10	36973806	36975762	D523C30_D523C31_broad_peak_1111	348	.	11.7193	37.1386	34.8109	chr10	36974751	36974754	gene_id "Hdac2"; transcript_id "Hdac2";	3		D523C30_D523C31_broad_peak_1111	Hdac2	transcript_id "Hdac2"
chr10	37134904	37141706	D523C30_D523C31_broad_peak_1112	348	.	11.8863	37.1967	34.8585	chr10	37138532	37138535	gene_id "Marcks"; transcript_id "Marcks";	3		D523C30_D523C31_broad_peak_1112	Marcks	transcript_id "Marcks"
chr10	37397211	37397918	D523C30_D523C31_broad_peak_1113	22	.	3.15677	4.22902	2.24731	.	-1	-1		.	0	D523C30_D523C31_broad_peak_1113
chr10	38965505	38969433	D523C30_D523C31_broad_peak_1114	98	.	5.78826	11.9739	9.85055	chr10	38965954	38965957	gene_id "Lama4"; transcript_id "Lama4";	3		D523C30_D523C31_broad_peak_1114	Lama4	transcript_id "Lama4"
chr10	39133415	39134602	D523C30_D523C31_broad_peak_1115	234	.	9.50354	25.745	23.483	chr10	39134082	39134085	gene_id "Tube1"; transcript_id "Tube1";	3		D523C30_D523C31_broad_peak_1115	Tube1	transcript_id "Tube1"
chr10	39165785	39166462	D523C30_D523C31_broad_peak_1116	36	.	3.75071	5.68568	3.66577	.	-1	-1		.	0	D523C30_D523C31_broad_peak_1116
chr10	39171259	39173545	D523C30_D523C31_broad_peak_1117	83	.	5.15531	10.4333	8.3411	.	-1	-1		.	0	D523C30_D523C31_broad_peak_1117
chr10	39368765	39372425	D523C30_D523C31_broad_peak_1118	43	.	4.00334	6.40117	4.36287	.	-1	-1		.	0	D523C30_D523C31_broad_peak_1118
chr10	39420292	39421355	D523C30_D523C31_broad_peak_1119	15	.	2.83986	3.45967	1.50245	.	-1	-1		.	0	D523C30_D523C31_broad_peak_1119
chr10	39612292	39614390	D523C30_D523C31_broad_peak_1120	194	.	8.36682	21.6861	19.4685	.	-1	-1		.	0	D523C30_D523C31_broad_peak_1120
chr10	39730742	39733773	D523C30_D523C31_broad_peak_1121	305	.	11.0015	32.8736	30.5727	chr10	39732474	39732477	gene_id "Rev3l"; transcript_id "Rev3l";	3		D523C30_D523C31_broad_peak_1121	Rev3l	transcript_id "Rev3l"
chr10	39898464	39899646	D523C30_D523C31_broad_peak_1122	141	.	7.08224	16.2954	14.1164	.	-1	-1		.	0	D523C30_D523C31_broad_peak_1122
chr10	39958982	39960588	D523C30_D523C31_broad_peak_1123	411	.	12.6554	43.4867	41.1233	.	-1	-1		.	0	D523C30_D523C31_broad_peak_1123
chr10	40023445	40025404	D523C30_D523C31_broad_peak_1124	392	.	12.6462	41.6233	39.2955	chr10	40024913	40024916	gene_id "AI317395"; transcript_id "AI317395";	3		D523C30_D523C31_broad_peak_1124	AI317395	transcript_id "AI317395"
chr10	40063027	40063493	D523C30_D523C31_broad_peak_1125	37	.	3.82708	5.80629	3.77447	.	-1	-1		.	0	D523C30_D523C31_broad_peak_1125
chr10	40124984	40125675	D523C30_D523C31_broad_peak_1126	22	.	3.12629	4.21902	2.24745	.	-1	-1		.	0	D523C30_D523C31_broad_peak_1126
chr10	40138029	40142131	D523C30_D523C31_broad_peak_1127	655	.	17.7576	68.078	65.599	chr10	40142033	40142036	gene_id "Slc16a10"; transcript_id "Slc16a10";	3		D523C30_D523C31_broad_peak_1127	Slc16a10	transcript_id "Slc16a10"
chr10	40138029	40142131	D523C30_D523C31_broad_peak_1127	655	.	17.7576	68.078	65.599	chr10	40142033	40142036	gene_id "Slc16a10"; transcript_id "Slc16a10_dup1";	3		D523C30_D523C31_broad_peak_1127	Slc16a10	transcript_id "Slc16a10_dup1"
chr10	40163710	40165328	D523C30_D523C31_broad_peak_1128	250	.	8.76085	27.3074	25.0381	.	-1	-1		.	0	D523C30_D523C31_broad_peak_1128
chr10	40245231	40247818	D523C30_D523C31_broad_peak_1129	573	.	16.2544	59.7721	57.3244	chr10	40246972	40246975	gene_id "Rpf2"; transcript_id "Rpf2";	3		D523C30_D523C31_broad_peak_1129	Rpf2	transcript_id "Rpf2"
chr10	40256609	40258944	D523C30_D523C31_broad_peak_1130	876	.	22.3016	90.257	87.6462	chr10	40257656	40257659	gene_id "Gtf3c6"; transcript_id "Gtf3c6";	3		D523C30_D523C31_broad_peak_1130	Gtf3c6	transcript_id "Gtf3c6"
chr10	40299615	40303379	D523C30_D523C31_broad_peak_1131	565	.	16.3279	59.0263	56.5848	chr10	40301855	40301858	gene_id "Amd1"; transcript_id "Amd1";	3		D523C30_D523C31_broad_peak_1131	Amd1	transcript_id "Amd1"
chr10	40299615	40303379	D523C30_D523C31_broad_peak_1131	565	.	16.3279	59.0263	56.5848	chr10	40301855	40301858	gene_id "Amd2"; transcript_id "Amd2";	3		D523C30_D523C31_broad_peak_1131	Amd2	transcript_id "Amd2"
chr10	40347981	40350762	D523C30_D523C31_broad_peak_1132	385	.	12.7474	40.9111	38.5513	chr10	40349593	40349596	gene_id "Cdk19"; transcript_id "Cdk19";	3		D523C30_D523C31_broad_peak_1132	Cdk19	transcript_id "Cdk19"
chr10	40347981	40350762	D523C30_D523C31_broad_peak_1132	385	.	12.7474	40.9111	38.5513	chr10	40349593	40349596	gene_id "Cdk19"; transcript_id "Cdk19_dup1";	3		D523C30_D523C31_broad_peak_1132	Cdk19	transcript_id "Cdk19_dup1"
chr10	40499445	40500158	D523C30_D523C31_broad_peak_1133	17	.	2.90212	3.66346	1.70318	.	-1	-1		.	0	D523C30_D523C31_broad_peak_1133
chr10	40629690	40631443	D523C30_D523C31_broad_peak_1134	551	.	16.1178	57.5584	55.1094	.	-1	-1		.	0	D523C30_D523C31_broad_peak_1134
chr10	40683393	40683748	D523C30_D523C31_broad_peak_1135	23	.	3.22167	4.29928	2.30884	.	-1	-1		.	0	D523C30_D523C31_broad_peak_1135
chr10	40882087	40884911	D523C30_D523C31_broad_peak_1136	1079	.	24.3938	110.642	107.962	chr10	40883072	40883075	gene_id "Cdc40"; transcript_id "Cdc40";	3		D523C30_D523C31_broad_peak_1136	Cdc40	transcript_id "Cdc40"
chr10	41302090	41304411	D523C30_D523C31_broad_peak_1137	771	.	20.3091	79.7793	77.1972	chr10	41303049	41303052	gene_id "Fig4"; transcript_id "Fig4";	3		D523C30_D523C31_broad_peak_1137	Fig4	transcript_id "Fig4"
chr10	41449424	41451895	D523C30_D523C31_broad_peak_1138	671	.	18.073	69.6466	67.142	chr10	41451119	41451122	gene_id "Zbtb24"; transcript_id "Zbtb24";	3		D523C30_D523C31_broad_peak_1138	Zbtb24	transcript_id "Zbtb24"
chr10	41449424	41451895	D523C30_D523C31_broad_peak_1138	671	.	18.073	69.6466	67.142	chr10	41451119	41451122	gene_id "Zbtb24"; transcript_id "Zbtb24_dup1";	3		D523C30_D523C31_broad_peak_1138	Zbtb24	transcript_id "Zbtb24_dup1"
chr10	41449424	41451895	D523C30_D523C31_broad_peak_1138	671	.	18.073	69.6466	67.142	chr10	41451119	41451122	gene_id "Zbtb24"; transcript_id "Zbtb24_dup3";	3		D523C30_D523C31_broad_peak_1138	Zbtb24	transcript_id "Zbtb24_dup3"
chr10	41476225	41477789	D523C30_D523C31_broad_peak_1139	89	.	5.6768	11.1174	8.98627	.	-1	-1		.	0	D523C30_D523C31_broad_peak_1139
chr10	41488837	41491754	D523C30_D523C31_broad_peak_1140	598	.	16.423	62.2835	59.825	chr10	41490029	41490032	gene_id "Smpd2"; transcript_id "Smpd2";	3		D523C30_D523C31_broad_peak_1140	Smpd2	transcript_id "Smpd2"
chr10	41488837	41491754	D523C30_D523C31_broad_peak_1140	598	.	16.423	62.2835	59.825	chr10	41490480	41490483	gene_id "Ppil6"; transcript_id "Ppil6";	3		D523C30_D523C31_broad_peak_1140	Ppil6	transcript_id "Ppil6"
chr10	41518267	41522760	D523C30_D523C31_broad_peak_1141	616	.	16.7093	64.0756	61.6036	chr10	41519534	41519537	gene_id "Cd164"; transcript_id "Cd164";	3		D523C30_D523C31_broad_peak_1141	Cd164	transcript_id "Cd164"
chr10	41552192	41555065	D523C30_D523C31_broad_peak_1142	36	.	3.61856	5.72078	3.69895	.	-1	-1		.	0	D523C30_D523C31_broad_peak_1142
chr10	41604900	41605276	D523C30_D523C31_broad_peak_1143	20	.	3.00854	4.02863	2.05777	.	-1	-1		.	0	D523C30_D523C31_broad_peak_1143
chr10	41808354	41813266	D523C30_D523C31_broad_peak_1144	352	.	12.06	37.633	35.289	chr10	41809644	41809647	gene_id "Cep57l1"; transcript_id "Cep57l1";	3		D523C30_D523C31_broad_peak_1144	Cep57l1	transcript_id "Cep57l1"
chr10	41808354	41813266	D523C30_D523C31_broad_peak_1144	352	.	12.06	37.633	35.289	chr10	41809644	41809647	gene_id "Cep57l1"; transcript_id "Cep57l1_dup1";	3		D523C30_D523C31_broad_peak_1144	Cep57l1	transcript_id "Cep57l1_dup1"
chr10	41808354	41813266	D523C30_D523C31_broad_peak_1144	352	.	12.06	37.633	35.289	chr10	41811021	41811024	gene_id "Sesn1"; transcript_id "Sesn1";	3		D523C30_D523C31_broad_peak_1144	Sesn1	transcript_id "Sesn1"
chr10	41886807	41889579	D523C30_D523C31_broad_peak_1145	277	.	10.1132	30.0138	27.7328	chr10	41887493	41887496	gene_id "Sesn1"; transcript_id "Sesn1_dup1";	3		D523C30_D523C31_broad_peak_1145	Sesn1	transcript_id "Sesn1_dup1"
chr10	42018520	42019156	D523C30_D523C31_broad_peak_1146	46	.	4.16575	6.72969	4.67784	.	-1	-1		.	0	D523C30_D523C31_broad_peak_1146
chr10	42269714	42278794	D523C30_D523C31_broad_peak_1147	462	.	13.8273	48.5949	46.2231	chr10	42275430	42275433	gene_id "Foxo3"; transcript_id "Foxo3";	3		D523C30_D523C31_broad_peak_1147	Foxo3	transcript_id "Foxo3"
chr10	42477464	42478916	D523C30_D523C31_broad_peak_1148	749	.	19.9222	77.4475	74.9027	chr10	42478398	42478401	gene_id "Lace1"; transcript_id "Lace1";	3		D523C30_D523C31_broad_peak_1148	Lace1	transcript_id "Lace1"
chr10	42501308	42504974	D523C30_D523C31_broad_peak_1149	413	.	12.2878	43.6129	41.3032	chr10	42502330	42502333	gene_id "Snx3"; transcript_id "Snx3";	3		D523C30_D523C31_broad_peak_1149	Snx3	transcript_id "Snx3"
chr10	42633050	42634027	D523C30_D523C31_broad_peak_1150	57	.	4.35448	7.77161	5.71086	.	-1	-1		.	0	D523C30_D523C31_broad_peak_1150
chr10	42678461	42680294	D523C30_D523C31_broad_peak_1151	266	.	9.93481	28.9259	26.6601	chr10	42678983	42678986	gene_id "Ostm1"; transcript_id "Ostm1";	3		D523C30_D523C31_broad_peak_1151	Ostm1	transcript_id "Ostm1"
chr10	42714979	42715795	D523C30_D523C31_broad_peak_1152	97	.	5.62891	11.8539	9.73082	.	-1	-1		.	0	D523C30_D523C31_broad_peak_1152
chr10	42760418	42765158	D523C30_D523C31_broad_peak_1153	881	.	21.529	90.7245	88.1389	chr10	42761764	42761767	gene_id "Sec63"; transcript_id "Sec63";	3		D523C30_D523C31_broad_peak_1153	Sec63	transcript_id "Sec63"
chr10	42861836	42862678	D523C30_D523C31_broad_peak_1154	56	.	3.98459	7.75376	5.69651	.	-1	-1		.	0	D523C30_D523C31_broad_peak_1154
chr10	43172971	43174036	D523C30_D523C31_broad_peak_1155	31	.	3.58235	5.15826	3.1409	.	-1	-1		.	0	D523C30_D523C31_broad_peak_1155
chr10	43220282	43222489	D523C30_D523C31_broad_peak_1156	964	.	23.6263	99.0773	96.4021	chr10	43221761	43221764	gene_id "Pdss2"; transcript_id "Pdss2";	3		D523C30_D523C31_broad_peak_1156	Pdss2	transcript_id "Pdss2"
chr10	43220282	43222489	D523C30_D523C31_broad_peak_1156	964	.	23.6263	99.0773	96.4021	chr10	43221761	43221764	gene_id "Pdss2"; transcript_id "Pdss2_dup1";	3		D523C30_D523C31_broad_peak_1156	Pdss2	transcript_id "Pdss2_dup1"
chr10	43477472	43480849	D523C30_D523C31_broad_peak_1157	156	.	7.10798	17.7698	15.6097	.	-1	-1		.	0	D523C30_D523C31_broad_peak_1157
chr10	43518556	43519942	D523C30_D523C31_broad_peak_1158	316	.	11.0599	33.9216	31.6023	.	-1	-1		.	0	D523C30_D523C31_broad_peak_1158
chr10	43539481	43541023	D523C30_D523C31_broad_peak_1159	902	.	21.5712	92.9099	90.2895	.	-1	-1		.	0	D523C30_D523C31_broad_peak_1159
chr10	43579206	43580126	D523C30_D523C31_broad_peak_1160	22	.	3.18198	4.20959	2.22247	chr10	43579253	43579256	gene_id "Cd24a"; transcript_id "Cd24a";	3		D523C30_D523C31_broad_peak_1160	Cd24a	transcript_id "Cd24a"
chr10	43708117	43708843	D523C30_D523C31_broad_peak_1161	16	.	2.91274	3.64958	1.6951	.	-1	-1		.	0	D523C30_D523C31_broad_peak_1161
chr10	43742287	43743002	D523C30_D523C31_broad_peak_1162	75	.	5.07539	9.59567	7.50144	.	-1	-1		.	0	D523C30_D523C31_broad_peak_1162
chr10	43900869	43902797	D523C30_D523C31_broad_peak_1163	974	.	24.6848	100.162	97.4776	chr10	43901634	43901637	gene_id "Qrsl1"; transcript_id "Qrsl1";	3		D523C30_D523C31_broad_peak_1163	Qrsl1	transcript_id "Qrsl1"
chr10	43900869	43902797	D523C30_D523C31_broad_peak_1163	974	.	24.6848	100.162	97.4776	chr10	43902262	43902265	gene_id "Rtn4ip1"; transcript_id "Rtn4ip1";	3		D523C30_D523C31_broad_peak_1163	Rtn4ip1	transcript_id "Rtn4ip1"
chr10	44002460	44006526	D523C30_D523C31_broad_peak_1164	224	.	9.0279	24.6711	22.4351	chr10	44004065	44004068	gene_id "Aim1"; transcript_id "Aim1";	3		D523C30_D523C31_broad_peak_1164	Aim1	transcript_id "Aim1"
chr10	44267218	44270256	D523C30_D523C31_broad_peak_1165	530	.	15.6675	55.5241	53.0904	.	-1	-1		.	0	D523C30_D523C31_broad_peak_1165
chr10	44380622	44381140	D523C30_D523C31_broad_peak_1166	36	.	3.79657	5.69528	3.66369	.	-1	-1		.	0	D523C30_D523C31_broad_peak_1166
chr10	44427293	44427681	D523C30_D523C31_broad_peak_1167	17	.	2.88093	3.71246	1.75349	.	-1	-1		.	0	D523C30_D523C31_broad_peak_1167
chr10	44457216	44459572	D523C30_D523C31_broad_peak_1168	145	.	7.34724	16.7785	14.5791	chr10	44458505	44458508	gene_id "Prdm1"; transcript_id "Prdm1";	3		D523C30_D523C31_broad_peak_1168	Prdm1	transcript_id "Prdm1"
chr10	44527385	44530489	D523C30_D523C31_broad_peak_1169	187	.	8.00735	20.9627	18.7721	.	-1	-1		.	0	D523C30_D523C31_broad_peak_1169
chr10	44599078	44600347	D523C30_D523C31_broad_peak_1170	21	.	2.98864	4.10759	2.13497	.	-1	-1		.	0	D523C30_D523C31_broad_peak_1170
chr10	45000193	45001071	D523C30_D523C31_broad_peak_1171	45	.	4.12137	6.59939	4.55089	.	-1	-1		.	0	D523C30_D523C31_broad_peak_1171
chr10	45017419	45018389	D523C30_D523C31_broad_peak_1172	47	.	4.17265	6.78595	4.73484	.	-1	-1		.	0	D523C30_D523C31_broad_peak_1172
chr10	45066311	45068264	D523C30_D523C31_broad_peak_1173	266	.	9.80367	28.9132	26.6583	chr10	45067330	45067333	gene_id "Prep"; transcript_id "Prep";	3		D523C30_D523C31_broad_peak_1173	Prep	transcript_id "Prep"
chr10	45577647	45578750	D523C30_D523C31_broad_peak_1174	130	.	6.74181	15.1877	13.0185	chr10	45578074	45578077	gene_id "Hace1"; transcript_id "Hace1";	3		D523C30_D523C31_broad_peak_1174	Hace1	transcript_id "Hace1"
chr10	50591453	50593870	D523C30_D523C31_broad_peak_1175	614	.	16.8871	63.913	61.4182	.	-1	-1		.	0	D523C30_D523C31_broad_peak_1175
chr10	50763467	50764819	D523C30_D523C31_broad_peak_1176	51	.	4.26856	7.17015	5.11316	.	-1	-1		.	0	D523C30_D523C31_broad_peak_1176
chr10	51490869	51492788	D523C30_D523C31_broad_peak_1177	39	.	3.85401	5.93942	3.90911	chr10	51491624	51491627	gene_id "Lilrb4"; transcript_id "Lilrb4";	3		D523C30_D523C31_broad_peak_1177	Lilrb4	transcript_id "Lilrb4"
chr10	51490869	51492788	D523C30_D523C31_broad_peak_1177	39	.	3.85401	5.93942	3.90911	chr10	51491017	51491020	gene_id "Lilrb4"; transcript_id "Lilrb4_dup1";	3		D523C30_D523C31_broad_peak_1177	Lilrb4	transcript_id "Lilrb4_dup1"
chr10	51525418	51529129	D523C30_D523C31_broad_peak_1178	79	.	5.21773	10.0413	7.93634	.	-1	-1		.	0	D523C30_D523C31_broad_peak_1178
chr10	51768526	51768895	D523C30_D523C31_broad_peak_1179	16	.	2.88298	3.5788	1.6222	.	-1	-1		.	0	D523C30_D523C31_broad_peak_1179
chr10	52232544	52235831	D523C30_D523C31_broad_peak_1180	190	.	7.9618	21.2507	19.0646	chr10	52233750	52233753	gene_id "Dcbld1"; transcript_id "Dcbld1";	3		D523C30_D523C31_broad_peak_1180	Dcbld1	transcript_id "Dcbld1"
chr10	52380343	52383317	D523C30_D523C31_broad_peak_1181	328	.	11.3113	35.1677	32.8682	chr10	52381895	52381898	gene_id "Gopc"; transcript_id "Gopc";	3		D523C30_D523C31_broad_peak_1181	Gopc	transcript_id "Gopc"
chr10	52380343	52383317	D523C30_D523C31_broad_peak_1181	328	.	11.3113	35.1677	32.8682	chr10	52381895	52381898	gene_id "Gopc"; transcript_id "Gopc_dup1";	3		D523C30_D523C31_broad_peak_1181	Gopc	transcript_id "Gopc_dup1"
chr10	52416846	52419296	D523C30_D523C31_broad_peak_1182	426	.	13.2443	45.0063	42.641	chr10	52417741	52417744	gene_id "Nus1"; transcript_id "Nus1";	3		D523C30_D523C31_broad_peak_1182	Nus1	transcript_id "Nus1"
chr10	53364047	53364919	D523C30_D523C31_broad_peak_1183	26	.	3.21095	4.67762	2.68671	.	-1	-1		.	0	D523C30_D523C31_broad_peak_1183
chr10	53376292	53380301	D523C30_D523C31_broad_peak_1184	1035	.	25.0238	106.249	103.567	chr10	53379578	53379581	gene_id "Cep85l"; transcript_id "Cep85l";	3		D523C30_D523C31_broad_peak_1184	Cep85l	transcript_id "Cep85l"
chr10	53382268	53383448	D523C30_D523C31_broad_peak_1185	22	.	3.18054	4.23139	2.24544	.	-1	-1		.	0	D523C30_D523C31_broad_peak_1185
chr10	53397692	53398765	D523C30_D523C31_broad_peak_1186	92	.	5.61639	11.38	9.261	.	-1	-1		.	0	D523C30_D523C31_broad_peak_1186
chr10	53434946	53435483	D523C30_D523C31_broad_peak_1187	20	.	3.11341	4.03298	2.04982	.	-1	-1		.	0	D523C30_D523C31_broad_peak_1187
chr10	53595886	53599492	D523C30_D523C31_broad_peak_1188	182	.	8.1545	20.4877	18.2733	chr10	53597189	53597192	gene_id "Asf1a"; transcript_id "Asf1a";	3		D523C30_D523C31_broad_peak_1188	Asf1a	transcript_id "Asf1a"
chr10	53629111	53630581	D523C30_D523C31_broad_peak_1189	154	.	7.28208	17.6064	15.4248	chr10	53630436	53630439	gene_id "Mcm9"; transcript_id "Mcm9";	3		D523C30_D523C31_broad_peak_1189	Mcm9	transcript_id "Mcm9"
chr10	53750664	53751465	D523C30_D523C31_broad_peak_1190	14	.	2.83684	3.42736	1.46901	chr10	53750877	53750880	gene_id "Fam184a"; transcript_id "Fam184a";	3		D523C30_D523C31_broad_peak_1190	Fam184a	transcript_id "Fam184a"
chr10	54070362	54076659	D523C30_D523C31_broad_peak_1191	865	.	21.1372	89.1904	86.5604	chr10	54075021	54075024	gene_id "Man1a"; transcript_id "Man1a";	3		D523C30_D523C31_broad_peak_1191	Man1a	transcript_id "Man1a"
chr10	56106678	56107777	D523C30_D523C31_broad_peak_1192	161	.	7.35514	18.3255	16.1365	.	-1	-1		.	0	D523C30_D523C31_broad_peak_1192
chr10	56114900	56115366	D523C30_D523C31_broad_peak_1193	37	.	3.84139	5.80757	3.77254	chr10	56115180	56115183	gene_id "Msl3l2"; transcript_id "Msl3l2";	3		D523C30_D523C31_broad_peak_1193	Msl3l2	transcript_id "Msl3l2"
chr10	56227922	56229539	D523C30_D523C31_broad_peak_1194	491	.	14.9174	51.5613	49.16	chr10	56228629	56228632	gene_id "Tbc1d32"; transcript_id "Tbc1d32";	3		D523C30_D523C31_broad_peak_1194	Tbc1d32	transcript_id "Tbc1d32"
chr10	56377143	56380164	D523C30_D523C31_broad_peak_1195	200	.	8.65426	22.2791	20.0369	.	-1	-1		.	0	D523C30_D523C31_broad_peak_1195
chr10	57485722	57489460	D523C30_D523C31_broad_peak_1196	464	.	13.1474	48.8606	46.4798	chr10	57486508	57486511	gene_id "Hsf2"; transcript_id "Hsf2";	3		D523C30_D523C31_broad_peak_1196	Hsf2	transcript_id "Hsf2"
chr10	57498229	57500066	D523C30_D523C31_broad_peak_1197	19	.	2.98565	3.87308	1.91245	.	-1	-1		.	0	D523C30_D523C31_broad_peak_1197
chr10	57530920	57532964	D523C30_D523C31_broad_peak_1198	917	.	22.3466	94.331	91.7002	chr10	57532392	57532395	gene_id "Serinc1"; transcript_id "Serinc1";	3		D523C30_D523C31_broad_peak_1198	Serinc1	transcript_id "Serinc1"
chr10	57727939	57728857	D523C30_D523C31_broad_peak_1199	38	.	3.85139	5.91894	3.88782	chr10	57728097	57728100	gene_id "Pkib"; transcript_id "Pkib";	3		D523C30_D523C31_broad_peak_1199	Pkib	transcript_id "Pkib"
chr10	57727939	57728857	D523C30_D523C31_broad_peak_1199	38	.	3.85139	5.91894	3.88782	chr10	57728097	57728100	gene_id "Pkib"; transcript_id "Pkib_dup2";	3		D523C30_D523C31_broad_peak_1199	Pkib	transcript_id "Pkib_dup2"
chr10	57727939	57728857	D523C30_D523C31_broad_peak_1199	38	.	3.85139	5.91894	3.88782	chr10	57728097	57728100	gene_id "Pkib"; transcript_id "Pkib_dup3";	3		D523C30_D523C31_broad_peak_1199	Pkib	transcript_id "Pkib_dup3"
chr10	57727939	57728857	D523C30_D523C31_broad_peak_1199	38	.	3.85139	5.91894	3.88782	chr10	57728097	57728100	gene_id "Pkib"; transcript_id "Pkib_dup4";	3		D523C30_D523C31_broad_peak_1199	Pkib	transcript_id "Pkib_dup4"
chr10	57727939	57728857	D523C30_D523C31_broad_peak_1199	38	.	3.85139	5.91894	3.88782	chr10	57728097	57728100	gene_id "Pkib"; transcript_id "Pkib_dup5";	3		D523C30_D523C31_broad_peak_1199	Pkib	transcript_id "Pkib_dup5"
chr10	57743611	57744019	D523C30_D523C31_broad_peak_1200	59	.	4.53713	8.00301	5.9329	.	-1	-1		.	0	D523C30_D523C31_broad_peak_1200
chr10	57785569	57786576	D523C30_D523C31_broad_peak_1201	13	.	2.76567	3.29658	1.35092	.	-1	-1		.	0	D523C30_D523C31_broad_peak_1201
chr10	57794057	57796366	D523C30_D523C31_broad_peak_1202	543	.	16.2523	56.8005	54.3395	chr10	57794681	57794684	gene_id "Smpdl3a"; transcript_id "Smpdl3a";	3		D523C30_D523C31_broad_peak_1202	Smpdl3a	transcript_id "Smpdl3a"
chr10	58254396	58256705	D523C30_D523C31_broad_peak_1203	459	.	14.2489	48.328	45.9168	chr10	58255565	58255568	gene_id "Gcc2"; transcript_id "Gcc2";	3		D523C30_D523C31_broad_peak_1203	Gcc2	transcript_id "Gcc2"
chr10	58322530	58324826	D523C30_D523C31_broad_peak_1204	80	.	5.1887	10.1181	8.01573	chr10	58323655	58323658	gene_id "Lims1"; transcript_id "Lims1";	3		D523C30_D523C31_broad_peak_1204	Lims1	transcript_id "Lims1"
chr10	58352061	58352784	D523C30_D523C31_broad_peak_1205	13	.	2.75066	3.24814	1.30483	.	-1	-1		.	0	D523C30_D523C31_broad_peak_1205
chr10	58405561	58406429	D523C30_D523C31_broad_peak_1206	38	.	3.8437	5.90043	3.86732	.	-1	-1		.	0	D523C30_D523C31_broad_peak_1206
chr10	58445521	58449035	D523C30_D523C31_broad_peak_1207	552	.	15.8113	57.6854	55.2588	chr10	58446979	58446982	gene_id "Ranbp2"; transcript_id "Ranbp2";	3		D523C30_D523C31_broad_peak_1207	Ranbp2	transcript_id "Ranbp2"
chr10	58496999	58499078	D523C30_D523C31_broad_peak_1208	713	.	19.5754	73.936	71.3993	chr10	58497969	58497972	gene_id "Ccdc138"; transcript_id "Ccdc138";	3		D523C30_D523C31_broad_peak_1208	Ccdc138	transcript_id "Ccdc138"
chr10	59220040	59225912	D523C30_D523C31_broad_peak_1209	343	.	11.8198	36.6732	34.3467	chr10	59221405	59221408	gene_id "Sept10"; transcript_id "Sept10";	3		D523C30_D523C31_broad_peak_1209	2010-09-01	transcript_id "Sept10"
chr10	59220040	59225912	D523C30_D523C31_broad_peak_1209	343	.	11.8198	36.6732	34.3467	chr10	59221405	59221408	gene_id "Sept10"; transcript_id "Sept10_dup1";	3		D523C30_D523C31_broad_peak_1209	2010-09-01	transcript_id "Sept10_dup1"
chr10	59220040	59225912	D523C30_D523C31_broad_peak_1209	343	.	11.8198	36.6732	34.3467	chr10	59222043	59222046	gene_id "Sowahc"; transcript_id "Sowahc";	3		D523C30_D523C31_broad_peak_1209	Sowahc	transcript_id "Sowahc"
chr10	59276868	59277906	D523C30_D523C31_broad_peak_1210	97	.	5.59694	11.8611	9.73664	.	-1	-1		.	0	D523C30_D523C31_broad_peak_1210
chr10	59322730	59325377	D523C30_D523C31_broad_peak_1211	433	.	13.5884	45.6882	43.3241	.	-1	-1		.	0	D523C30_D523C31_broad_peak_1211
chr10	59381910	59383496	D523C30_D523C31_broad_peak_1212	87	.	5.48576	10.8263	8.71221	.	-1	-1		.	0	D523C30_D523C31_broad_peak_1212
chr10	59403055	59404651	D523C30_D523C31_broad_peak_1213	692	.	19.4367	71.7794	69.2329	chr10	59403770	59403773	gene_id "Pla2g12b"; transcript_id "Pla2g12b";	3		D523C30_D523C31_broad_peak_1213	Pla2g12b	transcript_id "Pla2g12b"
chr10	59437134	59441930	D523C30_D523C31_broad_peak_1214	160	.	7.1909	18.197	16.0073	chr10	59441680	59441683	gene_id "Oit3"; transcript_id "Oit3";	3		D523C30_D523C31_broad_peak_1214	Oit3	transcript_id "Oit3"
chr10	59548789	59549514	D523C30_D523C31_broad_peak_1215	42	.	3.96552	6.31566	4.27958	.	-1	-1		.	0	D523C30_D523C31_broad_peak_1215
chr10	59577811	59578547	D523C30_D523C31_broad_peak_1216	26	.	3.3268	4.60131	2.6049	.	-1	-1		.	0	D523C30_D523C31_broad_peak_1216
chr10	59589681	59590110	D523C30_D523C31_broad_peak_1217	16	.	2.91252	3.59347	1.62836	.	-1	-1		.	0	D523C30_D523C31_broad_peak_1217
chr10	59615358	59617034	D523C30_D523C31_broad_peak_1218	182	.	8.00237	20.4567	18.2578	chr10	59616667	59616670	gene_id "Mcu"; transcript_id "Mcu";	3		D523C30_D523C31_broad_peak_1218	Mcu	transcript_id "Mcu"
chr10	59636581	59637576	D523C30_D523C31_broad_peak_1219	78	.	5.1648	9.91392	7.81225	.	-1	-1		.	0	D523C30_D523C31_broad_peak_1219
chr10	59702339	59703669	D523C30_D523C31_broad_peak_1220	477	.	14.1833	50.1642	47.7662	.	-1	-1		.	0	D523C30_D523C31_broad_peak_1220
chr10	59767936	59768818	D523C30_D523C31_broad_peak_1221	30	.	3.51901	5.03462	3.0238	.	-1	-1		.	0	D523C30_D523C31_broad_peak_1221
chr10	59878511	59882122	D523C30_D523C31_broad_peak_1222	894	.	20.9812	92.1	89.4932	chr10	59879677	59879680	gene_id "Dnajb12"; transcript_id "Dnajb12";	3		D523C30_D523C31_broad_peak_1222	Dnajb12	transcript_id "Dnajb12"
chr10	59916441	59917045	D523C30_D523C31_broad_peak_1223	48	.	4.20436	6.91742	4.86717	.	-1	-1		.	0	D523C30_D523C31_broad_peak_1223
chr10	59920784	59921294	D523C30_D523C31_broad_peak_1224	31	.	3.58604	5.17733	3.16037	.	-1	-1		.	0	D523C30_D523C31_broad_peak_1224
chr10	59943104	59943514	D523C30_D523C31_broad_peak_1225	15	.	2.84401	3.52094	1.56552	.	-1	-1		.	0	D523C30_D523C31_broad_peak_1225
chr10	59950185	59952696	D523C30_D523C31_broad_peak_1226	479	.	14.7236	50.3547	47.9431	chr10	59951509	59951512	gene_id "Ddit4"; transcript_id "Ddit4";	3		D523C30_D523C31_broad_peak_1226	Ddit4	transcript_id "Ddit4"
chr10	59969843	59970443	D523C30_D523C31_broad_peak_1227	69	.	4.89312	9.00756	6.92503	.	-1	-1		.	0	D523C30_D523C31_broad_peak_1227
chr10	60001749	60004167	D523C30_D523C31_broad_peak_1228	636	.	17.9795	66.1384	63.6295	.	-1	-1		.	0	D523C30_D523C31_broad_peak_1228
chr10	60218617	60219254	D523C30_D523C31_broad_peak_1229	14	.	2.82763	3.40898	1.4516	.	-1	-1		.	0	D523C30_D523C31_broad_peak_1229
chr10	60277457	60287505	D523C30_D523C31_broad_peak_1230	281	.	9.35088	30.3272	28.1039	chr10	60277742	60277745	gene_id "Psap"; transcript_id "Psap";	3		D523C30_D523C31_broad_peak_1230	Psap	transcript_id "Psap"
chr10	60277457	60287505	D523C30_D523C31_broad_peak_1230	281	.	9.35088	30.3272	28.1039	chr10	60277742	60277745	gene_id "Psap"; transcript_id "Psap_dup1";	3		D523C30_D523C31_broad_peak_1230	Psap	transcript_id "Psap_dup1"
chr10	60277457	60287505	D523C30_D523C31_broad_peak_1230	281	.	9.35088	30.3272	28.1039	chr10	60277742	60277745	gene_id "Psap"; transcript_id "Psap_dup2";	3		D523C30_D523C31_broad_peak_1230	Psap	transcript_id "Psap_dup2"
chr10	60277457	60287505	D523C30_D523C31_broad_peak_1230	281	.	9.35088	30.3272	28.1039	chr10	60277742	60277745	gene_id "Psap"; transcript_id "Psap_dup3";	3		D523C30_D523C31_broad_peak_1230	Psap	transcript_id "Psap_dup3"
chr10	60277457	60287505	D523C30_D523C31_broad_peak_1230	281	.	9.35088	30.3272	28.1039	chr10	60277742	60277745	gene_id "Psap"; transcript_id "Psap_dup4";	3		D523C30_D523C31_broad_peak_1230	Psap	transcript_id "Psap_dup4"
chr10	60277457	60287505	D523C30_D523C31_broad_peak_1230	281	.	9.35088	30.3272	28.1039	chr10	60284500	60284503	gene_id "Psap"; transcript_id "Psap_dup5";	3		D523C30_D523C31_broad_peak_1230	Psap	transcript_id "Psap_dup5"
chr10	60346865	60351161	D523C30_D523C31_broad_peak_1231	126	.	6.49466	14.7644	12.6194	chr10	60347021	60347024	gene_id "4632428N05Rik"; transcript_id "4632428N05Rik";	3		D523C30_D523C31_broad_peak_1231	4632428N05Rik	transcript_id "4632428N05Rik"
chr10	60346865	60351161	D523C30_D523C31_broad_peak_1231	126	.	6.49466	14.7644	12.6194	chr10	60347021	60347024	gene_id "4632428N05Rik"; transcript_id "4632428N05Rik_dup1";	3		D523C30_D523C31_broad_peak_1231	4632428N05Rik	transcript_id "4632428N05Rik_dup1"
chr10	60751332	60753112	D523C30_D523C31_broad_peak_1232	293	.	10.4169	31.5798	29.3146	chr10	60752733	60752734	gene_id "Slc29a3"; transcript_id "Slc29a3";	1		D523C30_D523C31_broad_peak_1232	Slc29a3	transcript_id "Slc29a3"
chr10	60830374	60832192	D523C30_D523C31_broad_peak_1233	57	.	4.48366	7.77815	5.71064	chr10	60831162	60831165	gene_id "Unc5b"; transcript_id "Unc5b";	3		D523C30_D523C31_broad_peak_1233	Unc5b	transcript_id "Unc5b"
chr10	60932333	60934481	D523C30_D523C31_broad_peak_1234	25	.	3.31197	4.57316	2.58143	.	-1	-1		.	0	D523C30_D523C31_broad_peak_1234
chr10	61089024	61090996	D523C30_D523C31_broad_peak_1235	336	.	11.713	36.0158	33.696	chr10	61089413	61089416	gene_id "Pcbd1"; transcript_id "Pcbd1";	3		D523C30_D523C31_broad_peak_1235	Pcbd1	transcript_id "Pcbd1"
chr10	61137374	61139987	D523C30_D523C31_broad_peak_1236	33	.	3.59366	5.345	3.33288	.	-1	-1		.	0	D523C30_D523C31_broad_peak_1236
chr10	61145280	61148491	D523C30_D523C31_broad_peak_1237	438	.	13.8804	46.2278	43.8395	chr10	61146281	61146284	gene_id "Sgpl1"; transcript_id "Sgpl1";	3		D523C30_D523C31_broad_peak_1237	Sgpl1	transcript_id "Sgpl1"
chr10	61272602	61273225	D523C30_D523C31_broad_peak_1238	28	.	3.43085	4.83683	2.83339	.	-1	-1		.	0	D523C30_D523C31_broad_peak_1238
chr10	61311869	61312899	D523C30_D523C31_broad_peak_1239	42	.	4.0045	6.25675	4.21353	.	-1	-1		.	0	D523C30_D523C31_broad_peak_1239
chr10	61381575	61383986	D523C30_D523C31_broad_peak_1240	329	.	11.4058	35.2346	32.9313	.	-1	-1		.	0	D523C30_D523C31_broad_peak_1240
chr10	61423042	61423524	D523C30_D523C31_broad_peak_1241	27	.	3.42969	4.7947	2.78872	.	-1	-1		.	0	D523C30_D523C31_broad_peak_1241
chr10	61425456	61426240	D523C30_D523C31_broad_peak_1242	37	.	3.5656	5.76286	3.73737	.	-1	-1		.	0	D523C30_D523C31_broad_peak_1242
chr10	61449663	61452900	D523C30_D523C31_broad_peak_1243	833	.	19.8542	85.9568	83.3854	chr10	61452543	61452546	gene_id "Eif4ebp2"; transcript_id "Eif4ebp2";	3		D523C30_D523C31_broad_peak_1243	Eif4ebp2	transcript_id "Eif4ebp2"
chr10	61475603	61477425	D523C30_D523C31_broad_peak_1244	155	.	7.27138	17.7553	15.5889	.	-1	-1		.	0	D523C30_D523C31_broad_peak_1244
chr10	61647001	61650112	D523C30_D523C31_broad_peak_1245	637	.	17.8246	66.2769	63.7843	chr10	61648727	61648730	gene_id "Ppa1"; transcript_id "Ppa1";	3		D523C30_D523C31_broad_peak_1245	Ppa1	transcript_id "Ppa1"
chr10	61679571	61681910	D523C30_D523C31_broad_peak_1246	400	.	12.7336	42.3473	40.0026	.	-1	-1		.	0	D523C30_D523C31_broad_peak_1246
chr10	61694886	61697985	D523C30_D523C31_broad_peak_1247	341	.	11.9934	36.5475	34.1948	chr10	61695570	61695573	gene_id "Tysnd1"; transcript_id "Tysnd1";	3		D523C30_D523C31_broad_peak_1247	Tysnd1	transcript_id "Tysnd1"
chr10	61694886	61697985	D523C30_D523C31_broad_peak_1247	341	.	11.9934	36.5475	34.1948	chr10	61695570	61695573	gene_id "Tysnd1"; transcript_id "Tysnd1_dup1";	3		D523C30_D523C31_broad_peak_1247	Tysnd1	transcript_id "Tysnd1_dup1"
chr10	61694886	61697985	D523C30_D523C31_broad_peak_1247	341	.	11.9934	36.5475	34.1948	chr10	61695570	61695573	gene_id "Tysnd1"; transcript_id "Tysnd1_dup2";	3		D523C30_D523C31_broad_peak_1247	Tysnd1	transcript_id "Tysnd1_dup2"
chr10	61694886	61697985	D523C30_D523C31_broad_peak_1247	341	.	11.9934	36.5475	34.1948	chr10	61695570	61695573	gene_id "Tysnd1"; transcript_id "Tysnd1_dup3";	3		D523C30_D523C31_broad_peak_1247	Tysnd1	transcript_id "Tysnd1_dup3"
chr10	61715310	61717393	D523C30_D523C31_broad_peak_1248	336	.	11.4366	35.9368	33.6418	.	-1	-1		.	0	D523C30_D523C31_broad_peak_1248
chr10	61976870	61979142	D523C30_D523C31_broad_peak_1249	96	.	5.83522	11.8056	9.67165	chr10	61978633	61978636	gene_id "Col13a1"; transcript_id "Col13a1";	3		D523C30_D523C31_broad_peak_1249	Col13a1	transcript_id "Col13a1"
chr10	62110529	62111006	D523C30_D523C31_broad_peak_1250	26	.	3.35941	4.64925	2.65022	.	-1	-1		.	0	D523C30_D523C31_broad_peak_1250
chr10	62228685	62231637	D523C30_D523C31_broad_peak_1251	121	.	6.21018	14.2901	12.1579	chr10	62231112	62231115	gene_id "Tspan15"; transcript_id "Tspan15";	3		D523C30_D523C31_broad_peak_1251	Tspan15	transcript_id "Tspan15"
chr10	62339086	62341069	D523C30_D523C31_broad_peak_1252	190	.	8.41131	21.2572	19.028	chr10	62340072	62340075	gene_id "Hk1"; transcript_id "Hk1";	3		D523C30_D523C31_broad_peak_1252	Hk1	transcript_id "Hk1"
chr10	62448670	62450791	D523C30_D523C31_broad_peak_1253	907	.	23.0635	93.4041	90.7541	chr10	62449682	62449685	gene_id "Supv3l1"; transcript_id "Supv3l1";	3		D523C30_D523C31_broad_peak_1253	Supv3l1	transcript_id "Supv3l1"
chr10	62485145	62487919	D523C30_D523C31_broad_peak_1254	476	.	14.3953	50.0908	47.6973	chr10	62486657	62486660	gene_id "Vps26a"; transcript_id "Vps26a";	3		D523C30_D523C31_broad_peak_1254	Vps26a	transcript_id "Vps26a"
chr10	62485145	62487919	D523C30_D523C31_broad_peak_1254	476	.	14.3953	50.0908	47.6973	chr10	62486473	62486476	gene_id "Vps26a"; transcript_id "Vps26a_dup1";	3		D523C30_D523C31_broad_peak_1254	Vps26a	transcript_id "Vps26a_dup1"
chr10	62505790	62509114	D523C30_D523C31_broad_peak_1255	132	.	6.78787	15.3779	13.2067	chr10	62507711	62507714	gene_id "Srgn"; transcript_id "Srgn";	3		D523C30_D523C31_broad_peak_1255	Srgn	transcript_id "Srgn"
chr10	62577401	62578952	D523C30_D523C31_broad_peak_1256	212	.	8.89388	23.4724	21.2349	chr10	62578374	62578377	gene_id "2510003E04Rik"; transcript_id "2510003E04Rik";	3		D523C30_D523C31_broad_peak_1256	2510003E04Rik	transcript_id "2510003E04Rik"
chr10	62582170	62582735	D523C30_D523C31_broad_peak_1257	16	.	2.91681	3.59924	1.6335	.	-1	-1		.	0	D523C30_D523C31_broad_peak_1257
chr10	62601152	62604176	D523C30_D523C31_broad_peak_1258	805	.	20.8991	83.1295	80.5481	chr10	62602211	62602214	gene_id "Ddx21"; transcript_id "Ddx21";	3		D523C30_D523C31_broad_peak_1258	Ddx21	transcript_id "Ddx21"
chr10	62649850	62652339	D523C30_D523C31_broad_peak_1259	929	.	22.5231	95.5872	92.9654	chr10	62651108	62651111	gene_id "Ddx50"; transcript_id "Ddx50";	3		D523C30_D523C31_broad_peak_1259	Ddx50	transcript_id "Ddx50"
chr10	62664704	62665790	D523C30_D523C31_broad_peak_1260	29	.	3.46486	4.90906	2.90263	.	-1	-1		.	0	D523C30_D523C31_broad_peak_1260
chr10	62790796	62793248	D523C30_D523C31_broad_peak_1261	467	.	14.9001	49.1503	46.7221	chr10	62790990	62790993	gene_id "Ccar1"; transcript_id "Ccar1";	3		D523C30_D523C31_broad_peak_1261	Ccar1	transcript_id "Ccar1"
chr10	62865076	62865869	D523C30_D523C31_broad_peak_1262	36	.	3.77602	5.67667	3.6482	.	-1	-1		.	0	D523C30_D523C31_broad_peak_1262
chr10	62886773	62887165	D523C30_D523C31_broad_peak_1263	15	.	2.8692	3.49667	1.53528	.	-1	-1		.	0	D523C30_D523C31_broad_peak_1263
chr10	62918828	62921673	D523C30_D523C31_broad_peak_1264	362	.	11.9727	38.5492	36.2186	chr10	62920751	62920754	gene_id "Slc25a16"; transcript_id "Slc25a16";	3		D523C30_D523C31_broad_peak_1264	Slc25a16	transcript_id "Slc25a16"
chr10	62946411	62948037	D523C30_D523C31_broad_peak_1265	329	.	11.323	35.2549	32.9526	chr10	62947092	62947095	gene_id "Dna2"; transcript_id "Dna2";	3		D523C30_D523C31_broad_peak_1265	Dna2	transcript_id "Dna2"
chr10	62971050	62972360	D523C30_D523C31_broad_peak_1266	203	.	8.50245	22.5612	20.3428	.	-1	-1		.	0	D523C30_D523C31_broad_peak_1266
chr10	62980278	62981411	D523C30_D523C31_broad_peak_1267	313	.	11.3312	33.6307	31.3125	chr10	62980328	62980331	gene_id "Rufy2"; transcript_id "Rufy2";	3		D523C30_D523C31_broad_peak_1267	Rufy2	transcript_id "Rufy2"
chr10	63021846	63025414	D523C30_D523C31_broad_peak_1268	868	.	22.0162	89.4687	86.851	.	-1	-1		.	0	D523C30_D523C31_broad_peak_1268
chr10	63038760	63042450	D523C30_D523C31_broad_peak_1269	540	.	14.404	56.4767	54.0513	chr10	63039148	63039151	gene_id "Pbld2"; transcript_id "Pbld2";	3		D523C30_D523C31_broad_peak_1269	Pbld2	transcript_id "Pbld2"
chr10	63060530	63065863	D523C30_D523C31_broad_peak_1270	1126	.	24.1562	115.332	112.61	chr10	63061617	63061620	gene_id "Pbld1"; transcript_id "Pbld1";	3		D523C30_D523C31_broad_peak_1270	Pbld1	transcript_id "Pbld1"
chr10	63176667	63177208	D523C30_D523C31_broad_peak_1271	65	.	4.82296	8.62708	6.54143	.	-1	-1		.	0	D523C30_D523C31_broad_peak_1271
chr10	63242600	63248811	D523C30_D523C31_broad_peak_1272	581	.	14.9046	60.5389	58.1349	chr10	63245899	63245902	gene_id "Herc4"; transcript_id "Herc4";	3		D523C30_D523C31_broad_peak_1272	Herc4	transcript_id "Herc4"
chr10	63242600	63248811	D523C30_D523C31_broad_peak_1272	581	.	14.9046	60.5389	58.1349	chr10	63245899	63245902	gene_id "Herc4"; transcript_id "Herc4_dup1";	3		D523C30_D523C31_broad_peak_1272	Herc4	transcript_id "Herc4_dup1"
chr10	63337272	63340030	D523C30_D523C31_broad_peak_1273	165	.	7.455	18.7393	16.5554	chr10	63338967	63338970	gene_id "Sirt1"; transcript_id "Sirt1";	3		D523C30_D523C31_broad_peak_1273	Sirt1	transcript_id "Sirt1"
chr10	63337272	63340030	D523C30_D523C31_broad_peak_1273	165	.	7.455	18.7393	16.5554	chr10	63338967	63338970	gene_id "Sirt1"; transcript_id "Sirt1_dup1";	3		D523C30_D523C31_broad_peak_1273	Sirt1	transcript_id "Sirt1_dup1"
chr10	63381829	63383193	D523C30_D523C31_broad_peak_1274	442	.	13.9336	46.612	44.2288	.	-1	-1		.	0	D523C30_D523C31_broad_peak_1274
chr10	63386158	63387435	D523C30_D523C31_broad_peak_1275	353	.	12.1491	37.6482	35.3128	chr10	63386697	63386700	gene_id "Dnajc12"; transcript_id "Dnajc12_dup1";	3		D523C30_D523C31_broad_peak_1275	Dnajc12	transcript_id "Dnajc12_dup1"
chr10	63428433	63430985	D523C30_D523C31_broad_peak_1276	326	.	11.2989	34.9551	32.6356	.	-1	-1		.	0	D523C30_D523C31_broad_peak_1276
chr10	63457437	63457833	D523C30_D523C31_broad_peak_1277	22	.	3.22131	4.28669	2.29532	.	-1	-1		.	0	D523C30_D523C31_broad_peak_1277
chr10	66919919	66921938	D523C30_D523C31_broad_peak_1278	79	.	5.01936	10.074	7.99526	.	-1	-1		.	0	D523C30_D523C31_broad_peak_1278
chr10	67002593	67005572	D523C30_D523C31_broad_peak_1279	155	.	7.16574	17.6948	15.5007	.	-1	-1		.	0	D523C30_D523C31_broad_peak_1279
chr10	67069084	67069620	D523C30_D523C31_broad_peak_1280	17	.	2.98324	3.74775	1.77625	.	-1	-1		.	0	D523C30_D523C31_broad_peak_1280
chr10	67095580	67099424	D523C30_D523C31_broad_peak_1281	447	.	13.5479	47.1177	44.7445	chr10	67096818	67096821	gene_id "Reep3"; transcript_id "Reep3";	3		D523C30_D523C31_broad_peak_1281	Reep3	transcript_id "Reep3"
chr10	67095580	67099424	D523C30_D523C31_broad_peak_1281	447	.	13.5479	47.1177	44.7445	chr10	67096818	67096821	gene_id "Reep3"; transcript_id "Reep3_dup1";	3		D523C30_D523C31_broad_peak_1281	Reep3	transcript_id "Reep3_dup1"
chr10	67126111	67128309	D523C30_D523C31_broad_peak_1282	36	.	3.6384	5.68454	3.6641	chr10	67127257	67127260	gene_id "Jmjd1c"; transcript_id "Jmjd1c";	3		D523C30_D523C31_broad_peak_1282	Jmjd1c	transcript_id "Jmjd1c"
chr10	67185190	67188411	D523C30_D523C31_broad_peak_1283	494	.	14.7363	51.9046	49.4721	.	-1	-1		.	0	D523C30_D523C31_broad_peak_1283
chr10	67205213	67206548	D523C30_D523C31_broad_peak_1284	12	.	2.72342	3.18659	1.24006	.	-1	-1		.	0	D523C30_D523C31_broad_peak_1284
chr10	67283142	67285286	D523C30_D523C31_broad_peak_1285	580	.	16.956	60.4927	58.0213	chr10	67285123	67285126	gene_id "Nrbf2"; transcript_id "Nrbf2";	3		D523C30_D523C31_broad_peak_1285	Nrbf2	transcript_id "Nrbf2"
chr10	67536317	67538356	D523C30_D523C31_broad_peak_1286	301	.	10.9079	32.4211	30.124	chr10	67538220	67538223	gene_id "Egr2"; transcript_id "Egr2";	3		D523C30_D523C31_broad_peak_1286	Egr2	transcript_id "Egr2"
chr10	67547425	67550186	D523C30_D523C31_broad_peak_1287	273	.	10.3466	29.6575	27.3749	chr10	67548770	67548773	gene_id "Ado"; transcript_id "Ado";	3		D523C30_D523C31_broad_peak_1287	Ado	transcript_id "Ado"
chr10	67979196	67980104	D523C30_D523C31_broad_peak_1288	63	.	4.72702	8.39058	6.31113	chr10	67979773	67979776	gene_id "Rtkn2"; transcript_id "Rtkn2";	3		D523C30_D523C31_broad_peak_1288	Rtkn2	transcript_id "Rtkn2"
chr10	68127109	68129233	D523C30_D523C31_broad_peak_1289	58	.	4.43589	7.85708	5.80188	.	-1	-1		.	0	D523C30_D523C31_broad_peak_1289
chr10	68130730	68137666	D523C30_D523C31_broad_peak_1290	701	.	18.3741	72.6844	70.169	.	-1	-1		.	0	D523C30_D523C31_broad_peak_1290
chr10	68191752	68192998	D523C30_D523C31_broad_peak_1291	79	.	5.16038	10.0104	7.91938	.	-1	-1		.	0	D523C30_D523C31_broad_peak_1291
chr10	68211308	68212844	D523C30_D523C31_broad_peak_1292	26	.	3.34413	4.62478	2.62722	.	-1	-1		.	0	D523C30_D523C31_broad_peak_1292
chr10	68238896	68239844	D523C30_D523C31_broad_peak_1293	14	.	2.78249	3.42451	1.47831	.	-1	-1		.	0	D523C30_D523C31_broad_peak_1293
chr10	68247943	68249070	D523C30_D523C31_broad_peak_1294	17	.	2.90801	3.7031	1.74318	.	-1	-1		.	0	D523C30_D523C31_broad_peak_1294
chr10	68262814	68263856	D523C30_D523C31_broad_peak_1295	21	.	2.99256	4.15494	2.18354	.	-1	-1		.	0	D523C30_D523C31_broad_peak_1295
chr10	68274625	68281075	D523C30_D523C31_broad_peak_1296	909	.	22.6594	93.5838	90.9517	chr10	68278707	68278710	gene_id "Arid5b"; transcript_id "Arid5b";	3		D523C30_D523C31_broad_peak_1296	Arid5b	transcript_id "Arid5b"
chr10	68282518	68283327	D523C30_D523C31_broad_peak_1297	173	.	8.00032	19.5739	17.3598	.	-1	-1		.	0	D523C30_D523C31_broad_peak_1297
chr10	68528744	68531729	D523C30_D523C31_broad_peak_1298	62	.	4.6978	8.34901	6.27169	.	-1	-1		.	0	D523C30_D523C31_broad_peak_1298
chr10	68541014	68542265	D523C30_D523C31_broad_peak_1299	139	.	6.88041	16.0949	13.9347	chr10	68541854	68541857	gene_id "1700040L02Rik"; transcript_id "1700040L02Rik";	3		D523C30_D523C31_broad_peak_1299	1700040L02Rik	transcript_id "1700040L02Rik"
chr10	68723446	68725560	D523C30_D523C31_broad_peak_1300	77	.	5.20458	9.82099	7.7172	chr10	68723899	68723902	gene_id "Tmem26"; transcript_id "Tmem26";	3		D523C30_D523C31_broad_peak_1300	Tmem26	transcript_id "Tmem26"
chr10	69150821	69153993	D523C30_D523C31_broad_peak_1301	213	.	8.69867	23.5519	21.3225	.	-1	-1		.	0	D523C30_D523C31_broad_peak_1301
chr10	69165443	69166219	D523C30_D523C31_broad_peak_1302	37	.	3.69916	5.7988	3.77628	.	-1	-1		.	0	D523C30_D523C31_broad_peak_1302
chr10	69185946	69186658	D523C30_D523C31_broad_peak_1303	121	.	6.42212	14.344	12.1985	.	-1	-1		.	0	D523C30_D523C31_broad_peak_1303
chr10	69211063	69214955	D523C30_D523C31_broad_peak_1304	677	.	18.035	70.2759	67.7502	.	-1	-1		.	0	D523C30_D523C31_broad_peak_1304
chr10	69218855	69220986	D523C30_D523C31_broad_peak_1305	128	.	6.4619	14.9814	12.8209	.	-1	-1		.	0	D523C30_D523C31_broad_peak_1305
chr10	69305711	69306202	D523C30_D523C31_broad_peak_1306	13	.	2.747	3.2877	1.34111	.	-1	-1		.	0	D523C30_D523C31_broad_peak_1306
chr10	69320613	69322079	D523C30_D523C31_broad_peak_1307	83	.	5.28522	10.456	8.35054	.	-1	-1		.	0	D523C30_D523C31_broad_peak_1307
chr10	69342092	69342811	D523C30_D523C31_broad_peak_1308	18	.	3.03363	3.86462	1.88916	.	-1	-1		.	0	D523C30_D523C31_broad_peak_1308
chr10	69350975	69353417	D523C30_D523C31_broad_peak_1309	99	.	5.69809	12.1303	9.99701	.	-1	-1		.	0	D523C30_D523C31_broad_peak_1309
chr10	69398487	69400778	D523C30_D523C31_broad_peak_1310	30	.	3.52214	5.04338	3.03224	.	-1	-1		.	0	D523C30_D523C31_broad_peak_1310
chr10	69924196	69927364	D523C30_D523C31_broad_peak_1311	151	.	7.43135	17.3634	15.166	chr10	69926175	69926178	gene_id "Ank3"; transcript_id "Ank3_dup7";	3		D523C30_D523C31_broad_peak_1311	Ank3	transcript_id "Ank3_dup7"
chr10	69924196	69927364	D523C30_D523C31_broad_peak_1311	151	.	7.43135	17.3634	15.166	chr10	69926175	69926178	gene_id "Ank3"; transcript_id "Ank3_dup8";	3		D523C30_D523C31_broad_peak_1311	Ank3	transcript_id "Ank3_dup8"
chr10	70094840	70099243	D523C30_D523C31_broad_peak_1312	247	.	9.47496	27.0416	24.7763	chr10	70097299	70097302	gene_id "Ccdc6"; transcript_id "Ccdc6";	3		D523C30_D523C31_broad_peak_1312	Ccdc6	transcript_id "Ccdc6"
chr10	70181243	70181793	D523C30_D523C31_broad_peak_1313	50	.	4.26325	7.14706	5.09573	.	-1	-1		.	0	D523C30_D523C31_broad_peak_1313
chr10	70194847	70195422	D523C30_D523C31_broad_peak_1314	78	.	5.01568	9.94355	7.84443	.	-1	-1		.	0	D523C30_D523C31_broad_peak_1314
chr10	70245013	70246627	D523C30_D523C31_broad_peak_1315	112	.	6.17836	13.3706	11.2353	.	-1	-1		.	0	D523C30_D523C31_broad_peak_1315
chr10	71058529	71059340	D523C30_D523C31_broad_peak_1316	80	.	5.23809	10.1802	8.08279	.	-1	-1		.	0	D523C30_D523C31_broad_peak_1316
chr10	71158064	71159151	D523C30_D523C31_broad_peak_1317	23	.	3.22125	4.30998	2.32052	.	-1	-1		.	0	D523C30_D523C31_broad_peak_1317
chr10	71180664	71182594	D523C30_D523C31_broad_peak_1318	362	.	12.2422	38.5774	36.2371	.	-1	-1		.	0	D523C30_D523C31_broad_peak_1318
chr10	71235022	71239905	D523C30_D523C31_broad_peak_1319	516	.	14.8274	54.081	51.6929	chr10	71237937	71237940	gene_id "Tfam"; transcript_id "Tfam";	3		D523C30_D523C31_broad_peak_1319	Tfam	transcript_id "Tfam"
chr10	71284022	71285844	D523C30_D523C31_broad_peak_1320	419	.	13.3412	44.297	41.9296	chr10	71285121	71285124	gene_id "Ube2d1"; transcript_id "Ube2d1";	3		D523C30_D523C31_broad_peak_1320	Ube2d1	transcript_id "Ube2d1"
chr10	71337394	71350203	D523C30_D523C31_broad_peak_1321	572	.	15.1898	59.6894	57.2754	chr10	71344751	71344754	gene_id "Cisd1"; transcript_id "Cisd1";	3		D523C30_D523C31_broad_peak_1321	Cisd1	transcript_id "Cisd1"
chr10	71337394	71350203	D523C30_D523C31_broad_peak_1321	572	.	15.1898	59.6894	57.2754	chr10	71347951	71347954	gene_id "Ipmk"; transcript_id "Ipmk";	3		D523C30_D523C31_broad_peak_1321	Ipmk	transcript_id "Ipmk"
chr10	72653711	72656033	D523C30_D523C31_broad_peak_1322	564	.	16.1195	58.8643	56.4269	chr10	72654918	72654921	gene_id "Zwint"; transcript_id "Zwint";	3		D523C30_D523C31_broad_peak_1322	Zwint	transcript_id "Zwint"
chr10	72653711	72656033	D523C30_D523C31_broad_peak_1322	564	.	16.1195	58.8643	56.4269	chr10	72654918	72654921	gene_id "Zwint"; transcript_id "Zwint_dup1";	3		D523C30_D523C31_broad_peak_1322	Zwint	transcript_id "Zwint_dup1"
chr10	72653711	72656033	D523C30_D523C31_broad_peak_1322	564	.	16.1195	58.8643	56.4269	chr10	72654918	72654921	gene_id "Zwint"; transcript_id "Zwint_dup2";	3		D523C30_D523C31_broad_peak_1322	Zwint	transcript_id "Zwint_dup2"
chr10	75052091	75053181	D523C30_D523C31_broad_peak_1323	161	.	7.70502	18.3876	16.18	.	-1	-1		.	0	D523C30_D523C31_broad_peak_1323
chr10	75059835	75063644	D523C30_D523C31_broad_peak_1324	69	.	4.88341	8.99127	6.90788	chr10	75061025	75061028	gene_id "Bcr"; transcript_id "Bcr";	3		D523C30_D523C31_broad_peak_1324	Bcr	transcript_id "Bcr"
chr10	75211185	75213613	D523C30_D523C31_broad_peak_1325	197	.	7.82665	21.9275	19.7381	.	-1	-1		.	0	D523C30_D523C31_broad_peak_1325
chr10	75317000	75318443	D523C30_D523C31_broad_peak_1326	108	.	6.22363	12.9878	10.8349	.	-1	-1		.	0	D523C30_D523C31_broad_peak_1326
chr10	75406733	75412739	D523C30_D523C31_broad_peak_1327	344	.	10.9024	36.7369	34.4541	chr10	75407055	75407058	gene_id "Upb1"; transcript_id "Upb1";	3		D523C30_D523C31_broad_peak_1327	Upb1	transcript_id "Upb1"
chr10	75512506	75519376	D523C30_D523C31_broad_peak_1328	915	.	21.0318	94.2065	91.5763	chr10	75517193	75517196	gene_id "Gucd1"; transcript_id "Gucd1";	3		D523C30_D523C31_broad_peak_1328	Gucd1	transcript_id "Gucd1"
chr10	75512506	75519376	D523C30_D523C31_broad_peak_1328	915	.	21.0318	94.2065	91.5763	chr10	75519334	75519337	gene_id "Snrpd3"; transcript_id "Snrpd3";	3		D523C30_D523C31_broad_peak_1328	Snrpd3	transcript_id "Snrpd3"
chr10	75589461	75590863	D523C30_D523C31_broad_peak_1329	31	.	3.54847	5.17291	3.16333	chr10	75589709	75589712	gene_id "Ggt5"; transcript_id "Ggt5";	3		D523C30_D523C31_broad_peak_1329	Ggt5	transcript_id "Ggt5"
chr10	75666922	75668274	D523C30_D523C31_broad_peak_1330	148	.	7.37395	17.0818	14.8861	.	-1	-1		.	0	D523C30_D523C31_broad_peak_1330
chr10	75763334	75766248	D523C30_D523C31_broad_peak_1331	332	.	10.8984	35.488	33.2086	.	-1	-1		.	0	D523C30_D523C31_broad_peak_1331
chr10	75770747	75773533	D523C30_D523C31_broad_peak_1332	1165	.	27.5683	119.309	116.548	chr10	75773320	75773323	gene_id "Ddt"; transcript_id "Ddt";	3		D523C30_D523C31_broad_peak_1332	Ddt	transcript_id "Ddt"
chr10	75779758	75781438	D523C30_D523C31_broad_peak_1333	254	.	9.95242	27.7145	25.4409	chr10	75780955	75780958	gene_id "Gstt3"; transcript_id "Gstt3";	3		D523C30_D523C31_broad_peak_1333	Gstt3	transcript_id "Gstt3"
chr10	75789284	75790546	D523C30_D523C31_broad_peak_1334	40	.	3.89172	6.04084	4.00722	.	-1	-1		.	0	D523C30_D523C31_broad_peak_1334
chr10	75794505	75798824	D523C30_D523C31_broad_peak_1335	291	.	10.0494	31.4147	29.1668	chr10	75798493	75798496	gene_id "Gstt1"; transcript_id "Gstt1";	3		D523C30_D523C31_broad_peak_1335	Gstt1	transcript_id "Gstt1"
chr10	75832475	75837865	D523C30_D523C31_broad_peak_1336	804	.	19.4439	83.0148	80.4537	chr10	75834283	75834286	gene_id "Gstt2"; transcript_id "Gstt2";	3		D523C30_D523C31_broad_peak_1336	Gstt2	transcript_id "Gstt2"
chr10	75859020	75860534	D523C30_D523C31_broad_peak_1337	556	.	16.2934	58.0632	55.6131	chr10	75860165	75860168	gene_id "Mif"; transcript_id "Mif";	3		D523C30_D523C31_broad_peak_1337	Mif	transcript_id "Mif"
chr10	75872446	75873257	D523C30_D523C31_broad_peak_1338	75	.	5.06192	9.63077	7.54298	.	-1	-1		.	0	D523C30_D523C31_broad_peak_1338
chr10	75882615	75883777	D523C30_D523C31_broad_peak_1339	66	.	4.82535	8.71537	6.63216	.	-1	-1		.	0	D523C30_D523C31_broad_peak_1339
chr10	75920496	75922513	D523C30_D523C31_broad_peak_1340	501	.	15.2114	52.5223	50.1012	chr10	75921392	75921395	gene_id "Smarcb1"; transcript_id "Smarcb1";	3		D523C30_D523C31_broad_peak_1340	Smarcb1	transcript_id "Smarcb1"
chr10	75920496	75922513	D523C30_D523C31_broad_peak_1340	501	.	15.2114	52.5223	50.1012	chr10	75921392	75921395	gene_id "Smarcb1"; transcript_id "Smarcb1_dup1";	3		D523C30_D523C31_broad_peak_1340	Smarcb1	transcript_id "Smarcb1_dup1"
chr10	75935019	75938803	D523C30_D523C31_broad_peak_1341	977	.	23.911	100.374	97.72	chr10	75935963	75935966	gene_id "Chchd10"; transcript_id "Chchd10";	3		D523C30_D523C31_broad_peak_1341	Chchd10	transcript_id "Chchd10"
chr10	75951690	75952097	D523C30_D523C31_broad_peak_1342	22	.	3.18584	4.27995	2.29546	.	-1	-1		.	0	D523C30_D523C31_broad_peak_1342
chr10	76031980	76033623	D523C30_D523C31_broad_peak_1343	485	.	14.4938	50.9678	48.5864	.	-1	-1		.	0	D523C30_D523C31_broad_peak_1343
chr10	76237125	76238610	D523C30_D523C31_broad_peak_1344	303	.	11.0031	32.62	30.3161	.	-1	-1		.	0	D523C30_D523C31_broad_peak_1344
chr10	76344467	76346424	D523C30_D523C31_broad_peak_1345	141	.	7.0175	16.3444	14.175	chr10	76345194	76345197	gene_id "Dip2a"; transcript_id "Dip2a";	3		D523C30_D523C31_broad_peak_1345	Dip2a	transcript_id "Dip2a"
chr10	76441537	76443318	D523C30_D523C31_broad_peak_1346	670	.	18.0916	69.5052	67.0139	chr10	76442615	76442618	gene_id "Pcnt"; transcript_id "Pcnt";	3		D523C30_D523C31_broad_peak_1346	Pcnt	transcript_id "Pcnt"
chr10	76441537	76443318	D523C30_D523C31_broad_peak_1346	670	.	18.0916	69.5052	67.0139	chr10	76442615	76442618	gene_id "Pcnt"; transcript_id "Pcnt_dup1";	3		D523C30_D523C31_broad_peak_1346	Pcnt	transcript_id "Pcnt_dup1"
chr10	76467685	76469862	D523C30_D523C31_broad_peak_1347	959	.	23.4029	98.5622	95.9193	chr10	76468363	76468366	gene_id "Ybey"; transcript_id "Ybey";	3		D523C30_D523C31_broad_peak_1347	Ybey	transcript_id "Ybey"
chr10	76530646	76532744	D523C30_D523C31_broad_peak_1348	298	.	10.7094	32.1049	29.8205	chr10	76531660	76531663	gene_id "Lss"; transcript_id "Lss";	3		D523C30_D523C31_broad_peak_1348	Lss	transcript_id "Lss"
chr10	76569212	76570663	D523C30_D523C31_broad_peak_1349	381	.	12.8056	40.5254	38.1721	.	-1	-1		.	0	D523C30_D523C31_broad_peak_1349
chr10	76575358	76578129	D523C30_D523C31_broad_peak_1350	585	.	16.406	60.9501	58.5161	chr10	76575705	76575708	gene_id "Ftcd"; transcript_id "Ftcd";	3		D523C30_D523C31_broad_peak_1350	Ftcd	transcript_id "Ftcd"
chr10	76622853	76623374	D523C30_D523C31_broad_peak_1351	32	.	3.60887	5.26328	3.24556	.	-1	-1		.	0	D523C30_D523C31_broad_peak_1351
chr10	76725331	76725831	D523C30_D523C31_broad_peak_1352	17	.	2.99308	3.76889	1.79648	.	-1	-1		.	0	D523C30_D523C31_broad_peak_1352
chr10	76961385	76961871	D523C30_D523C31_broad_peak_1353	36	.	3.74629	5.65696	3.63347	.	-1	-1		.	0	D523C30_D523C31_broad_peak_1353
chr10	77032474	77034022	D523C30_D523C31_broad_peak_1354	470	.	14.5699	49.4731	47.0521	.	-1	-1		.	0	D523C30_D523C31_broad_peak_1354
chr10	77086778	77087304	D523C30_D523C31_broad_peak_1355	21	.	3.12515	4.08265	2.10096	.	-1	-1		.	0	D523C30_D523C31_broad_peak_1355
chr10	77102986	77105662	D523C30_D523C31_broad_peak_1356	52	.	4.26481	7.28515	5.23787	.	-1	-1		.	0	D523C30_D523C31_broad_peak_1356
chr10	77109759	77114685	D523C30_D523C31_broad_peak_1357	1147	.	26.1972	117.462	114.712	chr10	77113673	77113676	gene_id "Col18a1"; transcript_id "Col18a1";	3		D523C30_D523C31_broad_peak_1357	Col18a1	transcript_id "Col18a1"
chr10	77258511	77260465	D523C30_D523C31_broad_peak_1358	379	.	12.2893	40.2314	37.9031	chr10	77259322	77259325	gene_id "Pofut2"; transcript_id "Pofut2";	3		D523C30_D523C31_broad_peak_1358	Pofut2	transcript_id "Pofut2"
chr10	77416791	77419031	D523C30_D523C31_broad_peak_1359	139	.	7.01803	16.1024	13.9262	.	-1	-1		.	0	D523C30_D523C31_broad_peak_1359
chr10	77449256	77449773	D523C30_D523C31_broad_peak_1360	23	.	3.17903	4.29716	2.31315	.	-1	-1		.	0	D523C30_D523C31_broad_peak_1360
chr10	77509894	77510766	D523C30_D523C31_broad_peak_1361	24	.	3.26024	4.41053	2.4199	.	-1	-1		.	0	D523C30_D523C31_broad_peak_1361
chr10	77514725	77516912	D523C30_D523C31_broad_peak_1362	916	.	23.8277	94.3517	91.6824	chr10	77515737	77515740	gene_id "Fam207a"; transcript_id "Fam207a";	3		D523C30_D523C31_broad_peak_1362	Fam207a	transcript_id "Fam207a"
chr10	77530013	77532355	D523C30_D523C31_broad_peak_1363	109	.	6.06668	13.1121	10.9811	.	-1	-1		.	0	D523C30_D523C31_broad_peak_1363
chr10	77581233	77583990	D523C30_D523C31_broad_peak_1364	611	.	16.474	63.5677	61.131	chr10	77581821	77581824	gene_id "Pttg1ip"; transcript_id "Pttg1ip";	3		D523C30_D523C31_broad_peak_1364	Pttg1ip	transcript_id "Pttg1ip"
chr10	77589441	77589820	D523C30_D523C31_broad_peak_1365	18	.	2.98936	3.77872	1.80815	.	-1	-1		.	0	D523C30_D523C31_broad_peak_1365
chr10	77606163	77607833	D523C30_D523C31_broad_peak_1366	256	.	9.69236	27.8688	25.6204	chr10	77606320	77606323	gene_id "Sumo3"; transcript_id "Sumo3";	3		D523C30_D523C31_broad_peak_1366	Sumo3	transcript_id "Sumo3"
chr10	77621919	77623727	D523C30_D523C31_broad_peak_1367	544	.	15.7345	56.9091	54.4886	chr10	77622373	77622376	gene_id "Ube2g2"; transcript_id "Ube2g2";	3		D523C30_D523C31_broad_peak_1367	Ube2g2	transcript_id "Ube2g2"
chr10	77900147	77903832	D523C30_D523C31_broad_peak_1368	407	.	12.4667	43.1028	40.7721	chr10	77901597	77901600	gene_id "Lrrc3"; transcript_id "Lrrc3";	3		D523C30_D523C31_broad_peak_1368	Lrrc3	transcript_id "Lrrc3"
chr10	77967993	77970463	D523C30_D523C31_broad_peak_1369	32	.	3.54307	5.28603	3.27221	.	-1	-1		.	0	D523C30_D523C31_broad_peak_1369
chr10	77977928	77979439	D523C30_D523C31_broad_peak_1370	173	.	7.88554	19.5755	17.3708	chr10	77978704	77978707	gene_id "1810043G02Rik"; transcript_id "1810043G02Rik";	3		D523C30_D523C31_broad_peak_1370	1810043G02Rik	transcript_id "1810043G02Rik"
chr10	78008907	78010540	D523C30_D523C31_broad_peak_1371	288	.	10.6824	31.1424	28.8499	chr10	78009680	78009683	gene_id "Pfkl"; transcript_id "Pfkl";	3		D523C30_D523C31_broad_peak_1371	Pfkl	transcript_id "Pfkl"
chr10	78069097	78070512	D523C30_D523C31_broad_peak_1372	150	.	6.98212	17.1637	15.0086	chr10	78069524	78069527	gene_id "Icosl"; transcript_id "Icosl";	3		D523C30_D523C31_broad_peak_1372	Icosl	transcript_id "Icosl"
chr10	78159441	78159971	D523C30_D523C31_broad_peak_1373	36	.	3.77817	5.65455	3.62457	.	-1	-1		.	0	D523C30_D523C31_broad_peak_1373
chr10	78168194	78170379	D523C30_D523C31_broad_peak_1374	735	.	18.8529	76.0048	73.5015	chr10	78169726	78169729	gene_id "D10Jhu81e"; transcript_id "D10Jhu81e";	3		D523C30_D523C31_broad_peak_1374	D10Jhu81e	transcript_id "D10Jhu81e"
chr10	78184106	78185893	D523C30_D523C31_broad_peak_1375	389	.	11.8374	41.3139	38.9951	chr10	78185085	78185088	gene_id "Pwp2"; transcript_id "Pwp2";	3		D523C30_D523C31_broad_peak_1375	Pwp2	transcript_id "Pwp2"
chr10	78243394	78245863	D523C30_D523C31_broad_peak_1376	208	.	8.52088	23.0137	20.8008	chr10	78244499	78244502	gene_id "Trappc10"; transcript_id "Trappc10";	3		D523C30_D523C31_broad_peak_1376	Trappc10	transcript_id "Trappc10"
chr10	78295606	78298198	D523C30_D523C31_broad_peak_1377	94	.	5.67386	11.5325	9.41239	.	-1	-1		.	0	D523C30_D523C31_broad_peak_1377
chr10	78349397	78352910	D523C30_D523C31_broad_peak_1378	372	.	11.3149	39.5924	37.2666	.	-1	-1		.	0	D523C30_D523C31_broad_peak_1378
chr10	78411823	78413520	D523C30_D523C31_broad_peak_1379	711	.	18.9967	73.6975	71.1836	chr10	78412949	78412952	gene_id "Rrp1"; transcript_id "Rrp1";	3		D523C30_D523C31_broad_peak_1379	Rrp1	transcript_id "Rrp1"
chr10	78425236	78426597	D523C30_D523C31_broad_peak_1380	437	.	13.9356	46.16	43.776	chr10	78425791	78425794	gene_id "Cstb"; transcript_id "Cstb";	3		D523C30_D523C31_broad_peak_1380	Cstb	transcript_id "Cstb"
chr10	78463008	78465187	D523C30_D523C31_broad_peak_1381	560	.	16.1628	58.512	56.0588	chr10	78464844	78464847	gene_id "Pdxk"; transcript_id "Pdxk";	3		D523C30_D523C31_broad_peak_1381	Pdxk	transcript_id "Pdxk"
chr10	78481625	78482584	D523C30_D523C31_broad_peak_1382	54	.	4.40572	7.52086	5.45966	.	-1	-1		.	0	D523C30_D523C31_broad_peak_1382
chr10	78573920	78575874	D523C30_D523C31_broad_peak_1383	603	.	17.274	62.7854	60.3029	chr10	78575096	78575099	gene_id "Ilvbl"; transcript_id "Ilvbl";	3		D523C30_D523C31_broad_peak_1383	Ilvbl	transcript_id "Ilvbl"
chr10	78590504	78591874	D523C30_D523C31_broad_peak_1384	120	.	6.34775	14.1632	12.0113	.	-1	-1		.	0	D523C30_D523C31_broad_peak_1384
chr10	79095299	79097800	D523C30_D523C31_broad_peak_1385	392	.	12.7582	41.5616	39.2115	chr10	79097475	79097478	gene_id "2610008E11Rik"; transcript_id "2610008E11Rik";	3		D523C30_D523C31_broad_peak_1385	2610008E11Rik	transcript_id "2610008E11Rik"
chr10	79416726	79417922	D523C30_D523C31_broad_peak_1386	175	.	7.9603	19.7877	17.5832	.	-1	-1		.	0	D523C30_D523C31_broad_peak_1386
chr10	79532758	79533885	D523C30_D523C31_broad_peak_1387	397	.	13.3025	42.12	39.7436	chr10	79533672	79533675	gene_id "Ppap2c"; transcript_id "Ppap2c";	3		D523C30_D523C31_broad_peak_1387	Ppap2c	transcript_id "Ppap2c"
chr10	79554137	79555456	D523C30_D523C31_broad_peak_1388	157	.	7.25636	17.879	15.7143	chr10	79555079	79555082	gene_id "Mier2"; transcript_id "Mier2";	3		D523C30_D523C31_broad_peak_1388	Mier2	transcript_id "Mier2"
chr10	79668677	79670725	D523C30_D523C31_broad_peak_1389	769	.	20.0612	79.4802	76.9262	chr10	79669409	79669412	gene_id "Tpgs1"; transcript_id "Tpgs1";	3		D523C30_D523C31_broad_peak_1389	Tpgs1	transcript_id "Tpgs1"
chr10	79680916	79684734	D523C30_D523C31_broad_peak_1390	451	.	13.466	47.4759	45.1163	chr10	79682413	79682416	gene_id "Cdc34"; transcript_id "Cdc34";	3		D523C30_D523C31_broad_peak_1390	Cdc34	transcript_id "Cdc34"
chr10	79703767	79705554	D523C30_D523C31_broad_peak_1391	567	.	15.7746	59.1839	56.7635	chr10	79704517	79704520	gene_id "Bsg"; transcript_id "Bsg";	3		D523C30_D523C31_broad_peak_1391	Bsg	transcript_id "Bsg"
chr10	79703767	79705554	D523C30_D523C31_broad_peak_1391	567	.	15.7746	59.1839	56.7635	chr10	79704517	79704520	gene_id "Bsg"; transcript_id "Bsg_dup1";	3		D523C30_D523C31_broad_peak_1391	Bsg	transcript_id "Bsg_dup1"
chr10	79744689	79747146	D523C30_D523C31_broad_peak_1392	344	.	11.3803	36.7737	34.483	chr10	79746549	79746552	gene_id "Polrmt"; transcript_id "Polrmt";	3		D523C30_D523C31_broad_peak_1392	Polrmt	transcript_id "Polrmt"
chr10	79764999	79768213	D523C30_D523C31_broad_peak_1393	170	.	7.57692	19.2467	17.069	chr10	79766824	79766827	gene_id "Rnf126"; transcript_id "Rnf126";	3		D523C30_D523C31_broad_peak_1393	Rnf126	transcript_id "Rnf126"
chr10	79793675	79794553	D523C30_D523C31_broad_peak_1394	51	.	4.2701	7.18472	5.13105	chr10	79793735	79793738	gene_id "Palm"; transcript_id "Palm";	3		D523C30_D523C31_broad_peak_1394	Palm	transcript_id "Palm"
chr10	79793675	79794553	D523C30_D523C31_broad_peak_1394	51	.	4.2701	7.18472	5.13105	chr10	79793735	79793738	gene_id "Palm"; transcript_id "Palm_dup1";	3		D523C30_D523C31_broad_peak_1394	Palm	transcript_id "Palm_dup1"
chr10	79840844	79841701	D523C30_D523C31_broad_peak_1395	141	.	7.14903	16.3067	14.1194	.	-1	-1		.	0	D523C30_D523C31_broad_peak_1395
chr10	79852794	79857550	D523C30_D523C31_broad_peak_1396	634	.	17.5826	65.8998	63.4172	chr10	79854713	79854716	gene_id "Ptbp1"; transcript_id "Ptbp1";	3		D523C30_D523C31_broad_peak_1396	Ptbp1	transcript_id "Ptbp1"
chr10	79852794	79857550	D523C30_D523C31_broad_peak_1396	634	.	17.5826	65.8998	63.4172	chr10	79854713	79854716	gene_id "Ptbp1"; transcript_id "Ptbp1_dup1";	3		D523C30_D523C31_broad_peak_1396	Ptbp1	transcript_id "Ptbp1_dup1"
chr10	79852794	79857550	D523C30_D523C31_broad_peak_1396	634	.	17.5826	65.8998	63.4172	chr10	79854713	79854716	gene_id "Ptbp1"; transcript_id "Ptbp1_dup2";	3		D523C30_D523C31_broad_peak_1396	Ptbp1	transcript_id "Ptbp1_dup2"
chr10	79885090	79885464	D523C30_D523C31_broad_peak_1397	21	.	3.15805	4.15842	2.17452	.	-1	-1		.	0	D523C30_D523C31_broad_peak_1397
chr10	79897556	79898218	D523C30_D523C31_broad_peak_1398	114	.	6.27471	13.5582	11.4145	.	-1	-1		.	0	D523C30_D523C31_broad_peak_1398
chr10	79907970	79909517	D523C30_D523C31_broad_peak_1399	366	.	12.4717	38.9792	36.6369	chr10	79908892	79908895	gene_id "Med16"; transcript_id "Med16";	3		D523C30_D523C31_broad_peak_1399	Med16	transcript_id "Med16"
chr10	79907970	79909517	D523C30_D523C31_broad_peak_1399	366	.	12.4717	38.9792	36.6369	chr10	79908892	79908895	gene_id "Med16"; transcript_id "Med16_dup1";	3		D523C30_D523C31_broad_peak_1399	Med16	transcript_id "Med16_dup1"
chr10	79915906	79917605	D523C30_D523C31_broad_peak_1400	554	.	16.5878	57.8988	55.4343	chr10	79916881	79916884	gene_id "R3hdm4"; transcript_id "R3hdm4";	3		D523C30_D523C31_broad_peak_1400	R3hdm4	transcript_id "R3hdm4"
chr10	79926193	79928557	D523C30_D523C31_broad_peak_1401	281	.	10.566	30.4613	28.1705	.	-1	-1		.	0	D523C30_D523C31_broad_peak_1401
chr10	79959931	79961172	D523C30_D523C31_broad_peak_1402	843	.	21.8666	86.9098	84.3033	chr10	79960162	79960165	gene_id "Wdr18"; transcript_id "Wdr18";	3		D523C30_D523C31_broad_peak_1402	Wdr18	transcript_id "Wdr18"
chr10	79982779	79989827	D523C30_D523C31_broad_peak_1403	299	.	10.5605	32.2361	29.9618	chr10	79984128	79984131	gene_id "Tmem259"; transcript_id "Tmem259";	3		D523C30_D523C31_broad_peak_1403	Tmem259	transcript_id "Tmem259"
chr10	79982779	79989827	D523C30_D523C31_broad_peak_1403	299	.	10.5605	32.2361	29.9618	chr10	79988677	79988680	gene_id "Cnn2"; transcript_id "Cnn2";	3		D523C30_D523C31_broad_peak_1403	Cnn2	transcript_id "Cnn2"
chr10	79996186	79997676	D523C30_D523C31_broad_peak_1404	415	.	13.1166	43.9089	41.5322	chr10	79997614	79997617	gene_id "Abca7"; transcript_id "Abca7";	3		D523C30_D523C31_broad_peak_1404	Abca7	transcript_id "Abca7"
chr10	80016487	80018555	D523C30_D523C31_broad_peak_1405	183	.	7.92769	20.5898	18.3947	chr10	80016825	80016828	gene_id "Hmha1"; transcript_id "Hmha1";	3		D523C30_D523C31_broad_peak_1405	Hmha1	transcript_id "Hmha1"
chr10	80038670	80040099	D523C30_D523C31_broad_peak_1406	660	.	18.0585	68.4982	66.0027	chr10	80039636	80039639	gene_id "Polr2e"; transcript_id "Polr2e";	3		D523C30_D523C31_broad_peak_1406	Polr2e	transcript_id "Polr2e"
chr10	80052777	80055708	D523C30_D523C31_broad_peak_1407	401	.	12.2694	42.4886	40.1433	chr10	80053631	80053634	gene_id "Gpx4"; transcript_id "Gpx4_dup1";	3		D523C30_D523C31_broad_peak_1407	Gpx4	transcript_id "Gpx4_dup1"
chr10	80052777	80055708	D523C30_D523C31_broad_peak_1407	401	.	12.2694	42.4886	40.1433	chr10	80054048	80054051	gene_id "Gpx4"; transcript_id "Gpx4_dup2";	3		D523C30_D523C31_broad_peak_1407	Gpx4	transcript_id "Gpx4_dup2"
chr10	80074147	80075552	D523C30_D523C31_broad_peak_1408	125	.	6.59635	14.7333	12.5733	.	-1	-1		.	0	D523C30_D523C31_broad_peak_1408
chr10	80098585	80104853	D523C30_D523C31_broad_peak_1409	267	.	9.81878	28.9986	26.7579	.	-1	-1		.	0	D523C30_D523C31_broad_peak_1409
chr10	80114476	80119316	D523C30_D523C31_broad_peak_1410	412	.	13.2806	43.5801	41.2167	chr10	80116617	80116620	gene_id "Stk11"; transcript_id "Stk11";	3		D523C30_D523C31_broad_peak_1410	Stk11	transcript_id "Stk11"
chr10	80140852	80143797	D523C30_D523C31_broad_peak_1411	462	.	13.6462	48.6463	46.2916	chr10	80142465	80142468	gene_id "Atp5d"; transcript_id "Atp5d";	3		D523C30_D523C31_broad_peak_1411	Atp5d	transcript_id "Atp5d"
chr10	80146862	80154695	D523C30_D523C31_broad_peak_1412	474	.	14.5391	49.8427	47.4374	chr10	80150077	80150080	gene_id "Midn"; transcript_id "Midn";	3		D523C30_D523C31_broad_peak_1412	Midn	transcript_id "Midn"
chr10	80157558	80161463	D523C30_D523C31_broad_peak_1413	59	.	4.58666	8.00992	5.93883	.	-1	-1		.	0	D523C30_D523C31_broad_peak_1413
chr10	80164717	80169035	D523C30_D523C31_broad_peak_1414	341	.	10.9666	36.4058	34.1393	.	-1	-1		.	0	D523C30_D523C31_broad_peak_1414
chr10	80172622	80174195	D523C30_D523C31_broad_peak_1415	366	.	12.0567	38.9888	36.6725	chr10	80172965	80172968	gene_id "1600002K03Rik"; transcript_id "1600002K03Rik";	3		D523C30_D523C31_broad_peak_1415	1600002K03Rik	transcript_id "1600002K03Rik"
chr10	80226754	80227659	D523C30_D523C31_broad_peak_1416	127	.	6.73975	14.9543	12.7848	.	-1	-1		.	0	D523C30_D523C31_broad_peak_1416
chr10	80248557	80252159	D523C30_D523C31_broad_peak_1417	1308	.	27.3126	133.653	130.854	chr10	80249475	80249478	gene_id "Ndufs7"; transcript_id "Ndufs7";	3		D523C30_D523C31_broad_peak_1417	Ndufs7	transcript_id "Ndufs7"
chr10	80258777	80262645	D523C30_D523C31_broad_peak_1418	587	.	16.8658	61.2468	58.778	chr10	80260898	80260901	gene_id "Gamt"; transcript_id "Gamt";	3		D523C30_D523C31_broad_peak_1418	Gamt	transcript_id "Gamt"
chr10	80264199	80272813	D523C30_D523C31_broad_peak_1419	426	.	11.8186	44.9833	42.6994	chr10	80265149	80265152	gene_id "Dazap1"; transcript_id "Dazap1";	3		D523C30_D523C31_broad_peak_1419	Dazap1	transcript_id "Dazap1"
chr10	80264199	80272813	D523C30_D523C31_broad_peak_1419	426	.	11.8186	44.9833	42.6994	chr10	80265149	80265152	gene_id "Dazap1"; transcript_id "Dazap1_dup1";	3		D523C30_D523C31_broad_peak_1419	Dazap1	transcript_id "Dazap1_dup1"
chr10	80264199	80272813	D523C30_D523C31_broad_peak_1419	426	.	11.8186	44.9833	42.6994	chr10	80265149	80265152	gene_id "Dazap1"; transcript_id "Dazap1_dup2";	3		D523C30_D523C31_broad_peak_1419	Dazap1	transcript_id "Dazap1_dup2"
chr10	80292099	80293883	D523C30_D523C31_broad_peak_1420	913	.	21.8373	94.0007	91.3922	chr10	80292480	80292483	gene_id "Rps15"; transcript_id "Rps15";	3		D523C30_D523C31_broad_peak_1420	Rps15	transcript_id "Rps15"
chr10	80295445	80296648	D523C30_D523C31_broad_peak_1421	29	.	3.47534	4.96829	2.9629	.	-1	-1		.	0	D523C30_D523C31_broad_peak_1421
chr10	80319489	80325594	D523C30_D523C31_broad_peak_1422	466	.	13.994	48.9971	46.6225	chr10	80320309	80320312	gene_id "2310011J03Rik"; transcript_id "2310011J03Rik";	3		D523C30_D523C31_broad_peak_1422	2310011J03Rik	transcript_id "2310011J03Rik"
chr10	80328809	80333801	D523C30_D523C31_broad_peak_1423	1185	.	27.4839	121.369	118.596	chr10	80329447	80329450	gene_id "Pcsk4"; transcript_id "Pcsk4";	3		D523C30_D523C31_broad_peak_1423	Pcsk4	transcript_id "Pcsk4"
chr10	80328809	80333801	D523C30_D523C31_broad_peak_1423	1185	.	27.4839	121.369	118.596	chr10	80330230	80330233	gene_id "Reep6"; transcript_id "Reep6";	3		D523C30_D523C31_broad_peak_1423	Reep6	transcript_id "Reep6"
chr10	80328809	80333801	D523C30_D523C31_broad_peak_1423	1185	.	27.4839	121.369	118.596	chr10	80330230	80330233	gene_id "Reep6"; transcript_id "Reep6_dup1";	3		D523C30_D523C31_broad_peak_1423	Reep6	transcript_id "Reep6_dup1"
chr10	80347995	80348369	D523C30_D523C31_broad_peak_1424	14	.	2.80767	3.36489	1.40927	.	-1	-1		.	0	D523C30_D523C31_broad_peak_1424
chr10	80367241	80368092	D523C30_D523C31_broad_peak_1425	82	.	5.24465	10.3705	8.27122	.	-1	-1		.	0	D523C30_D523C31_broad_peak_1425
chr10	80386009	80388322	D523C30_D523C31_broad_peak_1426	73	.	4.98176	9.44783	7.36267	chr10	80387417	80387420	gene_id "Mex3d"; transcript_id "Mex3d";	3		D523C30_D523C31_broad_peak_1426	Mex3d	transcript_id "Mex3d"
chr10	80397943	80403707	D523C30_D523C31_broad_peak_1427	236	.	9.28547	25.9438	23.6982	chr10	80399228	80399231	gene_id "Mbd3"; transcript_id "Mbd3";	3		D523C30_D523C31_broad_peak_1427	Mbd3	transcript_id "Mbd3"
chr10	80405172	80407746	D523C30_D523C31_broad_peak_1428	1231	.	26.3542	125.96	123.193	chr10	80406742	80406745	gene_id "Uqcr11"; transcript_id "Uqcr11";	3		D523C30_D523C31_broad_peak_1428	Uqcr11	transcript_id "Uqcr11"
chr10	80431966	80434706	D523C30_D523C31_broad_peak_1429	196	.	8.37327	21.8944	19.6624	.	-1	-1		.	0	D523C30_D523C31_broad_peak_1429
chr10	80475131	80475710	D523C30_D523C31_broad_peak_1430	16	.	2.9474	3.66416	1.69544	.	-1	-1		.	0	D523C30_D523C31_broad_peak_1430
chr10	80509529	80509883	D523C30_D523C31_broad_peak_1431	21	.	3.13371	4.09935	2.11878	.	-1	-1		.	0	D523C30_D523C31_broad_peak_1431
chr10	80559647	80562605	D523C30_D523C31_broad_peak_1432	1053	.	25.1155	108.098	105.397	chr10	80561417	80561420	gene_id "Rexo1"; transcript_id "Rexo1";	3		D523C30_D523C31_broad_peak_1432	Rexo1	transcript_id "Rexo1"
chr10	80569850	80570390	D523C30_D523C31_broad_peak_1433	26	.	3.35742	4.63476	2.63668	.	-1	-1		.	0	D523C30_D523C31_broad_peak_1433
chr10	80575925	80579158	D523C30_D523C31_broad_peak_1434	132	.	6.69402	15.448	13.2781	chr10	80577197	80577200	gene_id "Klf16"; transcript_id "Klf16";	3		D523C30_D523C31_broad_peak_1434	Klf16	transcript_id "Klf16"
chr10	80588762	80590855	D523C30_D523C31_broad_peak_1435	368	.	11.7152	39.1834	36.8967	.	-1	-1		.	0	D523C30_D523C31_broad_peak_1435
chr10	80602360	80604057	D523C30_D523C31_broad_peak_1436	539	.	15.9534	56.3918	53.9511	.	-1	-1		.	0	D523C30_D523C31_broad_peak_1436
chr10	80621556	80624314	D523C30_D523C31_broad_peak_1437	542	.	15.6087	56.6953	54.2677	.	-1	-1		.	0	D523C30_D523C31_broad_peak_1437
chr10	80655654	80657074	D523C30_D523C31_broad_peak_1438	145	.	7.11685	16.7616	14.5834	chr10	80656527	80656530	gene_id "Btbd2"; transcript_id "Btbd2";	3		D523C30_D523C31_broad_peak_1438	Btbd2	transcript_id "Btbd2"
chr10	80659344	80659749	D523C30_D523C31_broad_peak_1439	54	.	4.42683	7.53884	5.47707	.	-1	-1		.	0	D523C30_D523C31_broad_peak_1439
chr10	80663541	80665737	D523C30_D523C31_broad_peak_1440	21	.	3.10163	4.1269	2.14799	.	-1	-1		.	0	D523C30_D523C31_broad_peak_1440
chr10	80672155	80678317	D523C30_D523C31_broad_peak_1441	1094	.	24.417	112.166	109.449	.	-1	-1		.	0	D523C30_D523C31_broad_peak_1441
chr10	80700662	80703612	D523C30_D523C31_broad_peak_1442	206	.	8.64358	22.932	20.6981	chr10	80702715	80702718	gene_id "Izumo4"; transcript_id "Izumo4";	3		D523C30_D523C31_broad_peak_1442	Izumo4	transcript_id "Izumo4"
chr10	80740568	80742775	D523C30_D523C31_broad_peak_1443	691	.	17.5668	71.6847	69.171	chr10	80741988	80741991	gene_id "Ap3d1"; transcript_id "Ap3d1";	3		D523C30_D523C31_broad_peak_1443	Ap3d1	transcript_id "Ap3d1"
chr10	80751800	80752176	D523C30_D523C31_broad_peak_1444	19	.	3.05972	3.93093	1.9539	.	-1	-1		.	0	D523C30_D523C31_broad_peak_1444
chr10	80754289	80756800	D523C30_D523C31_broad_peak_1445	287	.	10.2507	31.0318	28.7667	chr10	80755443	80755446	gene_id "Dot1l"; transcript_id "Dot1l";	3		D523C30_D523C31_broad_peak_1445	Dot1l	transcript_id "Dot1l"
chr10	80797002	80799927	D523C30_D523C31_broad_peak_1446	898	.	22.3627	92.4691	89.8076	chr10	80798171	80798174	gene_id "Plekhj1"; transcript_id "Plekhj1";	3		D523C30_D523C31_broad_peak_1446	Plekhj1	transcript_id "Plekhj1"
chr10	80824232	80828707	D523C30_D523C31_broad_peak_1447	532	.	15.1873	55.647	53.2478	chr10	80826759	80826762	gene_id "Oaz1"; transcript_id "Oaz1";	3		D523C30_D523C31_broad_peak_1447	Oaz1	transcript_id "Oaz1"
chr10	80824232	80828707	D523C30_D523C31_broad_peak_1447	532	.	15.1873	55.647	53.2478	chr10	80826759	80826762	gene_id "Oaz1"; transcript_id "Oaz1_dup1";	3		D523C30_D523C31_broad_peak_1447	Oaz1	transcript_id "Oaz1_dup1"
chr10	80854157	80856154	D523C30_D523C31_broad_peak_1448	751	.	20.4093	77.7116	75.139	chr10	80855183	80855186	gene_id "Lsm7"; transcript_id "Lsm7";	3		D523C30_D523C31_broad_peak_1448	Lsm7	transcript_id "Lsm7"
chr10	80854157	80856154	D523C30_D523C31_broad_peak_1448	751	.	20.4093	77.7116	75.139	chr10	80855340	80855343	gene_id "Sppl2b"; transcript_id "Sppl2b";	3		D523C30_D523C31_broad_peak_1448	Sppl2b	transcript_id "Sppl2b"
chr10	80899529	80901642	D523C30_D523C31_broad_peak_1449	866	.	21.39	89.1806	86.6019	chr10	80900740	80900743	gene_id "Timm13"; transcript_id "Timm13";	3		D523C30_D523C31_broad_peak_1449	Timm13	transcript_id "Timm13"
chr10	80917413	80918692	D523C30_D523C31_broad_peak_1450	579	.	16.8019	60.3594	57.9014	chr10	80918158	80918161	gene_id "Lmnb2"; transcript_id "Lmnb2";	3		D523C30_D523C31_broad_peak_1450	Lmnb2	transcript_id "Lmnb2"
chr10	80922261	80922675	D523C30_D523C31_broad_peak_1451	18	.	2.82636	3.79671	1.83724	.	-1	-1		.	0	D523C30_D523C31_broad_peak_1451
chr10	80928585	80933107	D523C30_D523C31_broad_peak_1452	153	.	7.22924	17.488	15.3115	chr10	80930315	80930318	gene_id "Gadd45b"; transcript_id "Gadd45b";	3		D523C30_D523C31_broad_peak_1452	Gadd45b	transcript_id "Gadd45b"
chr10	80985700	80986302	D523C30_D523C31_broad_peak_1453	83	.	5.42076	10.5112	8.39786	.	-1	-1		.	0	D523C30_D523C31_broad_peak_1453
chr10	81036325	81037682	D523C30_D523C31_broad_peak_1454	472	.	14.2546	49.6472	47.2721	.	-1	-1		.	0	D523C30_D523C31_broad_peak_1454
chr10	81059029	81060673	D523C30_D523C31_broad_peak_1455	801	.	20.6088	82.6909	80.1256	.	-1	-1		.	0	D523C30_D523C31_broad_peak_1455
chr10	81069997	81070725	D523C30_D523C31_broad_peak_1456	158	.	7.63358	18.0356	15.8301	chr10	81070262	81070265	gene_id "Thop1"; transcript_id "Thop1";	3		D523C30_D523C31_broad_peak_1456	Thop1	transcript_id "Thop1"
chr10	81087033	81093604	D523C30_D523C31_broad_peak_1457	1486	.	30.2387	151.573	148.699	chr10	81092526	81092529	gene_id "Creb3l3"; transcript_id "Creb3l3";	3		D523C30_D523C31_broad_peak_1457	Creb3l3	transcript_id "Creb3l3"
chr10	81103155	81107586	D523C30_D523C31_broad_peak_1458	446	.	13.7313	47.0538	44.6944	chr10	81106146	81106149	gene_id "Map2k2"; transcript_id "Map2k2";	3		D523C30_D523C31_broad_peak_1458	Map2k2	transcript_id "Map2k2"
chr10	81128939	81130044	D523C30_D523C31_broad_peak_1459	480	.	14.7807	50.4533	48.0475	.	-1	-1		.	0	D523C30_D523C31_broad_peak_1459
chr10	81133837	81141047	D523C30_D523C31_broad_peak_1460	318	.	10.9201	34.159	31.8773	.	-1	-1		.	0	D523C30_D523C31_broad_peak_1460
chr10	81166786	81170053	D523C30_D523C31_broad_peak_1461	318	.	11.5127	34.1809	31.8473	chr10	81167708	81167711	gene_id "Pias4"; transcript_id "Pias4";	3		D523C30_D523C31_broad_peak_1461	Pias4	transcript_id "Pias4"
chr10	81173130	81173490	D523C30_D523C31_broad_peak_1462	17	.	2.95971	3.69477	1.72526	.	-1	-1		.	0	D523C30_D523C31_broad_peak_1462
chr10	81175384	81178813	D523C30_D523C31_broad_peak_1463	1204	.	26.3729	123.216	120.475	chr10	81176726	81176729	gene_id "Eef2"; transcript_id "Eef2";	3		D523C30_D523C31_broad_peak_1463	Eef2	transcript_id "Eef2"
chr10	81182472	81184156	D523C30_D523C31_broad_peak_1464	357	.	12.1685	38.0928	35.7592	chr10	81183083	81183086	gene_id "Dapk3"; transcript_id "Dapk3";	3		D523C30_D523C31_broad_peak_1464	Dapk3	transcript_id "Dapk3"
chr10	81182472	81184156	D523C30_D523C31_broad_peak_1464	357	.	12.1685	38.0928	35.7592	chr10	81184013	81184016	gene_id "Dapk3"; transcript_id "Dapk3_dup1";	3		D523C30_D523C31_broad_peak_1464	Dapk3	transcript_id "Dapk3_dup1"
chr10	81182472	81184156	D523C30_D523C31_broad_peak_1464	357	.	12.1685	38.0928	35.7592	chr10	81184013	81184016	gene_id "Dapk3"; transcript_id "Dapk3_dup2";	3		D523C30_D523C31_broad_peak_1464	Dapk3	transcript_id "Dapk3_dup2"
chr10	81191857	81193261	D523C30_D523C31_broad_peak_1465	50	.	4.25019	7.14585	5.09594	.	-1	-1		.	0	D523C30_D523C31_broad_peak_1465
chr10	81232872	81234443	D523C30_D523C31_broad_peak_1466	120	.	6.50033	14.17	12.012	chr10	81233189	81233192	gene_id "Zfr2"; transcript_id "Zfr2";	3		D523C30_D523C31_broad_peak_1466	Zfr2	transcript_id "Zfr2"
chr10	81265950	81269642	D523C30_D523C31_broad_peak_1467	784	.	20.0136	81.0187	78.4681	chr10	81266887	81266890	gene_id "Mrpl54"; transcript_id "Mrpl54";	3		D523C30_D523C31_broad_peak_1467	Mrpl54	transcript_id "Mrpl54"
chr10	81265950	81269642	D523C30_D523C31_broad_peak_1467	784	.	20.0136	81.0187	78.4681	chr10	81268894	81268897	gene_id "Apba3"; transcript_id "Apba3";	3		D523C30_D523C31_broad_peak_1467	Apba3	transcript_id "Apba3"
chr10	81289309	81291492	D523C30_D523C31_broad_peak_1468	116	.	6.07376	13.8168	11.6926	.	-1	-1		.	0	D523C30_D523C31_broad_peak_1468
chr10	81292972	81294339	D523C30_D523C31_broad_peak_1469	246	.	9.73875	26.8941	24.6291	chr10	81293058	81293061	gene_id "Pip5k1c"; transcript_id "Pip5k1c";	3		D523C30_D523C31_broad_peak_1469	Pip5k1c	transcript_id "Pip5k1c"
chr10	81292972	81294339	D523C30_D523C31_broad_peak_1469	246	.	9.73875	26.8941	24.6291	chr10	81293058	81293061	gene_id "Pip5k1c"; transcript_id "Pip5k1c_dup1";	3		D523C30_D523C31_broad_peak_1469	Pip5k1c	transcript_id "Pip5k1c_dup1"
chr10	81292972	81294339	D523C30_D523C31_broad_peak_1469	246	.	9.73875	26.8941	24.6291	chr10	81293058	81293061	gene_id "Pip5k1c"; transcript_id "Pip5k1c_dup2";	3		D523C30_D523C31_broad_peak_1469	Pip5k1c	transcript_id "Pip5k1c_dup2"
chr10	81297990	81298529	D523C30_D523C31_broad_peak_1470	16	.	2.91442	3.61058	1.65119	.	-1	-1		.	0	D523C30_D523C31_broad_peak_1470
chr10	81319597	81322336	D523C30_D523C31_broad_peak_1471	394	.	12.6534	41.7844	39.4442	chr10	81321210	81321213	gene_id "Cactin"; transcript_id "Cactin";	3		D523C30_D523C31_broad_peak_1471	Cactin	transcript_id "Cactin"
chr10	81349375	81351435	D523C30_D523C31_broad_peak_1472	301	.	10.2398	32.3896	30.1165	chr10	81350168	81350171	gene_id "Hmg20b"; transcript_id "Hmg20b";	3		D523C30_D523C31_broad_peak_1472	Hmg20b	transcript_id "Hmg20b"
chr10	81349375	81351435	D523C30_D523C31_broad_peak_1472	301	.	10.2398	32.3896	30.1165	chr10	81350168	81350171	gene_id "Hmg20b"; transcript_id "Hmg20b_dup1";	3		D523C30_D523C31_broad_peak_1472	Hmg20b	transcript_id "Hmg20b_dup1"
chr10	81349375	81351435	D523C30_D523C31_broad_peak_1472	301	.	10.2398	32.3896	30.1165	chr10	81350168	81350171	gene_id "Hmg20b"; transcript_id "Hmg20b_dup2";	3		D523C30_D523C31_broad_peak_1472	Hmg20b	transcript_id "Hmg20b_dup2"
chr10	81356841	81358737	D523C30_D523C31_broad_peak_1473	100	.	5.7462	12.149	10.0214	chr10	81357597	81357600	gene_id "Mfsd12"; transcript_id "Mfsd12";	3		D523C30_D523C31_broad_peak_1473	Mfsd12	transcript_id "Mfsd12"
chr10	81377431	81379600	D523C30_D523C31_broad_peak_1474	311	.	10.7493	33.3873	31.1035	.	-1	-1		.	0	D523C30_D523C31_broad_peak_1474
chr10	81383723	81385420	D523C30_D523C31_broad_peak_1475	930	.	22.7147	95.6743	93.0551	.	-1	-1		.	0	D523C30_D523C31_broad_peak_1475
chr10	81393719	81394101	D523C30_D523C31_broad_peak_1476	19	.	3.01206	3.89318	1.92258	.	-1	-1		.	0	D523C30_D523C31_broad_peak_1476
chr10	81411866	81414676	D523C30_D523C31_broad_peak_1477	61	.	4.65301	8.24581	6.17301	.	-1	-1		.	0	D523C30_D523C31_broad_peak_1477
chr10	81423536	81427533	D523C30_D523C31_broad_peak_1478	509	.	14.9985	53.3722	50.9649	chr10	81427102	81427105	gene_id "Nfic"; transcript_id "Nfic";	3		D523C30_D523C31_broad_peak_1478	Nfic	transcript_id "Nfic"
chr10	81423536	81427533	D523C30_D523C31_broad_peak_1478	509	.	14.9985	53.3722	50.9649	chr10	81427102	81427105	gene_id "Nfic"; transcript_id "Nfic_dup1";	3		D523C30_D523C31_broad_peak_1478	Nfic	transcript_id "Nfic_dup1"
chr10	81429281	81431354	D523C30_D523C31_broad_peak_1479	152	.	7.1388	17.4309	15.2658	.	-1	-1		.	0	D523C30_D523C31_broad_peak_1479
chr10	81432823	81434114	D523C30_D523C31_broad_peak_1480	29	.	3.49776	4.99756	2.98885	.	-1	-1		.	0	D523C30_D523C31_broad_peak_1480
chr10	81495202	81499535	D523C30_D523C31_broad_peak_1481	322	.	10.7416	34.4982	32.2227	chr10	81496260	81496263	gene_id "Ncln"; transcript_id "Ncln";	3		D523C30_D523C31_broad_peak_1481	Ncln	transcript_id "Ncln"
chr10	81523057	81524195	D523C30_D523C31_broad_peak_1482	72	.	5.017	9.32235	7.23056	chr10	81523951	81523954	gene_id "Gna15"; transcript_id "Gna15";	3		D523C30_D523C31_broad_peak_1482	Gna15	transcript_id "Gna15"
chr10	81541699	81542309	D523C30_D523C31_broad_peak_1483	15	.	2.86576	3.49139	1.53054	.	-1	-1		.	0	D523C30_D523C31_broad_peak_1483
chr10	81543784	81546018	D523C30_D523C31_broad_peak_1484	371	.	11.9251	39.4879	37.1749	chr10	81544924	81544927	gene_id "Gna11"; transcript_id "Gna11";	3		D523C30_D523C31_broad_peak_1484	Gna11	transcript_id "Gna11"
chr10	81558235	81561864	D523C30_D523C31_broad_peak_1485	469	.	14.6521	49.3328	46.9249	chr10	81559641	81559644	gene_id "Aes"; transcript_id "Aes_dup1";	3		D523C30_D523C31_broad_peak_1485	Aes	transcript_id "Aes_dup1"
chr10	81558235	81561864	D523C30_D523C31_broad_peak_1485	469	.	14.6521	49.3328	46.9249	chr10	81559641	81559644	gene_id "Aes"; transcript_id "Aes_dup2";	3		D523C30_D523C31_broad_peak_1485	Aes	transcript_id "Aes_dup2"
chr10	81570674	81572366	D523C30_D523C31_broad_peak_1486	291	.	10.0398	31.4086	29.1469	.	-1	-1		.	0	D523C30_D523C31_broad_peak_1486
chr10	81575177	81575921	D523C30_D523C31_broad_peak_1487	203	.	8.53063	22.6037	20.3706	chr10	81575667	81575670	gene_id "Tle2"; transcript_id "Tle2";	3		D523C30_D523C31_broad_peak_1487	Tle2	transcript_id "Tle2"
chr10	81575177	81575921	D523C30_D523C31_broad_peak_1487	203	.	8.53063	22.6037	20.3706	chr10	81575667	81575670	gene_id "Tle2"; transcript_id "Tle2_dup1";	3		D523C30_D523C31_broad_peak_1487	Tle2	transcript_id "Tle2_dup1"
chr10	81604883	81607369	D523C30_D523C31_broad_peak_1488	349	.	11.9387	37.3053	34.9753	.	-1	-1		.	0	D523C30_D523C31_broad_peak_1488
chr10	81626751	81628291	D523C30_D523C31_broad_peak_1489	541	.	15.4825	56.5876	54.1454	chr10	81627534	81627537	gene_id "Sirt6"; transcript_id "Sirt6";	3		D523C30_D523C31_broad_peak_1489	Sirt6	transcript_id "Sirt6"
chr10	81633436	81634216	D523C30_D523C31_broad_peak_1490	39	.	3.84415	5.98912	3.96585	.	-1	-1		.	0	D523C30_D523C31_broad_peak_1490
chr10	81642486	81644529	D523C30_D523C31_broad_peak_1491	498	.	13.5378	52.2432	49.838	.	-1	-1		.	0	D523C30_D523C31_broad_peak_1491
chr10	81648636	81650260	D523C30_D523C31_broad_peak_1492	633	.	17.4096	65.775	63.3013	chr10	81649163	81649166	gene_id "Gm10778"; transcript_id "Gm10778";	3		D523C30_D523C31_broad_peak_1492	Gm10778	transcript_id "Gm10778"
chr10	81705312	81705683	D523C30_D523C31_broad_peak_1493	30	.	3.54259	5.08448	3.07243	.	-1	-1		.	0	D523C30_D523C31_broad_peak_1493
chr10	81863568	81864906	D523C30_D523C31_broad_peak_1494	28	.	3.42427	4.80506	2.80099	chr10	81864006	81864009	gene_id "Zfp433"; transcript_id "Zfp433_dup1";	3		D523C30_D523C31_broad_peak_1494	Zfp433	transcript_id "Zfp433_dup1"
chr10	81996961	81998022	D523C30_D523C31_broad_peak_1495	304	.	11.1136	32.7358	30.4289	.	-1	-1		.	0	D523C30_D523C31_broad_peak_1495
chr10	82047645	82049124	D523C30_D523C31_broad_peak_1496	337	.	11.2717	36.0963	33.773	.	-1	-1		.	0	D523C30_D523C31_broad_peak_1496
chr10	82083031	82084086	D523C30_D523C31_broad_peak_1497	279	.	10.629	30.2227	27.9222	.	-1	-1		.	0	D523C30_D523C31_broad_peak_1497
chr10	82127518	82128782	D523C30_D523C31_broad_peak_1498	374	.	12.2831	39.7752	37.4508	chr10	82128095	82128098	gene_id "AU041133"; transcript_id "AU041133";	3		D523C30_D523C31_broad_peak_1498	AU041133	transcript_id "AU041133"
chr10	82177807	82179421	D523C30_D523C31_broad_peak_1499	302	.	10.8596	32.6005	30.2952	.	-1	-1		.	0	D523C30_D523C31_broad_peak_1499
chr10	82240132	82241872	D523C30_D523C31_broad_peak_1500	426	.	12.8545	45.008	42.6541	chr10	82241170	82241173	gene_id "Zfp938"; transcript_id "Zfp938";	3		D523C30_D523C31_broad_peak_1500	Zfp938	transcript_id "Zfp938"
chr10	82353945	82355036	D523C30_D523C31_broad_peak_1501	457	.	14.4775	48.1957	45.7929	.	-1	-1		.	0	D523C30_D523C31_broad_peak_1501
chr10	82621943	82624910	D523C30_D523C31_broad_peak_1502	299	.	10.807	32.2159	29.922	chr10	82622812	82622815	gene_id "1190007I07Rik"; transcript_id "1190007I07Rik";	3		D523C30_D523C31_broad_peak_1502	1190007I07Rik	transcript_id "1190007I07Rik"
chr10	82621943	82624910	D523C30_D523C31_broad_peak_1502	299	.	10.807	32.2159	29.922	chr10	82622812	82622815	gene_id "1190007I07Rik"; transcript_id "1190007I07Rik_dup1";	3		D523C30_D523C31_broad_peak_1502	1190007I07Rik	transcript_id "1190007I07Rik_dup1"
chr10	82621943	82624910	D523C30_D523C31_broad_peak_1502	299	.	10.807	32.2159	29.922	chr10	82622812	82622815	gene_id "1190007I07Rik"; transcript_id "1190007I07Rik_dup2";	3		D523C30_D523C31_broad_peak_1502	1190007I07Rik	transcript_id "1190007I07Rik_dup2"
chr10	82628822	82630782	D523C30_D523C31_broad_peak_1503	342	.	11.8191	36.5968	34.2707	chr10	82630015	82630018	gene_id "Tdg"; transcript_id "Tdg_dup1";	3		D523C30_D523C31_broad_peak_1503	Tdg	transcript_id "Tdg_dup1"
chr10	82698478	82700287	D523C30_D523C31_broad_peak_1504	342	.	11.6697	36.6079	34.2985	chr10	82699143	82699146	gene_id "Hcfc2"; transcript_id "Hcfc2";	3		D523C30_D523C31_broad_peak_1504	Hcfc2	transcript_id "Hcfc2"
chr10	82762086	82764532	D523C30_D523C31_broad_peak_1505	223	.	8.98778	24.6141	22.3862	.	-1	-1		.	0	D523C30_D523C31_broad_peak_1505
chr10	82805801	82806322	D523C30_D523C31_broad_peak_1506	33	.	3.58779	5.36952	3.35387	.	-1	-1		.	0	D523C30_D523C31_broad_peak_1506
chr10	82812017	82812378	D523C30_D523C31_broad_peak_1507	27	.	3.43004	4.78623	2.77947	.	-1	-1		.	0	D523C30_D523C31_broad_peak_1507
chr10	82858584	82862056	D523C30_D523C31_broad_peak_1508	769	.	19.4361	79.5541	76.9746	.	-1	-1		.	0	D523C30_D523C31_broad_peak_1508
chr10	82899924	82900458	D523C30_D523C31_broad_peak_1509	45	.	4.08213	6.60071	4.55308	.	-1	-1		.	0	D523C30_D523C31_broad_peak_1509
chr10	82985843	82986255	D523C30_D523C31_broad_peak_1510	17	.	2.95293	3.67942	1.71048	chr10	82985864	82985867	gene_id "Chst11"; transcript_id "Chst11";	3		D523C30_D523C31_broad_peak_1510	Chst11	transcript_id "Chst11"
chr10	83326263	83327168	D523C30_D523C31_broad_peak_1511	19	.	3.06552	3.95497	1.97952	.	-1	-1		.	0	D523C30_D523C31_broad_peak_1511
chr10	83337143	83337978	D523C30_D523C31_broad_peak_1512	24	.	3.27196	4.47995	2.48775	.	-1	-1		.	0	D523C30_D523C31_broad_peak_1512
chr10	83359826	83361092	D523C30_D523C31_broad_peak_1513	441	.	13.4719	46.5108	44.127	chr10	83360258	83360261	gene_id "D10Wsu102e"; transcript_id "D10Wsu102e";	3		D523C30_D523C31_broad_peak_1513	D10Wsu102e	transcript_id "D10Wsu102e"
chr10	83533329	83534096	D523C30_D523C31_broad_peak_1514	26	.	3.36708	4.6675	2.66781	chr10	83534011	83534014	gene_id "Aldh1l2"; transcript_id "Aldh1l2";	3		D523C30_D523C31_broad_peak_1514	Aldh1l2	transcript_id "Aldh1l2"
chr10	83543228	83544935	D523C30_D523C31_broad_peak_1515	234	.	9.21671	25.731	23.4906	chr10	83544041	83544044	gene_id "A230046K03Rik"; transcript_id "A230046K03Rik";	3		D523C30_D523C31_broad_peak_1515	A230046K03Rik	transcript_id "A230046K03Rik"
chr10	83637156	83637758	D523C30_D523C31_broad_peak_1516	13	.	2.71555	3.33399	1.38871	.	-1	-1		.	0	D523C30_D523C31_broad_peak_1516
chr10	83647222	83649606	D523C30_D523C31_broad_peak_1517	312	.	10.7163	33.5193	31.2384	chr10	83648578	83648581	gene_id "Appl2"; transcript_id "Appl2";	3		D523C30_D523C31_broad_peak_1517	Appl2	transcript_id "Appl2"
chr10	84438044	84442026	D523C30_D523C31_broad_peak_1518	344	.	11.1935	36.7688	34.493	chr10	84440354	84440357	gene_id "Nuak1"; transcript_id "Nuak1";	3		D523C30_D523C31_broad_peak_1518	Nuak1	transcript_id "Nuak1"
chr10	84532833	84534788	D523C30_D523C31_broad_peak_1519	39	.	3.90158	6.03186	3.99745	chr10	84533863	84533866	gene_id "Ckap4"; transcript_id "Ckap4";	3		D523C30_D523C31_broad_peak_1519	Ckap4	transcript_id "Ckap4"
chr10	84575435	84578840	D523C30_D523C31_broad_peak_1520	1020	.	24.7851	104.741	102.055	.	-1	-1		.	0	D523C30_D523C31_broad_peak_1520
chr10	84621565	84624518	D523C30_D523C31_broad_peak_1521	658	.	18.0133	68.3731	65.8674	chr10	84622466	84622469	gene_id "Polr3b"; transcript_id "Polr3b";	3		D523C30_D523C31_broad_peak_1521	Polr3b	transcript_id "Polr3b"
chr10	84859837	84860609	D523C30_D523C31_broad_peak_1522	143	.	7.15421	16.5059	14.3184	.	-1	-1		.	0	D523C30_D523C31_broad_peak_1522
chr10	84916341	84918624	D523C30_D523C31_broad_peak_1523	642	.	18.2889	66.8153	64.296	chr10	84917741	84917744	gene_id "Ric8b"; transcript_id "Ric8b";	3		D523C30_D523C31_broad_peak_1523	Ric8b	transcript_id "Ric8b"
chr10	84916341	84918624	D523C30_D523C31_broad_peak_1523	642	.	18.2889	66.8153	64.296	chr10	84917741	84917744	gene_id "Ric8b"; transcript_id "Ric8b_dup1";	3		D523C30_D523C31_broad_peak_1523	Ric8b	transcript_id "Ric8b_dup1"
chr10	85044323	85045377	D523C30_D523C31_broad_peak_1524	49	.	4.17493	6.9485	4.90379	.	-1	-1		.	0	D523C30_D523C31_broad_peak_1524
chr10	85101996	85104733	D523C30_D523C31_broad_peak_1525	204	.	8.78988	22.7013	20.4612	.	-1	-1		.	0	D523C30_D523C31_broad_peak_1525
chr10	85127375	85128371	D523C30_D523C31_broad_peak_1526	168	.	7.05956	19.0504	16.8683	.	-1	-1		.	0	D523C30_D523C31_broad_peak_1526
chr10	85183254	85186205	D523C30_D523C31_broad_peak_1527	307	.	10.8334	33.0873	30.7856	chr10	85184468	85184471	gene_id "Cry1"; transcript_id "Cry1";	3		D523C30_D523C31_broad_peak_1527	Cry1	transcript_id "Cry1"
chr10	85386708	85389644	D523C30_D523C31_broad_peak_1528	82	.	5.28682	10.3327	8.23025	chr10	85387328	85387331	gene_id "Btbd11"; transcript_id "Btbd11";	3		D523C30_D523C31_broad_peak_1528	Btbd11	transcript_id "Btbd11"
chr10	85828929	85829758	D523C30_D523C31_broad_peak_1529	68	.	4.92554	8.91368	6.82181	.	-1	-1		.	0	D523C30_D523C31_broad_peak_1529
chr10	85871294	85873122	D523C30_D523C31_broad_peak_1530	570	.	16.3126	59.4651	57.0286	chr10	85871942	85871945	gene_id "Pwp1"; transcript_id "Pwp1";	3		D523C30_D523C31_broad_peak_1530	Pwp1	transcript_id "Pwp1"
chr10	85916183	85917692	D523C30_D523C31_broad_peak_1531	162	.	7.4168	18.4193	16.2329	.	-1	-1		.	0	D523C30_D523C31_broad_peak_1531
chr10	85956645	85958266	D523C30_D523C31_broad_peak_1532	703	.	17.9275	72.8638	70.329	chr10	85957704	85957707	gene_id "Rtcb"; transcript_id "Rtcb";	3		D523C30_D523C31_broad_peak_1532	Rtcb	transcript_id "Rtcb"
chr10	86021778	86023140	D523C30_D523C31_broad_peak_1533	674	.	18.7361	69.9168	67.4	chr10	86022022	86022025	gene_id "Fbxo7"; transcript_id "Fbxo7";	3		D523C30_D523C31_broad_peak_1533	Fbxo7	transcript_id "Fbxo7"
chr10	86300492	86303482	D523C30_D523C31_broad_peak_1534	134	.	6.88328	15.5977	13.4251	chr10	86300853	86300856	gene_id "Timp3"; transcript_id "Timp3";	3		D523C30_D523C31_broad_peak_1534	Timp3	transcript_id "Timp3"
chr10	86497971	86499174	D523C30_D523C31_broad_peak_1535	435	.	13.0874	45.8917	43.5266	.	-1	-1		.	0	D523C30_D523C31_broad_peak_1535
chr10	86684778	86686396	D523C30_D523C31_broad_peak_1536	260	.	9.9473	28.316	26.0419	.	-1	-1		.	0	D523C30_D523C31_broad_peak_1536
chr10	86700554	86707375	D523C30_D523C31_broad_peak_1537	996	.	23.4965	102.3	99.6424	chr10	86705352	86705355	gene_id "Hsp90b1"; transcript_id "Hsp90b1";	3		D523C30_D523C31_broad_peak_1537	Hsp90b1	transcript_id "Hsp90b1"
chr10	86730777	86731410	D523C30_D523C31_broad_peak_1538	75	.	5.09964	9.69753	7.59881	.	-1	-1		.	0	D523C30_D523C31_broad_peak_1538
chr10	86777437	86780548	D523C30_D523C31_broad_peak_1539	354	.	11.6075	37.7624	35.418	chr10	86779109	86779112	gene_id "Nt5dc3"; transcript_id "Nt5dc3";	3		D523C30_D523C31_broad_peak_1539	Nt5dc3	transcript_id "Nt5dc3"
chr10	86883923	86885790	D523C30_D523C31_broad_peak_1540	53	.	4.18481	7.42204	5.36751	.	-1	-1		.	0	D523C30_D523C31_broad_peak_1540
chr10	87002834	87008796	D523C30_D523C31_broad_peak_1541	143	.	6.99276	16.5243	14.3571	chr10	87007878	87007881	gene_id "Stab2"; transcript_id "Stab2";	3		D523C30_D523C31_broad_peak_1541	Stab2	transcript_id "Stab2"
chr10	87520088	87529984	D523C30_D523C31_broad_peak_1542	1852	.	36.74	188.303	185.27	chr10	87522016	87522019	gene_id "Pah"; transcript_id "Pah";	3		D523C30_D523C31_broad_peak_1542	Pah	transcript_id "Pah"
chr10	87531869	87534014	D523C30_D523C31_broad_peak_1543	17	.	2.90442	3.72167	1.76318	.	-1	-1		.	0	D523C30_D523C31_broad_peak_1543
chr10	87545142	87546285	D523C30_D523C31_broad_peak_1544	15	.	2.85391	3.46592	1.50614	.	-1	-1		.	0	D523C30_D523C31_broad_peak_1544
chr10	87857796	87865647	D523C30_D523C31_broad_peak_1545	1480	.	30.4772	150.976	148.085	chr10	87859349	87859352	gene_id "Igf1"; transcript_id "Igf1";	3		D523C30_D523C31_broad_peak_1545	Igf1	transcript_id "Igf1"
chr10	87857796	87865647	D523C30_D523C31_broad_peak_1545	1480	.	30.4772	150.976	148.085	chr10	87859349	87859352	gene_id "Igf1"; transcript_id "Igf1_dup1";	3		D523C30_D523C31_broad_peak_1545	Igf1	transcript_id "Igf1_dup1"
chr10	87857796	87865647	D523C30_D523C31_broad_peak_1545	1480	.	30.4772	150.976	148.085	chr10	87861370	87861373	gene_id "Igf1"; transcript_id "Igf1_dup2";	3		D523C30_D523C31_broad_peak_1545	Igf1	transcript_id "Igf1_dup2"
chr10	87857796	87865647	D523C30_D523C31_broad_peak_1545	1480	.	30.4772	150.976	148.085	chr10	87861370	87861373	gene_id "Igf1"; transcript_id "Igf1_dup3";	3		D523C30_D523C31_broad_peak_1545	Igf1	transcript_id "Igf1_dup3"
chr10	87857796	87865647	D523C30_D523C31_broad_peak_1545	1480	.	30.4772	150.976	148.085	chr10	87861370	87861373	gene_id "Igf1"; transcript_id "Igf1_dup4";	3		D523C30_D523C31_broad_peak_1545	Igf1	transcript_id "Igf1_dup4"
chr10	88146403	88147867	D523C30_D523C31_broad_peak_1546	522	.	15.7349	54.6598	52.2145	.	-1	-1		.	0	D523C30_D523C31_broad_peak_1546
chr10	88200947	88202233	D523C30_D523C31_broad_peak_1547	614	.	17.2202	63.936	61.4397	chr10	88201241	88201244	gene_id "Ccdc53"; transcript_id "Ccdc53";	3		D523C30_D523C31_broad_peak_1547	Ccdc53	transcript_id "Ccdc53"
chr10	88200947	88202233	D523C30_D523C31_broad_peak_1547	614	.	17.2202	63.936	61.4397	chr10	88201241	88201244	gene_id "Ccdc53"; transcript_id "Ccdc53_dup1";	3		D523C30_D523C31_broad_peak_1547	Ccdc53	transcript_id "Ccdc53_dup1"
chr10	88200947	88202233	D523C30_D523C31_broad_peak_1547	614	.	17.2202	63.936	61.4397	chr10	88201241	88201244	gene_id "Ccdc53"; transcript_id "Ccdc53_dup2";	3		D523C30_D523C31_broad_peak_1547	Ccdc53	transcript_id "Ccdc53_dup2"
chr10	88356230	88357667	D523C30_D523C31_broad_peak_1548	94	.	5.72222	11.571	9.44709	chr10	88356919	88356922	gene_id "Dram1"; transcript_id "Dram1";	3		D523C30_D523C31_broad_peak_1548	Dram1	transcript_id "Dram1"
chr10	88379289	88380274	D523C30_D523C31_broad_peak_1549	216	.	9.12089	23.8707	21.6178	chr10	88379418	88379421	gene_id "Gnptab"; transcript_id "Gnptab";	3		D523C30_D523C31_broad_peak_1549	Gnptab	transcript_id "Gnptab"
chr10	88500642	88504436	D523C30_D523C31_broad_peak_1550	1187	.	27.2212	121.529	118.793	chr10	88503854	88503857	gene_id "Chpt1"; transcript_id "Chpt1";	3		D523C30_D523C31_broad_peak_1550	Chpt1	transcript_id "Chpt1"
chr10	88500642	88504436	D523C30_D523C31_broad_peak_1550	1187	.	27.2212	121.529	118.793	chr10	88503854	88503857	gene_id "Chpt1"; transcript_id "Chpt1_dup2";	3		D523C30_D523C31_broad_peak_1550	Chpt1	transcript_id "Chpt1_dup2"
chr10	88681065	88683590	D523C30_D523C31_broad_peak_1551	157	.	7.59544	17.9794	15.779	.	-1	-1		.	0	D523C30_D523C31_broad_peak_1551
chr10	88730189	88732911	D523C30_D523C31_broad_peak_1552	862	.	22.4359	88.8758	86.2481	chr10	88730713	88730716	gene_id "Gm4925"; transcript_id "Gm4925";	3		D523C30_D523C31_broad_peak_1552	Gm4925	transcript_id "Gm4925"
chr10	88730189	88732911	D523C30_D523C31_broad_peak_1552	862	.	22.4359	88.8758	86.2481	chr10	88731560	88731563	gene_id "Arl1"; transcript_id "Arl1";	3		D523C30_D523C31_broad_peak_1552	Arl1	transcript_id "Arl1"
chr10	88825452	88827758	D523C30_D523C31_broad_peak_1553	663	.	17.8184	68.8434	66.3632	chr10	88826647	88826650	gene_id "Utp20"; transcript_id "Utp20";	3		D523C30_D523C31_broad_peak_1553	Utp20	transcript_id "Utp20"
chr10	89443012	89444556	D523C30_D523C31_broad_peak_1554	390	.	12.483	41.3823	39.0433	.	-1	-1		.	0	D523C30_D523C31_broad_peak_1554
chr10	89501778	89507653	D523C30_D523C31_broad_peak_1555	1347	.	29.853	137.593	134.744	chr10	89506613	89506616	gene_id "Nr1h4"; transcript_id "Nr1h4";	3		D523C30_D523C31_broad_peak_1555	Nr1h4	transcript_id "Nr1h4"
chr10	89501778	89507653	D523C30_D523C31_broad_peak_1555	1347	.	29.853	137.593	134.744	chr10	89506613	89506616	gene_id "Nr1h4"; transcript_id "Nr1h4_dup1";	3		D523C30_D523C31_broad_peak_1555	Nr1h4	transcript_id "Nr1h4_dup1"
chr10	89518870	89519662	D523C30_D523C31_broad_peak_1556	11	.	2.67927	3.12656	1.19391	.	-1	-1		.	0	D523C30_D523C31_broad_peak_1556
chr10	89526514	89534313	D523C30_D523C31_broad_peak_1557	862	.	19.15	88.7723	86.2305	.	-1	-1		.	0	D523C30_D523C31_broad_peak_1557
chr10	89572160	89572557	D523C30_D523C31_broad_peak_1558	13	.	2.765	3.27595	1.32665	.	-1	-1		.	0	D523C30_D523C31_broad_peak_1558
chr10	89628906	89632101	D523C30_D523C31_broad_peak_1559	301	.	10.9304	32.5008	30.1956	.	-1	-1		.	0	D523C30_D523C31_broad_peak_1559
chr10	89684966	89687380	D523C30_D523C31_broad_peak_1560	584	.	16.9664	60.9709	58.4918	.	-1	-1		.	0	D523C30_D523C31_broad_peak_1560
chr10	89728820	89733268	D523C30_D523C31_broad_peak_1561	611	.	15.9098	63.551	61.1309	chr10	89732238	89732241	gene_id "Actr6"; transcript_id "Actr6";	3		D523C30_D523C31_broad_peak_1561	Actr6	transcript_id "Actr6"
chr10	89744338	89746798	D523C30_D523C31_broad_peak_1562	397	.	12.8625	42.1218	39.7775	chr10	89745244	89745247	gene_id "Uhrf1bp1l"; transcript_id "Uhrf1bp1l";	3		D523C30_D523C31_broad_peak_1562	Uhrf1bp1l	transcript_id "Uhrf1bp1l"
chr10	91081366	91083885	D523C30_D523C31_broad_peak_1563	306	.	11.0205	32.9129	30.6149	chr10	91083126	91083129	gene_id "Ikbip"; transcript_id "Ikbip";	3		D523C30_D523C31_broad_peak_1563	Ikbip	transcript_id "Ikbip"
chr10	91081366	91083885	D523C30_D523C31_broad_peak_1563	306	.	11.0205	32.9129	30.6149	chr10	91083126	91083129	gene_id "Ikbip"; transcript_id "Ikbip_dup1";	3		D523C30_D523C31_broad_peak_1563	Ikbip	transcript_id "Ikbip_dup1"
chr10	91121947	91124792	D523C30_D523C31_broad_peak_1564	645	.	16.6617	67.0046	64.5393	chr10	91123699	91123702	gene_id "Slc25a3"; transcript_id "Slc25a3";	3		D523C30_D523C31_broad_peak_1564	Slc25a3	transcript_id "Slc25a3"
chr10	91169179	91172665	D523C30_D523C31_broad_peak_1565	275	.	10.1838	29.8287	27.5459	chr10	91171310	91171313	gene_id "Tmpo"; transcript_id "Tmpo_dup1";	3		D523C30_D523C31_broad_peak_1565	Tmpo	transcript_id "Tmpo_dup1"
chr10	91169179	91172665	D523C30_D523C31_broad_peak_1565	275	.	10.1838	29.8287	27.5459	chr10	91171310	91171313	gene_id "Tmpo"; transcript_id "Tmpo_dup2";	3		D523C30_D523C31_broad_peak_1565	Tmpo	transcript_id "Tmpo_dup2"
chr10	91169179	91172665	D523C30_D523C31_broad_peak_1565	275	.	10.1838	29.8287	27.5459	chr10	91171310	91171313	gene_id "Tmpo"; transcript_id "Tmpo_dup3";	3		D523C30_D523C31_broad_peak_1565	Tmpo	transcript_id "Tmpo_dup3"
chr10	91169179	91172665	D523C30_D523C31_broad_peak_1565	275	.	10.1838	29.8287	27.5459	chr10	91171310	91171313	gene_id "Tmpo"; transcript_id "Tmpo_dup4";	3		D523C30_D523C31_broad_peak_1565	Tmpo	transcript_id "Tmpo_dup4"
chr10	91169179	91172665	D523C30_D523C31_broad_peak_1565	275	.	10.1838	29.8287	27.5459	chr10	91171310	91171313	gene_id "Tmpo"; transcript_id "Tmpo_dup5";	3		D523C30_D523C31_broad_peak_1565	Tmpo	transcript_id "Tmpo_dup5"
chr10	91180161	91183123	D523C30_D523C31_broad_peak_1566	340	.	11.2914	36.3566	34.0221	.	-1	-1		.	0	D523C30_D523C31_broad_peak_1566
chr10	91187257	91188513	D523C30_D523C31_broad_peak_1567	58	.	4.50914	7.95718	5.89512	.	-1	-1		.	0	D523C30_D523C31_broad_peak_1567
chr10	91271260	91271695	D523C30_D523C31_broad_peak_1568	15	.	2.86217	3.4959	1.53675	.	-1	-1		.	0	D523C30_D523C31_broad_peak_1568
chr10	92721429	92722810	D523C30_D523C31_broad_peak_1569	504	.	15.0649	52.8728	50.4631	.	-1	-1		.	0	D523C30_D523C31_broad_peak_1569
chr10	93073008	93073633	D523C30_D523C31_broad_peak_1570	49	.	4.05676	7.04756	4.99659	.	-1	-1		.	0	D523C30_D523C31_broad_peak_1570
chr10	93081098	93081752	D523C30_D523C31_broad_peak_1571	194	.	8.39324	21.6748	19.4413	.	-1	-1		.	0	D523C30_D523C31_broad_peak_1571
chr10	93159980	93163560	D523C30_D523C31_broad_peak_1572	325	.	11.3491	34.8694	32.567	.	-1	-1		.	0	D523C30_D523C31_broad_peak_1572
chr10	93306679	93311400	D523C30_D523C31_broad_peak_1573	134	.	6.50089	15.546	13.4151	.	-1	-1		.	0	D523C30_D523C31_broad_peak_1573
chr10	93317608	93318086	D523C30_D523C31_broad_peak_1574	12	.	2.72013	3.18133	1.23575	.	-1	-1		.	0	D523C30_D523C31_broad_peak_1574
chr10	93452697	93455007	D523C30_D523C31_broad_peak_1575	671	.	18.6134	69.7055	67.1867	chr10	93453509	93453512	gene_id "Lta4h"; transcript_id "Lta4h";	3		D523C30_D523C31_broad_peak_1575	Lta4h	transcript_id "Lta4h"
chr10	93488665	93491240	D523C30_D523C31_broad_peak_1576	337	.	10.659	36.0232	33.7568	chr10	93489130	93489133	gene_id "Hal"; transcript_id "Hal";	3		D523C30_D523C31_broad_peak_1576	Hal	transcript_id "Hal"
chr10	93516033	93516565	D523C30_D523C31_broad_peak_1577	25	.	3.05907	4.55667	2.56939	.	-1	-1		.	0	D523C30_D523C31_broad_peak_1577
chr10	93536482	93541205	D523C30_D523C31_broad_peak_1578	185	.	7.7059	20.7813	18.5877	chr10	93539967	93539970	gene_id "Amdhd1"; transcript_id "Amdhd1";	3		D523C30_D523C31_broad_peak_1578	Amdhd1	transcript_id "Amdhd1"
chr10	93588546	93590085	D523C30_D523C31_broad_peak_1579	211	.	8.87422	23.3657	21.1271	chr10	93589538	93589541	gene_id "Snrpf"; transcript_id "Snrpf";	3		D523C30_D523C31_broad_peak_1579	Snrpf	transcript_id "Snrpf"
chr10	93594008	93594458	D523C30_D523C31_broad_peak_1580	30	.	3.44926	5.00736	3.00235	.	-1	-1		.	0	D523C30_D523C31_broad_peak_1580
chr10	93641296	93642643	D523C30_D523C31_broad_peak_1581	59	.	4.53952	8.01547	5.94122	chr10	93641453	93641456	gene_id "Ntn4"; transcript_id "Ntn4";	3		D523C30_D523C31_broad_peak_1581	Ntn4	transcript_id "Ntn4"
chr10	93888435	93890596	D523C30_D523C31_broad_peak_1582	1228	.	28.3684	125.668	122.876	chr10	93889685	93889688	gene_id "Metap2"; transcript_id "Metap2";	3		D523C30_D523C31_broad_peak_1582	Metap2	transcript_id "Metap2"
chr10	93945498	93946032	D523C30_D523C31_broad_peak_1583	16	.	2.77198	3.60602	1.65146	.	-1	-1		.	0	D523C30_D523C31_broad_peak_1583
chr10	93965223	93967679	D523C30_D523C31_broad_peak_1584	50	.	4.29147	7.12045	5.06294	.	-1	-1		.	0	D523C30_D523C31_broad_peak_1584
chr10	94019798	94020827	D523C30_D523C31_broad_peak_1585	18	.	2.99392	3.78854	1.81746	.	-1	-1		.	0	D523C30_D523C31_broad_peak_1585
chr10	94034153	94038710	D523C30_D523C31_broad_peak_1586	542	.	15.5938	56.6601	54.2208	chr10	94035702	94035705	gene_id "Vezt"; transcript_id "Vezt";	3		D523C30_D523C31_broad_peak_1586	Vezt	transcript_id "Vezt"
chr10	94034153	94038710	D523C30_D523C31_broad_peak_1586	542	.	15.5938	56.6601	54.2208	chr10	94036294	94036297	gene_id "Fgd6"; transcript_id "Fgd6";	3		D523C30_D523C31_broad_peak_1586	Fgd6	transcript_id "Fgd6"
chr10	94072576	94073436	D523C30_D523C31_broad_peak_1587	31	.	3.45413	5.15437	3.1437	.	-1	-1		.	0	D523C30_D523C31_broad_peak_1587
chr10	94147225	94150409	D523C30_D523C31_broad_peak_1588	472	.	13.5649	49.6923	47.2862	.	-1	-1		.	0	D523C30_D523C31_broad_peak_1588
chr10	94160142	94162722	D523C30_D523C31_broad_peak_1589	388	.	11.1214	41.2339	38.8949	.	-1	-1		.	0	D523C30_D523C31_broad_peak_1589
chr10	94198022	94200173	D523C30_D523C31_broad_peak_1590	1001	.	24.7112	102.859	100.166	chr10	94199032	94199035	gene_id "Ndufa12"; transcript_id "Ndufa12";	3		D523C30_D523C31_broad_peak_1590	Ndufa12	transcript_id "Ndufa12"
chr10	94311750	94312706	D523C30_D523C31_broad_peak_1591	43	.	4.07653	6.42683	4.3777	.	-1	-1		.	0	D523C30_D523C31_broad_peak_1591
chr10	94356423	94359747	D523C30_D523C31_broad_peak_1592	148	.	7.08475	17.0427	14.8692	.	-1	-1		.	0	D523C30_D523C31_broad_peak_1592
chr10	94514605	94516321	D523C30_D523C31_broad_peak_1593	243	.	9.61251	26.5896	24.3329	chr10	94515026	94515029	gene_id "Tmcc3"; transcript_id "Tmcc3";	3		D523C30_D523C31_broad_peak_1593	Tmcc3	transcript_id "Tmcc3"
chr10	94545067	94546155	D523C30_D523C31_broad_peak_1594	121	.	6.57697	14.3377	12.1741	.	-1	-1		.	0	D523C30_D523C31_broad_peak_1594
chr10	94687398	94689784	D523C30_D523C31_broad_peak_1595	561	.	16.2559	58.586	56.1301	.	-1	-1		.	0	D523C30_D523C31_broad_peak_1595
chr10	94941113	94945723	D523C30_D523C31_broad_peak_1596	118	.	6.28495	13.9683	11.8258	chr10	94944575	94944578	gene_id "Plxnc1"; transcript_id "Plxnc1";	3		D523C30_D523C31_broad_peak_1596	Plxnc1	transcript_id "Plxnc1"
chr10	95254588	95255130	D523C30_D523C31_broad_peak_1597	33	.	3.64488	5.34981	3.33212	.	-1	-1		.	0	D523C30_D523C31_broad_peak_1597
chr10	95264167	95265847	D523C30_D523C31_broad_peak_1598	81	.	5.17627	10.2134	8.12265	.	-1	-1		.	0	D523C30_D523C31_broad_peak_1598
chr10	95303170	95304709	D523C30_D523C31_broad_peak_1599	54	.	4.4048	7.51237	5.45213	.	-1	-1		.	0	D523C30_D523C31_broad_peak_1599
chr10	95322309	95324714	D523C30_D523C31_broad_peak_1600	632	.	16.6141	65.6637	63.2225	chr10	95322880	95322883	gene_id "Cradd"; transcript_id "Cradd";	3		D523C30_D523C31_broad_peak_1600	Cradd	transcript_id "Cradd"
chr10	95394770	95395586	D523C30_D523C31_broad_peak_1601	57	.	4.55092	7.8426	5.77101	.	-1	-1		.	0	D523C30_D523C31_broad_peak_1601
chr10	95413160	95417969	D523C30_D523C31_broad_peak_1602	174	.	7.94327	19.6553	17.4488	chr10	95414966	95414969	gene_id "Socs2"; transcript_id "Socs2";	3		D523C30_D523C31_broad_peak_1602	Socs2	transcript_id "Socs2"
chr10	95413160	95417969	D523C30_D523C31_broad_peak_1602	174	.	7.94327	19.6553	17.4488	chr10	95414966	95414969	gene_id "Socs2"; transcript_id "Socs2_dup1";	3		D523C30_D523C31_broad_peak_1602	Socs2	transcript_id "Socs2_dup1"
chr10	95413160	95417969	D523C30_D523C31_broad_peak_1602	174	.	7.94327	19.6553	17.4488	chr10	95414966	95414969	gene_id "Socs2"; transcript_id "Socs2_dup2";	3		D523C30_D523C31_broad_peak_1602	Socs2	transcript_id "Socs2_dup2"
chr10	95413160	95417969	D523C30_D523C31_broad_peak_1602	174	.	7.94327	19.6553	17.4488	chr10	95414966	95414969	gene_id "Socs2"; transcript_id "Socs2_dup3";	3		D523C30_D523C31_broad_peak_1602	Socs2	transcript_id "Socs2_dup3"
chr10	95500445	95502638	D523C30_D523C31_broad_peak_1603	623	.	16.7487	64.8166	62.3719	chr10	95500446	95500449	gene_id "Mrpl42"; transcript_id "Mrpl42";	3		D523C30_D523C31_broad_peak_1603	Mrpl42	transcript_id "Mrpl42"
chr10	95514101	95516561	D523C30_D523C31_broad_peak_1604	367	.	12.3364	39.089	36.7428	chr10	95515207	95515210	gene_id "Ube2n"; transcript_id "Ube2n";	3		D523C30_D523C31_broad_peak_1604	Ube2n	transcript_id "Ube2n"
chr10	95559559	95564889	D523C30_D523C31_broad_peak_1605	721	.	18.048	74.588	72.112	chr10	95563754	95563757	gene_id "Nudt4"; transcript_id "Nudt4";	3		D523C30_D523C31_broad_peak_1605	Nudt4	transcript_id "Nudt4"
chr10	95677516	95678063	D523C30_D523C31_broad_peak_1606	24	.	3.28564	4.47537	2.48294	.	-1	-1		.	0	D523C30_D523C31_broad_peak_1606
chr10	95680445	95683495	D523C30_D523C31_broad_peak_1607	654	.	18.56	67.9367	65.4106	.	-1	-1		.	0	D523C30_D523C31_broad_peak_1607
chr10	95778439	95781864	D523C30_D523C31_broad_peak_1608	423	.	13.1596	44.672	42.3026	.	-1	-1		.	0	D523C30_D523C31_broad_peak_1608
chr10	95818357	95819142	D523C30_D523C31_broad_peak_1609	43	.	3.95487	6.35843	4.3221	.	-1	-1		.	0	D523C30_D523C31_broad_peak_1609
chr10	95840330	95843295	D523C30_D523C31_broad_peak_1610	318	.	9.60643	34.1615	31.8882	.	-1	-1		.	0	D523C30_D523C31_broad_peak_1610
chr10	95880221	95880610	D523C30_D523C31_broad_peak_1611	29	.	3.50099	4.98821	2.97819	.	-1	-1		.	0	D523C30_D523C31_broad_peak_1611
chr10	95939691	95942188	D523C30_D523C31_broad_peak_1612	238	.	8.85455	26.0844	23.8496	chr10	95940948	95940951	gene_id "Eea1"; transcript_id "Eea1";	3		D523C30_D523C31_broad_peak_1612	Eea1	transcript_id "Eea1"
chr10	95971030	95971671	D523C30_D523C31_broad_peak_1613	12	.	2.62916	3.1631	1.23181	.	-1	-1		.	0	D523C30_D523C31_broad_peak_1613
chr10	96615814	96622425	D523C30_D523C31_broad_peak_1614	521	.	14.9956	54.6091	52.1879	chr10	96617324	96617327	gene_id "Btg1"; transcript_id "Btg1";	3		D523C30_D523C31_broad_peak_1614	Btg1	transcript_id "Btg1"
chr10	96690326	96691037	D523C30_D523C31_broad_peak_1615	26	.	3.16436	4.62812	2.63467	.	-1	-1		.	0	D523C30_D523C31_broad_peak_1615
chr10	97312438	97314042	D523C30_D523C31_broad_peak_1616	114	.	6.19002	13.5967	11.4632	.	-1	-1		.	0	D523C30_D523C31_broad_peak_1616
chr10	97479160	97483548	D523C30_D523C31_broad_peak_1617	87	.	5.46354	10.8789	8.76902	chr10	97483362	97483365	gene_id "Dcn"; transcript_id "Dcn";	3		D523C30_D523C31_broad_peak_1617	Dcn	transcript_id "Dcn"
chr10	97479160	97483548	D523C30_D523C31_broad_peak_1617	87	.	5.46354	10.8789	8.76902	chr10	97483362	97483365	gene_id "Dcn"; transcript_id "Dcn_dup1";	3		D523C30_D523C31_broad_peak_1617	Dcn	transcript_id "Dcn_dup1"
chr10	97566389	97566791	D523C30_D523C31_broad_peak_1618	14	.	2.80533	3.35987	1.40447	.	-1	-1		.	0	D523C30_D523C31_broad_peak_1618
chr10	98684112	98684538	D523C30_D523C31_broad_peak_1619	19	.	3.06811	3.93774	1.95898	.	-1	-1		.	0	D523C30_D523C31_broad_peak_1619
chr10	98913241	98916825	D523C30_D523C31_broad_peak_1620	241	.	9.45268	26.3613	24.1076	.	-1	-1		.	0	D523C30_D523C31_broad_peak_1620
chr10	99106001	99109136	D523C30_D523C31_broad_peak_1621	429	.	13.8642	45.3788	42.9949	chr10	99107208	99107211	gene_id "Poc1b"; transcript_id "Poc1b";	3		D523C30_D523C31_broad_peak_1621	Poc1b	transcript_id "Poc1b"
chr10	99106001	99109136	D523C30_D523C31_broad_peak_1621	429	.	13.8642	45.3788	42.9949	chr10	99108414	99108417	gene_id "Galnt4"; transcript_id "Galnt4";	3		D523C30_D523C31_broad_peak_1621	Galnt4	transcript_id "Galnt4"
chr10	99203754	99204996	D523C30_D523C31_broad_peak_1622	30	.	3.52083	5.07544	3.06648	.	-1	-1		.	0	D523C30_D523C31_broad_peak_1622
chr10	99232717	99235437	D523C30_D523C31_broad_peak_1623	655	.	16.0498	68.0266	65.5181	.	-1	-1		.	0	D523C30_D523C31_broad_peak_1623
chr10	99260571	99267488	D523C30_D523C31_broad_peak_1624	1276	.	28.3857	130.473	127.648	chr10	99263691	99263694	gene_id "Dusp6"; transcript_id "Dusp6";	3		D523C30_D523C31_broad_peak_1624	Dusp6	transcript_id "Dusp6"
chr10	99269192	99270424	D523C30_D523C31_broad_peak_1625	15	.	2.88076	3.53894	1.57842	.	-1	-1		.	0	D523C30_D523C31_broad_peak_1625
chr10	99459506	99461938	D523C30_D523C31_broad_peak_1626	179	.	7.86395	20.1788	17.9589	.	-1	-1		.	0	D523C30_D523C31_broad_peak_1626
chr10	99599172	99600515	D523C30_D523C31_broad_peak_1627	334	.	11.7807	35.7373	33.4048	.	-1	-1		.	0	D523C30_D523C31_broad_peak_1627
chr10	99912791	99913804	D523C30_D523C31_broad_peak_1628	82	.	5.37505	10.3338	8.22157	.	-1	-1		.	0	D523C30_D523C31_broad_peak_1628
chr10	100015437	100018102	D523C30_D523C31_broad_peak_1629	159	.	7.29858	18.0862	15.9124	chr10	100016020	100016023	gene_id "Kitl"; transcript_id "Kitl";	3		D523C30_D523C31_broad_peak_1629	Kitl	transcript_id "Kitl"
chr10	100143510	100144301	D523C30_D523C31_broad_peak_1630	22	.	3.16842	4.18605	2.20062	.	-1	-1		.	0	D523C30_D523C31_broad_peak_1630
chr10	100486287	100488318	D523C30_D523C31_broad_peak_1631	479	.	14.5582	50.3127	47.9083	chr10	100488306	100488309	gene_id "Cep290"; transcript_id "Cep290";	3		D523C30_D523C31_broad_peak_1631	Cep290	transcript_id "Cep290"
chr10	100494770	100495353	D523C30_D523C31_broad_peak_1632	17	.	2.92983	3.67381	1.71001	.	-1	-1		.	0	D523C30_D523C31_broad_peak_1632
chr10	100588524	100589738	D523C30_D523C31_broad_peak_1633	400	.	13.3237	42.4539	40.0784	chr10	100589113	100589116	gene_id "4930430F08Rik"; transcript_id "4930430F08Rik";	3		D523C30_D523C31_broad_peak_1633	4930430F08Rik	transcript_id "4930430F08Rik"
chr10	102512600	102513084	D523C30_D523C31_broad_peak_1634	15	.	2.78968	3.51087	1.56376	.	-1	-1		.	0	D523C30_D523C31_broad_peak_1634
chr10	105572192	105575478	D523C30_D523C31_broad_peak_1635	445	.	14.3272	47.0005	44.5937	chr10	105573746	105573749	gene_id "Tmtc2"; transcript_id "Tmtc2";	3		D523C30_D523C31_broad_peak_1635	Tmtc2	transcript_id "Tmtc2"
chr10	105841084	105842722	D523C30_D523C31_broad_peak_1636	956	.	22.0276	98.291	95.6348	chr10	105841316	105841319	gene_id "Mettl25"; transcript_id "Mettl25";	3		D523C30_D523C31_broad_peak_1636	Mettl25	transcript_id "Mettl25"
chr10	105841084	105842722	D523C30_D523C31_broad_peak_1636	956	.	22.0276	98.291	95.6348	chr10	105841501	105841504	gene_id "Ccdc59"; transcript_id "Ccdc59";	3		D523C30_D523C31_broad_peak_1636	Ccdc59	transcript_id "Ccdc59"
chr10	106469982	106470535	D523C30_D523C31_broad_peak_1637	57	.	4.54141	7.83524	5.76118	.	-1	-1		.	0	D523C30_D523C31_broad_peak_1637
chr10	106632600	106633131	D523C30_D523C31_broad_peak_1638	12	.	2.72741	3.19297	1.24486	.	-1	-1		.	0	D523C30_D523C31_broad_peak_1638
chr10	107121605	107124149	D523C30_D523C31_broad_peak_1639	286	.	10.1937	30.9446	28.6871	chr10	107123580	107123583	gene_id "Acss3"; transcript_id "Acss3";	3		D523C30_D523C31_broad_peak_1639	Acss3	transcript_id "Acss3"
chr10	107121605	107124149	D523C30_D523C31_broad_peak_1639	286	.	10.1937	30.9446	28.6871	chr10	107123580	107123583	gene_id "Acss3"; transcript_id "Acss3_dup1";	3		D523C30_D523C31_broad_peak_1639	Acss3	transcript_id "Acss3_dup1"
chr10	107271141	107273843	D523C30_D523C31_broad_peak_1640	430	.	13.7275	45.4205	43.0403	chr10	107271860	107271863	gene_id "Lin7a"; transcript_id "Lin7a";	3		D523C30_D523C31_broad_peak_1640	Lin7a	transcript_id "Lin7a"
chr10	107323335	107323978	D523C30_D523C31_broad_peak_1641	37	.	3.79015	5.7361	3.70852	.	-1	-1		.	0	D523C30_D523C31_broad_peak_1641
chr10	108160935	108164624	D523C30_D523C31_broad_peak_1642	483	.	14.8232	50.7864	48.3817	chr10	108162399	108162402	gene_id "Ppp1r12a"; transcript_id "Ppp1r12a";	3		D523C30_D523C31_broad_peak_1642	Ppp1r12a	transcript_id "Ppp1r12a"
chr10	108331633	108335859	D523C30_D523C31_broad_peak_1643	213	.	8.79138	23.5684	21.3333	chr10	108332816	108332819	gene_id "Pawr"; transcript_id "Pawr";	3		D523C30_D523C31_broad_peak_1643	Pawr	transcript_id "Pawr"
chr10	108445995	108447135	D523C30_D523C31_broad_peak_1644	29	.	3.42812	4.91419	2.92154	.	-1	-1		.	0	D523C30_D523C31_broad_peak_1644
chr10	108709938	108711395	D523C30_D523C31_broad_peak_1645	74	.	4.89401	9.48847	7.41798	.	-1	-1		.	0	D523C30_D523C31_broad_peak_1645
chr10	110744847	110746093	D523C30_D523C31_broad_peak_1646	42	.	3.97457	6.24286	4.20402	.	-1	-1		.	0	D523C30_D523C31_broad_peak_1646
chr10	110918725	110922161	D523C30_D523C31_broad_peak_1647	380	.	11.5688	40.3924	38.071	.	-1	-1		.	0	D523C30_D523C31_broad_peak_1647
chr10	111008592	111011736	D523C30_D523C31_broad_peak_1648	339	.	11.6866	36.2679	33.9431	chr10	111010027	111010030	gene_id "Zdhhc17"; transcript_id "Zdhhc17";	3		D523C30_D523C31_broad_peak_1648	Zdhhc17	transcript_id "Zdhhc17"
chr10	111031474	111031989	D523C30_D523C31_broad_peak_1649	30	.	3.52356	5.05352	3.04292	.	-1	-1		.	0	D523C30_D523C31_broad_peak_1649
chr10	111163637	111167070	D523C30_D523C31_broad_peak_1650	519	.	14.4085	54.3239	51.9456	.	-1	-1		.	0	D523C30_D523C31_broad_peak_1650
chr10	111297845	111299622	D523C30_D523C31_broad_peak_1651	446	.	13.9386	47.0855	44.6916	chr10	111298722	111298725	gene_id "Bbs10"; transcript_id "Bbs10";	3		D523C30_D523C31_broad_peak_1651	Bbs10	transcript_id "Bbs10"
chr10	111336401	111336802	D523C30_D523C31_broad_peak_1652	24	.	3.05164	4.45342	2.46564	.	-1	-1		.	0	D523C30_D523C31_broad_peak_1652
chr10	111472647	111474175	D523C30_D523C31_broad_peak_1653	55	.	4.4585	7.61638	5.55086	.	-1	-1		.	0	D523C30_D523C31_broad_peak_1653
chr10	111505288	111510719	D523C30_D523C31_broad_peak_1654	1122	.	25.3101	115.011	112.296	chr10	111506404	111506407	gene_id "Phlda1"; transcript_id "Phlda1";	3		D523C30_D523C31_broad_peak_1654	Phlda1	transcript_id "Phlda1"
chr10	111515829	111516362	D523C30_D523C31_broad_peak_1655	41	.	3.97484	6.14688	4.10348	.	-1	-1		.	0	D523C30_D523C31_broad_peak_1655
chr10	111578418	111583481	D523C30_D523C31_broad_peak_1656	64	.	4.42952	8.5223	6.44726	.	-1	-1		.	0	D523C30_D523C31_broad_peak_1656
chr10	111594865	111599450	D523C30_D523C31_broad_peak_1657	191	.	8.25622	21.347	19.1268	.	-1	-1		.	0	D523C30_D523C31_broad_peak_1657
chr10	111608023	111610129	D523C30_D523C31_broad_peak_1658	270	.	10.07	29.2904	27.0129	.	-1	-1		.	0	D523C30_D523C31_broad_peak_1658
chr10	111625723	111626192	D523C30_D523C31_broad_peak_1659	33	.	3.6202	5.32087	3.30652	.	-1	-1		.	0	D523C30_D523C31_broad_peak_1659
chr10	111756202	111756729	D523C30_D523C31_broad_peak_1660	38	.	3.79249	5.86401	3.83573	.	-1	-1		.	0	D523C30_D523C31_broad_peak_1660
chr10	111972375	111973954	D523C30_D523C31_broad_peak_1661	776	.	20.2461	80.1718	77.6223	chr10	111972792	111972795	gene_id "Krr1"; transcript_id "Krr1";	3		D523C30_D523C31_broad_peak_1661	Krr1	transcript_id "Krr1"
chr10	111996155	111997292	D523C30_D523C31_broad_peak_1662	31	.	3.53334	5.14229	3.13337	chr10	111997028	111997031	gene_id "Glipr1"; transcript_id "Glipr1";	3		D523C30_D523C31_broad_peak_1662	Glipr1	transcript_id "Glipr1"
chr10	112926840	112929892	D523C30_D523C31_broad_peak_1663	557	.	15.8442	58.2181	55.7946	chr10	112928719	112928722	gene_id "Atxn7l3b"; transcript_id "Atxn7l3b";	3		D523C30_D523C31_broad_peak_1663	Atxn7l3b	transcript_id "Atxn7l3b"
chr10	114800513	114802054	D523C30_D523C31_broad_peak_1664	22	.	3.17653	4.24705	2.26281	chr10	114801297	114801300	gene_id "Trhde"; transcript_id "Trhde";	3		D523C30_D523C31_broad_peak_1664	Trhde	transcript_id "Trhde"
chr10	115249736	115252580	D523C30_D523C31_broad_peak_1665	686	.	18.4352	71.1873	68.6747	chr10	115251408	115251411	gene_id "Tbc1d15"; transcript_id "Tbc1d15";	3		D523C30_D523C31_broad_peak_1665	Tbc1d15	transcript_id "Tbc1d15"
chr10	115262903	115263623	D523C30_D523C31_broad_peak_1666	40	.	3.79508	6.05515	4.02592	.	-1	-1		.	0	D523C30_D523C31_broad_peak_1666
chr10	115313653	115316629	D523C30_D523C31_broad_peak_1667	668	.	18.0815	69.3038	66.8052	chr10	115315343	115315346	gene_id "Rab21"; transcript_id "Rab21";	3		D523C30_D523C31_broad_peak_1667	Rab21	transcript_id "Rab21"
chr10	115358754	115363316	D523C30_D523C31_broad_peak_1668	253	.	8.75276	27.5569	25.358	chr10	115361935	115361938	gene_id "Tmem19"; transcript_id "Tmem19";	3		D523C30_D523C31_broad_peak_1668	Tmem19	transcript_id "Tmem19"
chr10	115382911	115388057	D523C30_D523C31_broad_peak_1669	655	.	18.0083	68.0316	65.5466	chr10	115384272	115384275	gene_id "Thap2"; transcript_id "Thap2";	3		D523C30_D523C31_broad_peak_1669	Thap2	transcript_id "Thap2"
chr10	115382911	115388057	D523C30_D523C31_broad_peak_1669	655	.	18.0083	68.0316	65.5466	chr10	115385197	115385200	gene_id "Zfc3h1"; transcript_id "Zfc3h1";	3		D523C30_D523C31_broad_peak_1669	Zfc3h1	transcript_id "Zfc3h1"
chr10	115585534	115587771	D523C30_D523C31_broad_peak_1670	71	.	5.01541	9.25754	7.16306	chr10	115587490	115587493	gene_id "Lgr5"; transcript_id "Lgr5";	3		D523C30_D523C31_broad_peak_1670	Lgr5	transcript_id "Lgr5"
chr10	116275174	116282021	D523C30_D523C31_broad_peak_1671	103	.	5.76657	12.4319	10.3121	.	-1	-1		.	0	D523C30_D523C31_broad_peak_1671
chr10	116301538	116308599	D523C30_D523C31_broad_peak_1672	150	.	7.30851	17.1879	15.0005	chr10	116301625	116301628	gene_id "Ptprb"; transcript_id "Ptprb";	3		D523C30_D523C31_broad_peak_1672	Ptprb	transcript_id "Ptprb"
chr10	116579878	116583321	D523C30_D523C31_broad_peak_1673	530	.	16.0475	55.545	53.0872	chr10	116581454	116581457	gene_id "Cnot2"; transcript_id "Cnot2_dup2";	3		D523C30_D523C31_broad_peak_1673	Cnot2	transcript_id "Cnot2_dup2"
chr10	116948834	116951300	D523C30_D523C31_broad_peak_1674	305	.	10.5972	32.774	30.5005	.	-1	-1		.	0	D523C30_D523C31_broad_peak_1674
chr10	117062591	117064447	D523C30_D523C31_broad_peak_1675	609	.	16.6981	63.3987	60.9416	chr10	117063705	117063708	gene_id "Cct2"; transcript_id "Cct2";	3		D523C30_D523C31_broad_peak_1675	Cct2	transcript_id "Cct2"
chr10	117146480	117150680	D523C30_D523C31_broad_peak_1676	282	.	10.1606	30.5004	28.2256	.	-1	-1		.	0	D523C30_D523C31_broad_peak_1676
chr10	117209330	117209754	D523C30_D523C31_broad_peak_1677	33	.	3.64366	5.40257	3.38512	.	-1	-1		.	0	D523C30_D523C31_broad_peak_1677
chr10	117223574	117225104	D523C30_D523C31_broad_peak_1678	380	.	12.5643	40.4203	38.0656	chr10	117224306	117224309	gene_id "Yeats4"; transcript_id "Yeats4";	3		D523C30_D523C31_broad_peak_1678	Yeats4	transcript_id "Yeats4"
chr10	117279920	117282602	D523C30_D523C31_broad_peak_1679	122	.	6.26608	14.3736	12.2287	chr10	117282239	117282242	gene_id "Lyz2"; transcript_id "Lyz2";	3		D523C30_D523C31_broad_peak_1679	Lyz2	transcript_id "Lyz2"
chr10	117341589	117342149	D523C30_D523C31_broad_peak_1680	14	.	2.82726	3.40684	1.44939	.	-1	-1		.	0	D523C30_D523C31_broad_peak_1680
chr10	117374973	117378059	D523C30_D523C31_broad_peak_1681	486	.	14.5162	51.0052	48.6091	chr10	117376895	117376898	gene_id "Cpsf6"; transcript_id "Cpsf6";	3		D523C30_D523C31_broad_peak_1681	Cpsf6	transcript_id "Cpsf6"
chr10	117393424	117393995	D523C30_D523C31_broad_peak_1682	21	.	3.05968	4.0862	2.11324	.	-1	-1		.	0	D523C30_D523C31_broad_peak_1682
chr10	117411018	117414330	D523C30_D523C31_broad_peak_1683	324	.	11.3673	34.792	32.4669	.	-1	-1		.	0	D523C30_D523C31_broad_peak_1683
chr10	117417563	117419056	D523C30_D523C31_broad_peak_1684	31	.	3.56059	5.11592	3.10107	.	-1	-1		.	0	D523C30_D523C31_broad_peak_1684
chr10	117434943	117437734	D523C30_D523C31_broad_peak_1685	88	.	5.51544	11.0116	8.89948	.	-1	-1		.	0	D523C30_D523C31_broad_peak_1685
chr10	117455251	117455886	D523C30_D523C31_broad_peak_1686	27	.	3.36247	4.7593	2.76077	.	-1	-1		.	0	D523C30_D523C31_broad_peak_1686
chr10	117494204	117494922	D523C30_D523C31_broad_peak_1687	83	.	5.45229	10.4922	8.37358	.	-1	-1		.	0	D523C30_D523C31_broad_peak_1687
chr10	117629062	117630306	D523C30_D523C31_broad_peak_1688	32	.	3.59973	5.25793	3.24	chr10	117629723	117629726	gene_id "Cpm"; transcript_id "Cpm";	3		D523C30_D523C31_broad_peak_1688	Cpm	transcript_id "Cpm"
chr10	117662968	117664978	D523C30_D523C31_broad_peak_1689	53	.	4.34168	7.35977	5.30169	.	-1	-1		.	0	D523C30_D523C31_broad_peak_1689
chr10	117707967	117711894	D523C30_D523C31_broad_peak_1690	646	.	17.0016	67.1269	64.6483	chr10	117709777	117709780	gene_id "Mdm2"; transcript_id "Mdm2";	3		D523C30_D523C31_broad_peak_1690	Mdm2	transcript_id "Mdm2"
chr10	117733819	117734657	D523C30_D523C31_broad_peak_1691	12	.	2.72741	3.19297	1.24487	.	-1	-1		.	0	D523C30_D523C31_broad_peak_1691
chr10	117744992	117747367	D523C30_D523C31_broad_peak_1692	297	.	10.3087	31.9951	29.7384	chr10	117746183	117746186	gene_id "Slc35e3"; transcript_id "Slc35e3";	3		D523C30_D523C31_broad_peak_1692	Slc35e3	transcript_id "Slc35e3"
chr10	117791828	117793591	D523C30_D523C31_broad_peak_1693	390	.	12.7728	41.4112	39.0614	chr10	117792608	117792611	gene_id "Nup107"; transcript_id "Nup107";	3		D523C30_D523C31_broad_peak_1693	Nup107	transcript_id "Nup107"
chr10	117841329	117846772	D523C30_D523C31_broad_peak_1694	380	.	11.7492	40.4133	38.0836	.	-1	-1		.	0	D523C30_D523C31_broad_peak_1694
chr10	117899538	117900075	D523C30_D523C31_broad_peak_1695	32	.	3.60122	5.27951	3.26536	.	-1	-1		.	0	D523C30_D523C31_broad_peak_1695
chr10	117905428	117906988	D523C30_D523C31_broad_peak_1696	48	.	4.14413	6.88912	4.84201	.	-1	-1		.	0	D523C30_D523C31_broad_peak_1696
chr10	118141433	118142590	D523C30_D523C31_broad_peak_1697	54	.	4.43037	7.51592	5.45164	chr10	118141944	118141947	gene_id "Mdm1"; transcript_id "Mdm1";	3		D523C30_D523C31_broad_peak_1697	Mdm1	transcript_id "Mdm1"
chr10	118141433	118142590	D523C30_D523C31_broad_peak_1697	54	.	4.43037	7.51592	5.45164	chr10	118141944	118141947	gene_id "Mdm1"; transcript_id "Mdm1_dup1";	3		D523C30_D523C31_broad_peak_1697	Mdm1	transcript_id "Mdm1_dup1"
chr10	118141433	118142590	D523C30_D523C31_broad_peak_1697	54	.	4.43037	7.51592	5.45164	chr10	118141944	118141947	gene_id "Mdm1"; transcript_id "Mdm1_dup2";	3		D523C30_D523C31_broad_peak_1697	Mdm1	transcript_id "Mdm1_dup2"
chr10	118141433	118142590	D523C30_D523C31_broad_peak_1697	54	.	4.43037	7.51592	5.45164	chr10	118141944	118141947	gene_id "Mdm1"; transcript_id "Mdm1_dup3";	3		D523C30_D523C31_broad_peak_1697	Mdm1	transcript_id "Mdm1_dup3"
chr10	118795816	118796660	D523C30_D523C31_broad_peak_1698	19	.	2.82768	3.86519	1.90018	.	-1	-1		.	0	D523C30_D523C31_broad_peak_1698
chr10	118866006	118870230	D523C30_D523C31_broad_peak_1699	269	.	10.1421	29.1953	26.9231	chr10	118868766	118868769	gene_id "Dyrk2"; transcript_id "Dyrk2";	3		D523C30_D523C31_broad_peak_1699	Dyrk2	transcript_id "Dyrk2"
chr10	119238395	119241295	D523C30_D523C31_broad_peak_1700	604	.	17.7413	62.9363	60.4354	chr10	119239705	119239708	gene_id "Cand1"; transcript_id "Cand1";	3		D523C30_D523C31_broad_peak_1700	Cand1	transcript_id "Cand1"
chr10	119262280	119263039	D523C30_D523C31_broad_peak_1701	32	.	3.51376	5.26108	3.25385	.	-1	-1		.	0	D523C30_D523C31_broad_peak_1701
chr10	120111779	120113594	D523C30_D523C31_broad_peak_1702	339	.	11.9743	36.3375	33.9986	chr10	120112859	120112862	gene_id "Helb"; transcript_id "Helb";	3		D523C30_D523C31_broad_peak_1702	Helb	transcript_id "Helb"
chr10	120199334	120203085	D523C30_D523C31_broad_peak_1703	194	.	8.38852	21.6421	19.4255	chr10	120201456	120201459	gene_id "Irak3"; transcript_id "Irak3";	3		D523C30_D523C31_broad_peak_1703	Irak3	transcript_id "Irak3"
chr10	120208430	120210694	D523C30_D523C31_broad_peak_1704	771	.	19.8106	79.6848	77.1388	chr10	120208845	120208848	gene_id "Tmbim4"; transcript_id "Tmbim4";	3		D523C30_D523C31_broad_peak_1704	Tmbim4	transcript_id "Tmbim4"
chr10	120226469	120228321	D523C30_D523C31_broad_peak_1705	1105	.	24.9582	113.278	110.562	chr10	120227980	120227983	gene_id "Llph"; transcript_id "Llph";	3		D523C30_D523C31_broad_peak_1705	Llph	transcript_id "Llph"
chr10	120233725	120234201	D523C30_D523C31_broad_peak_1706	25	.	3.31359	4.54557	2.55197	.	-1	-1		.	0	D523C30_D523C31_broad_peak_1706
chr10	120391115	120391563	D523C30_D523C31_broad_peak_1707	32	.	3.61014	5.29993	3.28314	.	-1	-1		.	0	D523C30_D523C31_broad_peak_1707
chr10	120745249	120745613	D523C30_D523C31_broad_peak_1708	29	.	3.45444	4.91147	2.90904	.	-1	-1		.	0	D523C30_D523C31_broad_peak_1708
chr10	120882078	120882549	D523C30_D523C31_broad_peak_1709	18	.	2.96153	3.78613	1.81669	.	-1	-1		.	0	D523C30_D523C31_broad_peak_1709
chr10	120897374	120899377	D523C30_D523C31_broad_peak_1710	83	.	5.34663	10.4202	8.31562	.	-1	-1		.	0	D523C30_D523C31_broad_peak_1710
chr10	120976979	120980162	D523C30_D523C31_broad_peak_1711	223	.	9.0449	24.5739	22.3377	chr10	120979323	120979326	gene_id "Lemd3"; transcript_id "Lemd3";	3		D523C30_D523C31_broad_peak_1711	Lemd3	transcript_id "Lemd3"
chr10	121033306	121034125	D523C30_D523C31_broad_peak_1712	101	.	5.85137	12.3163	10.1816	.	-1	-1		.	0	D523C30_D523C31_broad_peak_1712
chr10	121295640	121297524	D523C30_D523C31_broad_peak_1713	111	.	6.31665	13.2927	11.1361	.	-1	-1		.	0	D523C30_D523C31_broad_peak_1713
chr10	121310174	121311331	D523C30_D523C31_broad_peak_1714	89	.	5.64654	11.0771	8.94846	chr10	121310797	121310800	gene_id "Tbc1d30"; transcript_id "Tbc1d30";	3		D523C30_D523C31_broad_peak_1714	Tbc1d30	transcript_id "Tbc1d30"
chr10	121350138	121352093	D523C30_D523C31_broad_peak_1715	249	.	9.74878	27.2248	24.9586	.	-1	-1		.	0	D523C30_D523C31_broad_peak_1715
chr10	121364407	121368665	D523C30_D523C31_broad_peak_1716	461	.	12.9494	48.4657	46.1232	chr10	121365190	121365193	gene_id "Gns"; transcript_id "Gns";	3		D523C30_D523C31_broad_peak_1716	Gns	transcript_id "Gns"
chr10	121429898	121430481	D523C30_D523C31_broad_peak_1717	22	.	3.1627	4.18682	2.2039	.	-1	-1		.	0	D523C30_D523C31_broad_peak_1717
chr10	121472446	121477339	D523C30_D523C31_broad_peak_1718	1082	.	25.5567	110.969	108.269	chr10	121476107	121476110	gene_id "Rassf3"; transcript_id "Rassf3";	3		D523C30_D523C31_broad_peak_1718	Rassf3	transcript_id "Rassf3"
chr10	121488416	121490812	D523C30_D523C31_broad_peak_1719	884	.	21.8728	91.093	88.476	.	-1	-1		.	0	D523C30_D523C31_broad_peak_1719
chr10	121504904	121505779	D523C30_D523C31_broad_peak_1720	97	.	5.84776	11.9055	9.77434	.	-1	-1		.	0	D523C30_D523C31_broad_peak_1720
chr10	121510033	121513586	D523C30_D523C31_broad_peak_1721	174	.	7.50955	19.653	17.4571	.	-1	-1		.	0	D523C30_D523C31_broad_peak_1721
chr10	121584853	121587864	D523C30_D523C31_broad_peak_1722	651	.	18.242	67.6495	65.1355	.	-1	-1		.	0	D523C30_D523C31_broad_peak_1722
chr10	121622770	121627567	D523C30_D523C31_broad_peak_1723	545	.	15.8777	57.0282	54.5943	chr10	121622914	121622917	gene_id "Xpot"; transcript_id "Xpot";	3		D523C30_D523C31_broad_peak_1723	Xpot	transcript_id "Xpot"
chr10	121739385	121740816	D523C30_D523C31_broad_peak_1724	350	.	12.1249	37.3448	35.0058	chr10	121739975	121739978	gene_id "BC048403"; transcript_id "BC048403";	3		D523C30_D523C31_broad_peak_1724	BC048403	transcript_id "BC048403"
chr10	122046348	122047496	D523C30_D523C31_broad_peak_1725	122	.	6.61473	14.3769	12.2109	chr10	122047190	122047193	gene_id "Srgap1"; transcript_id "Srgap1";	3		D523C30_D523C31_broad_peak_1725	Srgap1	transcript_id "Srgap1"
chr10	122046348	122047496	D523C30_D523C31_broad_peak_1725	122	.	6.61473	14.3769	12.2109	chr10	122047190	122047193	gene_id "Srgap1"; transcript_id "Srgap1_dup1";	3		D523C30_D523C31_broad_peak_1725	Srgap1	transcript_id "Srgap1_dup1"
chr10	122096001	122098172	D523C30_D523C31_broad_peak_1726	105	.	5.9924	12.646	10.5149	chr10	122097068	122097071	gene_id "Tmem5"; transcript_id "Tmem5";	3		D523C30_D523C31_broad_peak_1726	Tmem5	transcript_id "Tmem5"
chr10	122386756	122387946	D523C30_D523C31_broad_peak_1727	58	.	4.28877	7.87662	5.80915	.	-1	-1		.	0	D523C30_D523C31_broad_peak_1727
chr10	122447834	122451345	D523C30_D523C31_broad_peak_1728	215	.	8.95191	23.8163	21.5697	chr10	122448804	122448807	gene_id "Avpr1a"; transcript_id "Avpr1a";	3		D523C30_D523C31_broad_peak_1728	Avpr1a	transcript_id "Avpr1a"
chr10	122678383	122680815	D523C30_D523C31_broad_peak_1729	144	.	6.90478	16.5916	14.4363	chr10	122679185	122679188	gene_id "Ppm1h"; transcript_id "Ppm1h";	3		D523C30_D523C31_broad_peak_1729	Ppm1h	transcript_id "Ppm1h"
chr10	122678383	122680815	D523C30_D523C31_broad_peak_1729	144	.	6.90478	16.5916	14.4363	chr10	122679185	122679188	gene_id "Ppm1h"; transcript_id "Ppm1h_dup1";	3		D523C30_D523C31_broad_peak_1729	Ppm1h	transcript_id "Ppm1h_dup1"
chr10	122794620	122795108	D523C30_D523C31_broad_peak_1730	21	.	3.1555	4.14873	2.1643	.	-1	-1		.	0	D523C30_D523C31_broad_peak_1730
chr10	122983927	122988743	D523C30_D523C31_broad_peak_1731	149	.	7.03007	17.102	14.9322	.	-1	-1		.	0	D523C30_D523C31_broad_peak_1731
chr10	123074785	123077376	D523C30_D523C31_broad_peak_1732	116	.	6.30378	13.8239	11.681	chr10	123075959	123075962	gene_id "Mon2"; transcript_id "Mon2";	3		D523C30_D523C31_broad_peak_1732	Mon2	transcript_id "Mon2"
chr10	123074785	123077376	D523C30_D523C31_broad_peak_1732	116	.	6.30378	13.8239	11.681	chr10	123075959	123075962	gene_id "Mon2"; transcript_id "Mon2_dup1";	3		D523C30_D523C31_broad_peak_1732	Mon2	transcript_id "Mon2_dup1"
[truncated: 17,740 more rows]

## Sheet: PPARg peak annotation
c1	c2	c3	c4	c5	c6	c7	c8	c9	c10	c11	c12	c13	c14	c15	c16	c17	c18	c19	Distanee	Gene
chr5	90460298	90478642	D523C28_D523C31_narrow_peak_3556	22581	.	247.023	2267.54	2258.1	1287	chr5	90459885	90473039	D523C30_D523C31_broad_peak_11625	857	.	18.0354	88.3268	85.7846	0	Alb
chr2	173152493	173160915	D523C28_D523C31_narrow_peak_2797	16009	.	201.376	1607.07	1600.93	1350	chr2	173152512	173160825	D523C30_D523C31_broad_peak_9241	1353	.	29.235	138.224	135.369	0	Pck1
chr12	104337988	104349906	D523C28_D523C31_narrow_peak_1045	18538	.	198.838	1860.29	1853.9	807	chr12	104337368	104343945	D523C30_D523C31_broad_peak_3598	1169	.	24.3554	119.674	116.927	0	Serpina3k
chr8	109990088	110001422	D523C28_D523C31_narrow_peak_4609	12407	.	148.928	1246.58	1240.79	738	chr8	109986535	109998523	D523C30_D523C31_broad_peak_14962	1358	.	24.8577	138.683	135.887	0	Tat
chr6	149224158	149226176	D523C28_D523C31_narrow_peak_4089	9568	.	132.497	962.199	956.845	826	chr6	149186565	149189373	D523C30_D523C31_broad_peak_13153	759	.	18.382	78.4885	75.9784	34786	Amn1
chr6	129180310	129191118	D523C28_D523C31_narrow_peak_4038	9143	.	127.738	919.64	914.364	490	chr6	129179671	129187454	D523C30_D523C31_broad_peak_13031	2914	.	50.4345	295	291.468	0	Clec2d
chr4	150851358	150874881	D523C28_D523C31_narrow_peak_3418	9250	.	127.378	930.396	925.1	18262	chr4	150851770	150865233	D523C30_D523C31_broad_peak_11158	1907	.	33.8163	193.787	190.764	0	Errfi1
chr6	149167072	149170559	D523C28_D523C31_narrow_peak_4085	9127	.	102.928	918.03	912.757	841	chr6	149152602	149155374	D523C30_D523C31_broad_peak_13152	79	.	4.94025	10.0526	7.97337	11699	0
chr9	78174774	78176165	D523C28_D523C31_narrow_peak_4850	7116	.	96.8672	716.64	711.693	612	chr9	78175476	78177340	D523C30_D523C31_broad_peak_15674	525	.	15.7286	55.0208	52.5855	0	0
chr9	46268084	46275843	D523C28_D523C31_narrow_peak_4718	8035	.	96.6336	808.618	803.552	4359	chr9	46268109	46274985	D523C30_D523C31_broad_peak_15396	1382	.	28.8672	141.08	138.207	0	Apoa5
chr9	106230109	106247959	D523C28_D523C31_narrow_peak_4869	5761	.	88.4149	580.985	576.163	17088	chr9	106238351	106248418	D523C30_D523C31_broad_peak_15827	1034	.	23.4108	106.135	103.465	0	Alas1
chr1	67122555	67235210	D523C28_D523C31_narrow_peak_69	5393	.	80.2678	544.173	539.391	714	chr1	67122440	67132760	D523C30_D523C31_broad_peak_260	2005	.	35.9845	203.674	200.559	0	Cps1
chr6	47748000	47748798	D523C28_D523C31_narrow_peak_3835	7861	.	76.5649	791.2	786.157	493	chr6	47747900	47748797	D523C30_D523C31_broad_peak_12467	62	.	3.93125	8.3317	6.25605	0	0
chr4	49534141	49550154	D523C28_D523C31_narrow_peak_3174	4789	.	68.9924	483.622	478.9	15207	chr4	49539189	49550188	D523C30_D523C31_broad_peak_10368	1623	.	29.4809	165.216	162.303	0	Aldob
chr7	30939927	30944478	D523C28_D523C31_narrow_peak_4182	5246	.	68.3418	529.407	524.638	3705	chr7	30941213	30944122	D523C30_D523C31_broad_peak_13464	130	.	6.2264	15.2261	13.0663	0	Hamp
chr11	6005783	6014781	D523C28_D523C31_narrow_peak_639	4109	.	67.8766	415.545	410.918	803	chr11	6005770	6012125	D523C30_D523C31_broad_peak_1886	1352	.	31.1048	138.1	135.243	0	0
chr10	80248599	80249758	D523C28_D523C31_narrow_peak_464	3895	.	65.1215	394.107	389.508	603	chr10	80248557	80252159	D523C30_D523C31_broad_peak_1417	1308	.	27.3126	133.653	130.854	0	Ndufs7
chr11	69061952	69063881	D523C28_D523C31_narrow_peak_730	5313	.	64.8564	536.166	531.39	1112	chr11	69057740	69064542	D523C30_D523C31_broad_peak_2275	444	.	13.3082	46.8136	44.4388	0	2310047M10Rik
chr3	83025815	83035826	D523C28_D523C31_narrow_peak_2862	4003	.	64.4925	404.942	400.328	541	chr3	83024831	83033870	D523C30_D523C31_broad_peak_9582	958	.	21.4986	98.4664	95.8685	0	Fga
chr11	87426368	87427435	D523C28_D523C31_narrow_peak_806	3837	.	64.3701	388.296	383.703	515	chr11	87425707	87427278	D523C30_D523C31_broad_peak_2562	87	.	5.38889	10.8225	8.72203	0	0
chr14	41103953	41126780	D523C28_D523C31_narrow_peak_1439	3759	.	63.3682	380.57	375.987	1606	chr14	41101170	41115500	D523C30_D523C31_broad_peak_4572	1983	.	37.7976	201.447	198.345	0	Mat1a
chr5	30887499	30888924	D523C28_D523C31_narrow_peak_3462	3721	.	62.8672	376.718	372.139	634	chr5	30886617	30890238	D523C30_D523C31_broad_peak_11346	390	.	12.7522	41.3767	39.0221	0	Agbl5
chr12	69360968	69361847	D523C28_D523C31_narrow_peak_983	3682	.	62.3663	372.872	368.298	288	chr12	69361345	69365041	D523C30_D523C31_broad_peak_3335	236	.	9.14146	25.8472	23.6109	0	0
chr13	21199780	21200743	D523C28_D523C31_narrow_peak_1087	3682	.	62.3663	372.872	368.298	467	chr13	21199525	21201138	D523C30_D523C31_broad_peak_3772	576	.	16.8638	60.1359	57.6697	0	0
chr19	5817598	5845867	D523C28_D523C31_narrow_peak_2265	3813	.	61.5937	385.892	381.302	27594	chr19	5817631	5818177	D523C30_D523C31_broad_peak_7531	28	.	3.44254	4.84567	2.83998	0	0
chr19	5817598	5845867	D523C28_D523C31_narrow_peak_2265	3813	.	61.5937	385.892	381.302	27594	chr19	5827040	5828127	D523C30_D523C31_broad_peak_7532	12	.	2.71555	3.17402	1.23032	0	0
chr19	5817598	5845867	D523C28_D523C31_narrow_peak_2265	3813	.	61.5937	385.892	381.302	27594	chr19	5829950	5831375	D523C30_D523C31_broad_peak_7533	17	.	2.94999	3.69489	1.73056	0	0
chr19	5817598	5845867	D523C28_D523C31_narrow_peak_2265	3813	.	61.5937	385.892	381.302	27594	chr19	5833213	5850237	D523C30_D523C31_broad_peak_7534	715	.	16.6085	74.0047	71.5465	0	0
chr1	171036640	171039164	D523C28_D523C31_narrow_peak_272	3492	.	59.8616	353.75	349.201	2002	chr1	171036410	171038993	D523C30_D523C31_broad_peak_748	586	.	16.2109	61.1081	58.6664	0	0
chr12	103944291	103957217	D523C28_D523C31_narrow_peak_1042	3670	.	59.5535	371.67	367.099	12170	chr12	103951955	103957521	D523C30_D523C31_broad_peak_3589	452	.	13.1474	47.6329	45.2749	0	0
chr11	69036651	69038331	D523C28_D523C31_narrow_peak_728	3523	.	59.4913	356.889	352.336	878	chr11	69035749	69042466	D523C30_D523C31_broad_peak_2273	344	.	11.2842	36.7625	34.4475	0	0
chr9	46226475	46235496	D523C28_D523C31_narrow_peak_4715	4958	.	59.3153	500.625	495.884	4199	chr9	46225548	46236003	D523C30_D523C31_broad_peak_15393	1251	.	28.2893	127.974	125.172	0	Apoa1
chr2	122375184	122375946	D523C28_D523C31_narrow_peak_2689	3435	.	59.1102	348.048	343.507	331	chr2	122374861	122378686	D523C30_D523C31_broad_peak_8824	466	.	14.0557	49.0348	46.6311	0	0
chr11	101657871	101658933	D523C28_D523C31_narrow_peak_858	3397	.	58.6093	344.256	339.72	569	chr11	101657596	101658947	D523C30_D523C31_broad_peak_2796	56	.	4.41609	7.70169	5.64094	0	0
chr3	83007441	83017615	D523C28_D523C31_narrow_peak_2861	3321	.	57.6074	336.694	332.17	678	chr3	83006407	83014429	D523C30_D523C31_broad_peak_9581	1499	.	31.6487	152.86	149.932	0	Fgg
chr4	62081774	62090819	D523C28_D523C31_narrow_peak_3211	3284	.	57.1065	332.925	328.405	5292	chr4	62082124	62095677	D523C30_D523C31_broad_peak_10430	810	.	20.6154	83.5916	81.0117	0	Mup3
chr14	51063384	51065610	D523C28_D523C31_narrow_peak_1448	3227	.	56.3551	327.285	322.771	540	chr14	51062717	51066431	D523C30_D523C31_broad_peak_4620	515	.	15.6479	53.9637	51.5083	0	0
chr11	69118396	69119331	D523C28_D523C31_narrow_peak_737	3190	.	55.8542	323.535	319.026	447	chr11	69117196	69126168	D523C30_D523C31_broad_peak_2280	231	.	8.6867	25.3439	23.1076	0	Hes7
chr3	90475501	90476327	D523C28_D523C31_narrow_peak_2894	3190	.	55.8542	323.535	319.026	402	chr3	90475493	90477099	D523C30_D523C31_broad_peak_9704	843	.	21.183	86.9273	84.3414	0	Ilf2
chr5	125408521	125409845	D523C28_D523C31_narrow_peak_3636	3190	.	55.8542	323.535	319.026	526	chr5	125402370	125409601	D523C30_D523C31_broad_peak_11990	254	.	9.10578	27.6877	25.4268	0	0
chr12	69158869	69159984	D523C28_D523C31_narrow_peak_982	3171	.	55.6037	321.662	317.156	664	chr12	69157407	69160199	D523C30_D523C31_broad_peak_3327	726	.	18.8797	75.1867	72.6762	0	Rps29
chr11	69040133	69042274	D523C28_D523C31_narrow_peak_729	4117	.	55.4082	416.396	411.768	883	chr11	69035749	69042466	D523C30_D523C31_broad_peak_2273	344	.	11.2842	36.7625	34.4475	0	0
chr3	83039441	83050260	D523C28_D523C31_narrow_peak_2863	3152	.	55.3532	319.792	315.288	10055	chr3	83038305	83040141	D523C30_D523C31_broad_peak_9583	21	.	3.08926	4.17194	2.19688	0	0
chr3	83039441	83050260	D523C28_D523C31_narrow_peak_2863	3152	.	55.3532	319.792	315.288	10055	chr3	83045153	83053187	D523C30_D523C31_broad_peak_9584	1575	.	32.0772	160.462	157.576	0	Fgb
chr11	58301858	58302875	D523C28_D523C31_narrow_peak_697	3862	.	52.7786	390.857	386.262	656	chr11	58300939	58303610	D523C30_D523C31_broad_peak_2161	328	.	11.1532	35.1204	32.8042	0	0
chr2	122377007	122378452	D523C28_D523C31_narrow_peak_2690	3242	.	52.6109	328.782	324.268	1026	chr2	122374861	122378686	D523C30_D523C31_broad_peak_8824	466	.	14.0557	49.0348	46.6311	0	0
chr14	54517350	54518185	D523C28_D523C31_narrow_peak_1460	3028	.	52.1879	307.328	302.84	394	chr14	54516455	54518162	D523C30_D523C31_broad_peak_4653	256	.	9.41295	27.8845	25.6634	0	Prmt5
chr12	54696247	54697457	D523C28_D523C31_narrow_peak_967	3460	.	51.6405	350.606	346.062	656	chr12	54694157	54697007	D523C30_D523C31_broad_peak_3289	734	.	19.0274	75.9849	73.438	0	Eapp
chr16	22891688	22901982	D523C28_D523C31_narrow_peak_1809	3370	.	51.6053	341.589	337.058	593	chr16	22889557	22898353	D523C30_D523C31_broad_peak_5811	1313	.	24.1772	134.054	131.312	0	Ahsg
chr16	22891688	22901982	D523C28_D523C31_narrow_peak_1809	3370	.	51.6053	341.589	337.058	593	chr16	22900385	22902573	D523C30_D523C31_broad_peak_5812	12	.	2.70143	3.15144	1.21325	0	0
chr7	79466153	79466998	D523C28_D523C31_narrow_peak_4255	2856	.	51.3458	290.139	285.671	296	chr7	79465200	79467641	D523C30_D523C31_broad_peak_13707	149	.	6.9912	17.155	14.998	0	Polg
chr12	103891824	103905340	D523C28_D523C31_narrow_peak_1040	3124	.	50.9049	316.956	312.456	12565	chr12	103899706	103905434	D523C30_D523C31_broad_peak_3588	1666	.	34.4462	169.679	166.697	0	0
chr4	132269506	132270635	D523C28_D523C31_narrow_peak_3346	2728	.	49.5925	277.334	272.881	574	chr4	132268315	132271135	D523C30_D523C31_broad_peak_10886	121	.	6.21222	14.3265	12.1989	0	0
chr4	60064907	60070661	D523C28_D523C31_narrow_peak_3184	2710	.	49.342	275.513	271.062	4790	chr4	60066285	60070654	D523C30_D523C31_broad_peak_10416	383	.	12.5347	40.6948	38.3605	0	Mup7
chr13	21710205	21711503	D523C28_D523C31_narrow_peak_1092	3017	.	49.1262	306.266	301.78	816	chr13	21709634	21711995	D523C30_D523C31_broad_peak_3787	565	.	15.395	58.9768	56.5253	0	0
chr11	48855888	48857263	D523C28_D523C31_narrow_peak_670	3113	.	48.9421	315.818	311.321	781	chr11	48852490	48858416	D523C30_D523C31_broad_peak_2051	283	.	9.61941	30.5682	28.3083	0	0
chr6	128763870	128764642	D523C28_D523C31_narrow_peak_4031	2674	.	48.8411	271.879	267.432	310	chr6	128763612	128764772	D523C30_D523C31_broad_peak_13022	74	.	5.08283	9.54633	7.4484	0	0
chr11	48833525	48834691	D523C28_D523C31_narrow_peak_668	2620	.	48.0897	266.443	262.004	403	chr11	48833481	48838943	D523C30_D523C31_broad_peak_2050	289	.	10.5986	31.2283	28.9397	0	0
chr8	94703374	94704390	D523C28_D523C31_narrow_peak_4590	3046	.	47.8139	309.189	304.699	660	chr8	94702842	94704658	D523C30_D523C31_broad_peak_14840	171	.	7.36395	19.3655	17.1802	0	0
chr9	123529054	123529820	D523C28_D523C31_narrow_peak_4912	2565	.	47.3383	261.028	256.596	410	chr9	123527965	123531304	D523C30_D523C31_broad_peak_16012	617	.	17.6608	64.2581	61.7634	0	Sacm1l
chr2	27624840	27626959	D523C28_D523C31_narrow_peak_2532	2547	.	47.0878	259.228	254.798	660	chr2	27581409	27582645	D523C30_D523C31_broad_peak_8232	131	.	6.92815	15.374	13.1951	42196	0
chr6	128802699	128803549	D523C28_D523C31_narrow_peak_4033	2547	.	47.0878	259.228	254.798	368	chr6	128802739	128803730	D523C30_D523C31_broad_peak_13025	28	.	3.44825	4.85262	2.84957	0	0
chr13	23516752	23520011	D523C28_D523C31_narrow_peak_1122	2800	.	46.8683	284.549	280.088	478	chr13	23516584	23519842	D523C30_D523C31_broad_peak_3819	315	.	11.2992	33.8993	31.5686	0	0
chr10	63429153	63429883	D523C28_D523C31_narrow_peak_398	2958	.	46.7607	300.297	295.816	361	chr10	63428433	63430985	D523C30_D523C31_broad_peak_1276	326	.	11.2989	34.9551	32.6356	0	0
chr6	128759787	128761159	D523C28_D523C31_narrow_peak_4030	2512	.	46.5869	255.634	251.209	987	chr6	128759858	128761458	D523C30_D523C31_broad_peak_13021	844	.	21.7777	87.0526	84.4528	0	0
chr13	23453137	23453877	D523C28_D523C31_narrow_peak_1117	2523	.	46.0123	256.761	252.334	328	chr13	23453212	23454758	D523C30_D523C31_broad_peak_3816	612	.	16.4899	63.7223	61.2661	0	0
chr4	43492440	43493468	D523C28_D523C31_narrow_peak_3128	2816	.	45.995	286.064	281.601	547	chr4	43492317	43494453	D523C30_D523C31_broad_peak_10297	439	.	13.3574	46.3099	43.971	0	Ccdc107
chr2	119046346	119047161	D523C28_D523C31_narrow_peak_2675	2869	.	45.7076	291.453	286.984	452	chr2	119046400	119048159	D523C30_D523C31_broad_peak_8764	475	.	14.4337	49.9833	47.587	0	0
chr13	23436047	23439124	D523C28_D523C31_narrow_peak_1114	2780	.	45.561	282.528	278.069	2098	chr13	23430213	23439449	D523C30_D523C31_broad_peak_3813	267	.	9.49542	29.0427	26.7866	0	0
chr11	87422395	87423515	D523C28_D523C31_narrow_peak_805	3309	.	45.2569	335.476	330.954	586	chr11	87421880	87422996	D523C30_D523C31_broad_peak_2561	307	.	10.7731	33.0238	30.7292	0	0
chr13	21167448	21168602	D523C28_D523C31_narrow_peak_1084	2659	.	45.0744	270.358	265.914	672	chr13	21166808	21173959	D523C30_D523C31_broad_peak_3770	240	.	8.91414	26.316	24.0744	0	0
chr3	19627693	19629427	D523C28_D523C31_narrow_peak_2812	2613	.	44.7079	265.822	261.384	1323	chr3	19627428	19629972	D523C30_D523C31_broad_peak_9344	432	.	12.6478	45.6299	43.2498	0	0
chr7	140763051	140776453	D523C28_D523C31_narrow_peak_4388	4034	.	44.657	408.096	403.478	1332	chr7	140754655	140769161	D523C30_D523C31_broad_peak_14186	790	.	17.11	81.5566	79.0478	0	Cyp2e1
chr1	171044610	171045509	D523C28_D523C31_narrow_peak_273	2334	.	44.0822	237.806	233.406	409	chr1	171043959	171045684	D523C30_D523C31_broad_peak_749	532	.	15.7939	55.7114	53.2776	0	0
chr11	97987756	97989341	D523C28_D523C31_narrow_peak_836	2316	.	43.8317	236.036	231.639	532	chr11	97985595	97989644	D523C30_D523C31_broad_peak_2699	440	.	12.5948	46.3818	44.0394	0	Plxdc1
chr4	60816081	60821821	D523C28_D523C31_narrow_peak_3192	2298	.	43.5813	234.269	229.875	3826	chr4	60818474	60822205	D523C30_D523C31_broad_peak_10423	334	.	11.5824	35.7483	33.4251	0	Gm2083
chr13	22021973	22022864	D523C28_D523C31_narrow_peak_1106	2835	.	43.4882	288.061	283.596	456	chr13	22019904	22022812	D523C30_D523C31_broad_peak_3805	315	.	10.8896	33.8846	31.565	0	0
chr1	171101541	171103534	D523C28_D523C31_narrow_peak_274	2281	.	43.3308	232.505	228.113	1525	chr1	171101739	171103241	D523C30_D523C31_broad_peak_752	282	.	10.5459	30.5848	28.2976	0	0
chr18	36801463	36802504	D523C28_D523C31_narrow_peak_2140	2659	.	43.1799	270.435	265.99	479	chr18	36801232	36803316	D523C30_D523C31_broad_peak_7154	380	.	11.8444	40.3816	38.0066	0	0
chr7	120918344	120919316	D523C28_D523C31_narrow_peak_4353	2263	.	43.0804	230.742	226.354	413	chr7	120916833	120919413	D523C30_D523C31_broad_peak_14018	185	.	7.93371	20.7593	18.5663	0	0
chr11	87448434	87449431	D523C28_D523C31_narrow_peak_808	2245	.	42.8299	228.983	224.597	411	chr11	87448019	87448413	D523C30_D523C31_broad_peak_2564	28	.	3.35485	4.83213	2.83354	22	0
chr19	5794114	5803796	D523C28_D523C31_narrow_peak_2264	2245	.	42.8299	228.983	224.597	8525	chr19	5796408	5804877	D523C30_D523C31_broad_peak_7530	1541	.	33.2361	157.072	154.128	0	0
chr11	107012399	107013277	D523C28_D523C31_narrow_peak_881	2228	.	42.5794	227.226	222.843	495	chr11	107011781	107014903	D523C30_D523C31_broad_peak_2888	328	.	10.7372	35.1013	32.805	0	0
chr6	128798609	128799856	D523C28_D523C31_narrow_peak_4032	2175	.	41.828	221.97	217.595	885	chr6	128798013	128800441	D523C30_D523C31_broad_peak_13024	562	.	15.8766	58.6777	56.2537	0	0
chr3	96499170	96501828	D523C28_D523C31_narrow_peak_2923	2948	.	41.5152	299.286	294.806	1885	chr3	96496450	96503401	D523C30_D523C31_broad_peak_9783	622	.	16.5848	64.727	62.2291	0	0
chr15	82451931	82460729	D523C28_D523C31_narrow_peak_1711	2141	.	41.3271	218.479	214.109	6848	chr15	82449424	82456603	D523C30_D523C31_broad_peak_5388	1574	.	30.7384	160.3	157.401	0	Cyp2d9
chr19	12009235	12010072	D523C28_D523C31_narrow_peak_2298	2117	.	39.7984	216.124	211.758	448	chr19	12009636	12013109	D523C30_D523C31_broad_peak_7672	301	.	11.2516	32.5035	30.1749	0	0
chr14	51088389	51091101	D523C28_D523C31_narrow_peak_1449	2003	.	38.8414	204.673	200.327	1154	chr14	51088020	51100515	D523C30_D523C31_broad_peak_4622	618	.	16.9316	64.313	61.8349	0	0
chr10	93452739	93453298	D523C28_D523C31_narrow_peak_534	2049	.	38.8394	209.264	204.91	277	chr10	93452697	93455007	D523C30_D523C31_broad_peak_1575	671	.	18.6134	69.7055	67.1867	0	Lta4h
chr13	23445809	23447076	D523C28_D523C31_narrow_peak_1115	2049	.	38.8394	209.264	204.91	363	chr13	23444659	23447454	D523C30_D523C31_broad_peak_3814	615	.	17.4879	63.9987	61.5163	0	0
chr9	64737747	64738441	D523C28_D523C31_narrow_peak_4792	2032	.	38.5996	207.556	203.205	319	chr9	64734675	64738491	D523C30_D523C31_broad_peak_15561	644	.	18.244	67.0051	64.4954	0	Rab11a
chr10	91181137	91182571	D523C28_D523C31_narrow_peak_533	2157	.	38.5711	220.117	215.745	991	chr10	91180161	91183123	D523C30_D523C31_broad_peak_1566	340	.	11.2914	36.3566	34.0221	0	0
chr7	120834955	120835861	D523C28_D523C31_narrow_peak_4350	2644	.	38.308	268.916	264.473	565	chr7	120834551	120836576	D523C30_D523C31_broad_peak_14015	705	.	17.7822	73.0523	70.5228	0	0
chr18	65244122	65252939	D523C28_D523C31_narrow_peak_2180	2123	.	38.1226	216.726	212.359	5842	chr18	65244031	65248411	D523C30_D523C31_broad_peak_7319	1342	.	30.2875	137.074	134.213	0	0
chr7	45705133	45714368	D523C28_D523C31_narrow_peak_4215	2106	.	37.8983	215.035	210.669	5434	chr7	45703874	45709118	D523C30_D523C31_broad_peak_13584	1668	.	33.552	169.881	166.868	0	Dbp
chr7	45705133	45714368	D523C28_D523C31_narrow_peak_4215	2106	.	37.8983	215.035	210.669	5434	chr7	45712130	45719273	D523C30_D523C31_broad_peak_13585	850	.	20.804	87.6519	85.0867	0	Sphk2
chr11	87462106	87462949	D523C28_D523C31_narrow_peak_809	1900	.	37.8205	194.345	190.022	420	chr11	87470961	87471463	D523C30_D523C31_broad_peak_2565	19	.	3.04786	3.89992	1.92352	8013	0
chr5	125403596	125404681	D523C28_D523C31_narrow_peak_3634	1964	.	37.6406	200.749	196.413	689	chr5	125402370	125409601	D523C30_D523C31_broad_peak_11990	254	.	9.10578	27.6877	25.4268	0	0
chr15	3270367	3284268	D523C28_D523C31_narrow_peak_1547	2941	.	37.5161	298.659	294.181	902	chr15	3269598	3278984	D523C30_D523C31_broad_peak_4953	2136	.	38.1312	216.806	213.618	0	Sepp1
chr3	81953952	81976271	D523C28_D523C31_narrow_peak_2857	2688	.	37.4534	273.275	268.827	21618	chr3	81957435	81957904	D523C30_D523C31_broad_peak_9570	12	.	2.72421	3.18785	1.24285	0	0
chr3	81953952	81976271	D523C28_D523C31_narrow_peak_2857	2688	.	37.4534	273.275	268.827	21618	chr3	81965341	81976239	D523C30_D523C31_broad_peak_9571	1385	.	24.8746	141.405	138.584	0	Tdo2
chr8	109572207	109579493	D523C28_D523C31_narrow_peak_4607	1832	.	36.8187	187.55	183.243	6706	chr8	109573706	109579771	D523C30_D523C31_broad_peak_14949	1516	.	33.1236	154.557	151.631	0	Hp
chr13	21160380	21161791	D523C28_D523C31_narrow_peak_1083	1989	.	36.3286	203.267	198.924	449	chr13	21158813	21161759	D523C30_D523C31_broad_peak_3769	368	.	12.5517	39.2394	36.8758	0	0
chr1	21240173	21268321	D523C28_D523C31_narrow_peak_7	1809	.	36.294	185.236	180.936	735	chr1	21239770	21249767	D523C30_D523C31_broad_peak_51	2137	.	39.7814	216.955	213.776	0	0
chr1	21240173	21268321	D523C28_D523C31_narrow_peak_7	1809	.	36.294	185.236	180.936	735	chr1	21252570	21253491	D523C30_D523C31_broad_peak_52	13	.	2.80222	3.35321	1.3981	0	0
chr18	12641674	12694785	D523C28_D523C31_narrow_peak_2115	1781	.	36.0673	182.485	178.191	5925	chr18	12670961	12671402	D523C30_D523C31_broad_peak_7021	12	.	2.73934	3.23471	1.28908	0	0
chr18	12641674	12694785	D523C28_D523C31_narrow_peak_2115	1781	.	36.0673	182.485	178.191	5925	chr18	12673004	12673545	D523C30_D523C31_broad_peak_7022	24	.	3.26684	4.39484	2.4001	0	0
chr18	12641674	12694785	D523C28_D523C31_narrow_peak_2115	1781	.	36.0673	182.485	178.191	5925	chr18	12641905	12665432	D523C30_D523C31_broad_peak_7020	1287	.	26.0533	131.448	128.712	0	Ttc39c
chr11	3149060	3152851	D523C28_D523C31_narrow_peak_619	2026	.	36.0149	206.982	202.632	587	chr11	3123015	3125496	D523C30_D523C31_broad_peak_1834	287	.	8.77821	31.0789	28.7845	23565	0
chr6	47739592	47740152	D523C28_D523C31_narrow_peak_3833	1955	.	35.8801	199.928	195.593	312	chr6	47739833	47740734	D523C30_D523C31_broad_peak_12465	88	.	5.38773	10.9083	8.80668	0	0
chr11	69123180	69125610	D523C28_D523C31_narrow_peak_738	2523	.	35.7586	256.823	252.397	2038	chr11	69117196	69126168	D523C30_D523C31_broad_peak_2280	231	.	8.6867	25.3439	23.1076	0	Hes7
chr3	98306548	98313275	D523C28_D523C31_narrow_peak_2931	1927	.	35.185	197.108	192.78	4567	chr3	98279768	98294148	D523C30_D523C31_broad_peak_9821	1606	.	33.1148	163.622	160.675	12401	Hmgcs2
chr13	23450231	23451047	D523C28_D523C31_narrow_peak_1116	1735	.	34.9857	177.801	173.521	418	chr13	23449183	23451107	D523C30_D523C31_broad_peak_3815	188	.	8.13076	21.1006	18.8868	0	0
chr2	32412222	32424421	D523C28_D523C31_narrow_peak_2577	1746	.	34.5239	178.939	174.657	1431	chr2	32417307	32425162	D523C30_D523C31_broad_peak_8321	1491	.	29.6863	152.055	149.171	0	Slc25a25
chr11	87471119	87471891	D523C28_D523C31_narrow_peak_810	1665	.	34.314	170.773	166.513	486	chr11	87470961	87471463	D523C30_D523C31_broad_peak_2565	19	.	3.04786	3.89992	1.92352	0	0
chr6	128843018	128843746	D523C28_D523C31_narrow_peak_4035	1823	.	34.0861	186.684	182.38	319	chr6	128842003	128844240	D523C30_D523C31_broad_peak_13027	380	.	12.2365	40.4494	38.097	0	0
chr12	70968720	70969539	D523C28_D523C31_narrow_peak_986	2234	.	33.8536	227.832	223.449	429	chr12	70967938	70970435	D523C30_D523C31_broad_peak_3356	600	.	14.8828	62.487	60.0107	0	0
chr17	23548419	23549195	D523C28_D523C31_narrow_peak_1933	1632	.	33.8131	167.454	163.204	352	chr17	23546130	23552010	D523C30_D523C31_broad_peak_6312	592	.	16.167	61.6248	59.2002	0	0
chr15	96993082	97035163	D523C28_D523C31_narrow_peak_1751	1715	.	33.6607	175.82	171.546	37951	chr15	97016395	97022357	D523C30_D523C31_broad_peak_5500	183	.	7.49812	20.4852	18.3007	0	Slc38a4
chr15	96993082	97035163	D523C28_D523C31_narrow_peak_1751	1715	.	33.6607	175.82	171.546	37951	chr15	97023796	97032720	D523C30_D523C31_broad_peak_5501	1009	.	23.6323	103.63	100.958	0	0
chr11	101627059	101628019	D523C28_D523C31_narrow_peak_855	1615	.	33.5626	165.8	161.554	478	chr11	101626520	101628974	D523C30_D523C31_broad_peak_2793	404	.	13.2408	42.817	40.4458	0	Rdm1
chr6	38533383	38534455	D523C28_D523C31_narrow_peak_3828	2202	.	33.4973	224.605	220.226	571	chr6	38532607	38537330	D523C30_D523C31_broad_peak_12425	993	.	23.749	102.011	99.3041	0	1110001J03Rik
chr6	128838157	128839440	D523C28_D523C31_narrow_peak_4034	1731	.	33.4216	177.43	173.153	337	chr6	128837607	128839954	D523C30_D523C31_broad_peak_13026	697	.	17.0422	72.2932	69.7631	0	0
chr1	171033539	171034346	D523C28_D523C31_narrow_peak_271	1774	.	33.4133	181.764	177.473	435	chr1	171033118	171034310	D523C30_D523C31_broad_peak_747	144	.	6.8027	16.58	14.4021	0	0
chr11	116165693	116198883	D523C28_D523C31_narrow_peak_906	1599	.	33.3121	164.149	159.908	4909	chr11	116167349	116168738	D523C30_D523C31_broad_peak_2995	172	.	7.82497	19.4052	17.2041	0	0
chr11	116165693	116198883	D523C28_D523C31_narrow_peak_906	1599	.	33.3121	164.149	159.908	4909	chr11	116182363	116201119	D523C30_D523C31_broad_peak_2996	1333	.	26.5359	136.142	133.389	0	Acox1
chr11	115412316	115414269	D523C28_D523C31_narrow_peak_900	2360	.	32.962	240.489	236.086	1501	chr11	115411886	115414177	D523C30_D523C31_broad_peak_2966	316	.	10.8071	34.0106	31.6925	0	0
chr19	38114574	38124641	D523C28_D523C31_narrow_peak_2382	1566	.	32.8112	160.856	156.626	5839	chr19	38116019	38127092	D523C30_D523C31_broad_peak_7842	1818	.	34.2287	184.843	181.828	0	Rbp4
chr17	23546250	23547832	D523C28_D523C31_narrow_peak_1932	1549	.	32.5607	159.215	154.99	1135	chr17	23546130	23552010	D523C30_D523C31_broad_peak_6312	592	.	16.167	61.6248	59.2002	0	0
chr19	12010547	12012370	D523C28_D523C31_narrow_peak_2299	1549	.	32.5607	159.215	154.99	1409	chr19	12009636	12013109	D523C30_D523C31_broad_peak_7672	301	.	11.2516	32.5035	30.1749	0	0
chr4	134159563	134166556	D523C28_D523C31_narrow_peak_3356	1549	.	32.5607	159.215	154.99	555	chr4	134158896	134165664	D523C30_D523C31_broad_peak_10947	630	.	17.4816	65.5317	63.0528	0	0
chr15	82666811	82676362	D523C28_D523C31_narrow_peak_1716	1764	.	32.5436	180.702	176.415	7834	chr15	82693223	82697556	D523C30_D523C31_broad_peak_5390	25	.	3.20532	4.49689	2.51288	16862	0
chr10	87518594	87587870	D523C28_D523C31_narrow_peak_492	1517	.	32.0598	155.942	151.729	3489	chr10	87531869	87534014	D523C30_D523C31_broad_peak_1543	17	.	2.90442	3.72167	1.76318	0	0
chr10	87518594	87587870	D523C28_D523C31_narrow_peak_492	1517	.	32.0598	155.942	151.729	3489	chr10	87545142	87546285	D523C30_D523C31_broad_peak_1544	15	.	2.85391	3.46592	1.50614	0	0
chr10	87518594	87587870	D523C28_D523C31_narrow_peak_492	1517	.	32.0598	155.942	151.729	3489	chr10	87520088	87529984	D523C30_D523C31_broad_peak_1542	1852	.	36.74	188.303	185.27	0	Pah
chr8	121579010	121579809	D523C28_D523C31_narrow_peak_4635	1517	.	32.0598	155.942	151.729	272	chr8	121576538	121581364	D523C30_D523C31_broad_peak_15048	947	.	22.862	97.3595	94.7485	0	Fbxo31
chr4	115604350	115611662	D523C28_D523C31_narrow_peak_3306	1896	.	31.8411	193.938	189.618	3086	chr4	115599893	115605089	D523C30_D523C31_broad_peak_10662	1467	.	31.5271	149.693	146.793	0	Cyp4a32
chr1	165641050	165642609	D523C28_D523C31_narrow_peak_268	1550	.	31.6469	159.257	155.031	1262	chr1	165641048	165643245	D523C30_D523C31_broad_peak_712	787	.	20.817	81.3887	78.7991	0	0
chr17	23549874	23550985	D523C28_D523C31_narrow_peak_1934	1484	.	31.5589	152.683	148.482	419	chr17	23546130	23552010	D523C30_D523C31_broad_peak_6312	592	.	16.167	61.6248	59.2002	0	0
chr11	48818201	48818982	D523C28_D523C31_narrow_peak_666	1683	.	31.4588	172.638	168.372	361	chr11	48813647	48818631	D523C30_D523C31_broad_peak_2048	333	.	11.1997	35.6647	33.3596	0	Trim41
chr7	19694422	19699678	D523C28_D523C31_narrow_peak_4145	1724	.	31.3845	176.708	172.433	4493	chr7	19685414	19700991	D523C30_D523C31_broad_peak_13308	1269	.	26.1854	129.693	126.938	0	Apoc1
chr12	110844975	110845730	D523C28_D523C31_narrow_peak_1061	1468	.	31.3084	151.059	146.863	403	chr12	110843747	110846246	D523C30_D523C31_broad_peak_3640	314	.	11.2985	33.7527	31.4323	0	0
chr6	71199570	71206781	D523C28_D523C31_narrow_peak_3861	1520	.	31.2646	156.247	152.032	585	chr6	71199246	71204193	D523C30_D523C31_broad_peak_12590	1765	.	34.1746	179.569	176.535	0	Fabp1
chr13	21172070	21173102	D523C28_D523C31_narrow_peak_1086	1518	.	31.1674	156.021	151.807	308	chr13	21166808	21173959	D523C30_D523C31_broad_peak_3770	240	.	8.91414	26.316	24.0744	0	0
chr17	83861744	83862363	D523C28_D523C31_narrow_peak_2094	1452	.	31.0579	149.438	145.248	252	chr17	83861165	83863063	D523C30_D523C31_broad_peak_6919	221	.	8.95363	24.4021	22.1734	0	0
chr13	21233673	21234437	D523C28_D523C31_narrow_peak_1090	1597	.	30.9466	163.951	159.713	393	chr13	21233254	21234847	D523C30_D523C31_broad_peak_3775	171	.	7.90139	19.3242	17.1088	0	0
chr7	98815207	98815959	D523C28_D523C31_narrow_peak_4283	1436	.	30.8075	147.821	143.636	493	chr7	98814505	98816863	D523C30_D523C31_broad_peak_13824	379	.	12.8034	40.2961	37.9363	0	0
chr6	86403595	86404355	D523C28_D523C31_narrow_peak_3900	1420	.	30.557	146.207	142.028	328	chr6	86403202	86405895	D523C30_D523C31_broad_peak_12695	635	.	17.8314	66.0794	63.5803	0	Tia1
chr9	106270606	106271790	D523C28_D523C31_narrow_peak_4871	1469	.	30.4482	151.193	146.996	546	chr9	106272828	106273328	D523C30_D523C31_broad_peak_15828	30	.	3.49498	5.07318	3.06393	1039	0
chr7	58399057	58399660	D523C28_D523C31_narrow_peak_4227	1686	.	30.3285	172.936	168.67	278	chr7	58398278	58400034	D523C30_D523C31_broad_peak_13629	152	.	6.626	17.4305	15.2352	0	0
chr12	103851553	103864461	D523C28_D523C31_narrow_peak_1039	1404	.	30.3065	144.596	140.423	11805	chr12	103858287	103866495	D523C30_D523C31_broad_peak_3587	1324	.	29.1361	135.275	132.45	0	Serpina1a
chr7	35234468	35235098	D523C28_D523C31_narrow_peak_4195	1549	.	30.2738	159.158	154.935	348	chr7	35234152	35235536	D523C30_D523C31_broad_peak_13488	203	.	8.43259	22.5569	20.3271	0	0
chr5	123167699	123183032	D523C28_D523C31_narrow_peak_3624	1736	.	30.2351	177.944	173.663	2641	chr5	123174350	123183534	D523C30_D523C31_broad_peak_11944	1074	.	22.8476	110.082	107.401	0	Hpd
chr11	48853167	48854007	D523C28_D523C31_narrow_peak_669	1900	.	30.1119	194.418	190.095	480	chr11	48852490	48858416	D523C30_D523C31_broad_peak_2051	283	.	9.61941	30.5682	28.3083	0	0
chr13	23581229	23582402	D523C28_D523C31_narrow_peak_1130	1555	.	30.0953	159.768	155.541	377	chr13	23581259	23587538	D523C30_D523C31_broad_peak_3827	442	.	13.2129	46.6468	44.2752	0	Hist1h4d
chr19	3831300	3832005	D523C28_D523C31_narrow_peak_2245	1388	.	30.0561	142.989	138.822	356	chr19	3851211	3854534	D523C30_D523C31_broad_peak_7449	160	.	7.4171	18.2652	16.0859	19207	Chka
chr13	23697668	23698912	D523C28_D523C31_narrow_peak_1134	2077	.	30.0536	212.121	207.761	742	chr13	23697144	23698830	D523C30_D523C31_broad_peak_3830	285	.	9.69101	30.8721	28.597	0	Hist1h4c
chr13	21169299	21170541	D523C28_D523C31_narrow_peak_1085	1981	.	29.9966	202.485	198.145	432	chr13	21166808	21173959	D523C30_D523C31_broad_peak_3770	240	.	8.91414	26.316	24.0744	0	0
chr19	4059383	4066808	D523C28_D523C31_narrow_peak_2250	1981	.	29.9966	202.485	198.145	1582	chr19	4059554	4072060	D523C30_D523C31_broad_peak_7461	790	.	18.4298	81.5823	79.0543	0	0
chr13	22020750	22021467	D523C28_D523C31_narrow_peak_1105	1438	.	29.9687	147.991	143.806	442	chr13	22019904	22022812	D523C30_D523C31_broad_peak_3805	315	.	10.8896	33.8846	31.565	0	0
chr15	82676917	82707608	D523C28_D523C31_narrow_peak_1717	1597	.	29.6994	163.995	159.757	997	chr15	82693223	82697556	D523C30_D523C31_broad_peak_5390	25	.	3.20532	4.49689	2.51288	0	0
chr15	82676917	82707608	D523C28_D523C31_narrow_peak_1717	1597	.	29.6994	163.995	159.757	997	chr15	82699384	82708090	D523C30_D523C31_broad_peak_5391	1139	.	25.3635	116.644	113.941	0	0
chr13	21974532	21975497	D523C28_D523C31_narrow_peak_1103	1677	.	29.5879	172.037	167.775	527	chr13	21973909	21975523	D523C30_D523C31_broad_peak_3803	901	.	21.538	92.7155	90.104	0	0
chr1	193269997	193273207	D523C28_D523C31_narrow_peak_351	1486	.	29.3768	152.811	148.609	2064	chr1	193270033	193274323	D523C30_D523C31_broad_peak_950	1465	.	30.0783	149.351	146.509	0	G0s2
chr13	21222195	21223144	D523C28_D523C31_narrow_peak_1089	1340	.	29.3047	138.191	134.041	400	chr13	21221863	21223621	D523C30_D523C31_broad_peak_3774	107	.	6.03574	12.8693	10.7267	0	0
chr3	30600963	30601976	D523C28_D523C31_narrow_peak_2830	1566	.	29.2781	160.847	156.619	339	chr3	30600155	30603962	D523C30_D523C31_broad_peak_9373	897	.	23.0561	92.4208	89.772	0	Mynn
chr5	125405282	125406535	D523C28_D523C31_narrow_peak_3635	1984	.	29.0841	202.829	198.489	813	chr5	125402370	125409601	D523C30_D523C31_broad_peak_11990	254	.	9.10578	27.6877	25.4268	0	0
chr10	24911568	24927701	D523C28_D523C31_narrow_peak_364	1324	.	29.0542	136.598	132.455	2639	chr10	24920649	24930307	D523C30_D523C31_broad_peak_1077	1315	.	28.8834	134.331	131.521	0	Arg1
chr10	63403064	63403782	D523C28_D523C31_narrow_peak_397	1324	.	29.0542	136.598	132.455	355	chr10	63386158	63387435	D523C30_D523C31_broad_peak_1275	353	.	12.1491	37.6482	35.3128	15630	Dnajc12
chr10	128458159	128458816	D523C28_D523C31_narrow_peak_607	1308	.	28.8037	135.01	130.873	344	chr10	128457164	128462102	D523C30_D523C31_broad_peak_1806	492	.	14.4394	51.6449	49.2629	0	Smarcc2
chr2	167689657	167694670	D523C28_D523C31_narrow_peak_2794	1395	.	28.5812	143.695	139.526	2315	chr2	167687002	167693086	D523C30_D523C31_broad_peak_9204	1496	.	30.4868	152.586	149.694	0	Cebpb
chr2	57181702	57182869	D523C28_D523C31_narrow_peak_2599	2019	.	28.5616	206.347	201.998	744	chr2	57181352	57182781	D523C30_D523C31_broad_peak_8440	342	.	10.9502	36.5563	34.2184	0	0
chr9	103205590	103230514	D523C28_D523C31_narrow_peak_4862	1423	.	28.4798	146.518	142.338	24410	chr9	103225489	103230984	D523C30_D523C31_broad_peak_15803	1617	.	32.8243	164.771	161.798	0	Trf
chr11	95858890	95859557	D523C28_D523C31_narrow_peak_828	1277	.	28.3028	131.844	127.721	345	chr11	95858022	95860583	D523C30_D523C31_broad_peak_2644	395	.	13.187	41.9314	39.5631	0	0
chr14	76152432	76153245	D523C28_D523C31_narrow_peak_1538	1277	.	28.3028	131.844	127.721	359	chr14	76151731	76153462	D523C30_D523C31_broad_peak_4857	421	.	12.7676	44.4775	42.118	0	0
chr17	25874687	25875563	D523C28_D523C31_narrow_peak_1952	1277	.	28.3028	131.844	127.721	432	chr17	25874343	25877121	D523C30_D523C31_broad_peak_6386	756	.	20.5097	78.232	75.6664	0	0610011F06Rik
chr12	103726391	103738638	D523C28_D523C31_narrow_peak_1032	1311	.	28.0507	135.324	131.186	11565	chr12	103733174	103738860	D523C30_D523C31_broad_peak_3584	1693	.	34.5629	172.326	169.347	0	0
chr1	34434458	34435113	D523C28_D523C31_narrow_peak_14	1331	.	28.0113	137.258	133.112	405	chr1	34432582	34435591	D523C30_D523C31_broad_peak_79	150	.	7.08914	17.2278	15.0435	0	0
chr13	23529977	23531720	D523C28_D523C31_narrow_peak_1125	1715	.	27.9738	175.823	171.548	394	chr13	23529616	23536644	D523C30_D523C31_broad_peak_3821	344	.	10.6237	36.7511	34.4728	0	Hist1h4h
chr5	145974579	146009946	D523C28_D523C31_narrow_peak_3718	1457	.	27.8037	149.929	145.736	1387	chr5	146004221	146010245	D523C30_D523C31_broad_peak_12211	776	.	19.7546	80.2321	77.6965	0	Cyp3a25
chr2	31470217	31522592	D523C28_D523C31_narrow_peak_2575	1245	.	27.8019	128.694	124.584	221	chr2	31469319	31478365	D523C30_D523C31_broad_peak_8303	856	.	19.6577	88.2096	85.6505	0	Ass1
chr11	101645256	101646331	D523C28_D523C31_narrow_peak_857	1214	.	27.3009	125.559	121.462	429	chr11	101645413	101647756	D523C30_D523C31_broad_peak_2795	131	.	6.71191	15.2854	13.1287	0	0
chr17	64762959	64765631	D523C28_D523C31_narrow_peak_2065	1214	.	27.3009	125.559	121.462	545	chr17	64607971	64609361	D523C30_D523C31_broad_peak_6812	20	.	3.09219	4.01394	2.03624	153599	0
chr7	19300948	19301739	D523C28_D523C31_narrow_peak_4138	1199	.	27.0505	123.997	119.907	327	chr7	19300276	19301500	D523C30_D523C31_broad_peak_13291	162	.	7.50896	18.4236	16.2347	0	0
chr2	27539526	27540628	D523C28_D523C31_narrow_peak_2527	2098	.	26.9679	214.196	209.832	350	chr2	27539950	27541458	D523C30_D523C31_broad_peak_8231	300	.	10.696	32.3629	30.0742	0	0
chr3	122292618	122293157	D523C28_D523C31_narrow_peak_3058	1183	.	26.8	122.44	118.356	362	chr3	122292086	122295266	D523C30_D523C31_broad_peak_9975	137	.	6.93428	15.8765	13.7046	0	0
chr7	45456389	45460158	D523C28_D523C31_narrow_peak_4210	1168	.	26.5495	120.886	116.809	3400	chr7	45455924	45461985	D523C30_D523C31_broad_peak_13574	1653	.	32.7151	168.353	165.389	0	Ftl1
chr12	52603431	52604951	D523C28_D523C31_narrow_peak_966	1152	.	26.2991	119.337	115.266	398	chr12	52602643	52605514	D523C30_D523C31_broad_peak_3283	780	.	20.5545	80.6275	78.0261	0	0
chr11	87443036	87443934	D523C28_D523C31_narrow_peak_807	1793	.	26.2458	183.67	179.374	423	chr11	87442420	87443109	D523C30_D523C31_broad_peak_2563	23	.	3.2608	4.38562	2.39166	0	0
chr13	22028900	22029527	D523C28_D523C31_narrow_peak_1108	1137	.	26.0486	117.792	113.727	362	chr13	22028651	22030839	D523C30_D523C31_broad_peak_3807	87	.	5.39369	10.8612	8.76162	0	0
chr4	115517857	115535228	D523C28_D523C31_narrow_peak_3304	1137	.	26.0486	117.792	113.727	569	chr4	115517583	115522228	D523C30_D523C31_broad_peak_10660	713	.	18.2317	73.8106	71.3045	0	Cyp4a10
chr11	86579742	86587807	D523C28_D523C31_narrow_peak_801	1253	.	26.0131	129.497	125.385	6703	chr11	86578685	86587788	D523C30_D523C31_broad_peak_2546	1216	.	25.1041	124.405	121.679	0	0
chr4	6263953	6276030	D523C28_D523C31_narrow_peak_3102	1253	.	26.0131	129.497	125.385	11442	chr4	6270997	6276005	D523C30_D523C31_broad_peak_10145	351	.	10.595	37.4459	35.1366	0	Cyp7a1
chr11	61407551	61408226	D523C28_D523C31_narrow_peak_711	1260	.	25.8908	130.183	126.069	392	chr11	61407521	61409501	D523C30_D523C31_broad_peak_2220	402	.	12.9742	42.6217	40.2631	0	0
chr13	22015372	22016373	D523C28_D523C31_narrow_peak_1104	1260	.	25.8908	130.183	126.069	448	chr13	22019904	22022812	D523C30_D523C31_broad_peak_3805	315	.	10.8896	33.8846	31.565	3532	0
chr6	47978677	47979406	D523C28_D523C31_narrow_peak_3842	1415	.	25.8223	145.753	141.577	361	chr6	47952867	47954537	D523C30_D523C31_broad_peak_12479	469	.	14.3451	49.3347	46.9466	24141	Zfp956
chr8	105083123	105093371	D523C28_D523C31_narrow_peak_4595	1452	.	25.7319	149.446	145.256	780	chr8	105083245	105087220	D523C30_D523C31_broad_peak_14882	192	.	7.40271	21.4591	19.2832	0	Ces3b
chr13	51846287	51849774	D523C28_D523C31_narrow_peak_1186	1106	.	25.5477	114.714	110.662	526	chr13	51845198	51849619	D523C30_D523C31_broad_peak_4005	789	.	20.5268	81.5486	78.9865	0	Gadd45g
chr9	65196143	65196993	D523C28_D523C31_narrow_peak_4794	1289	.	25.4867	133.098	128.971	414	chr9	65196625	65197165	D523C30_D523C31_broad_peak_15568	59	.	4.30892	8.00647	5.93931	0	0
chr7	28372611	28373402	D523C28_D523C31_narrow_peak_4169	1356	.	25.4178	139.765	135.612	418	chr7	28371040	28373585	D523C30_D523C31_broad_peak_13398	235	.	9.03494	25.8205	23.5886	0	Plekhg2
chr10	12922332	12922863	D523C28_D523C31_narrow_peak_353	1091	.	25.2972	113.181	109.136	261	chr10	12921558	12923726	D523C30_D523C31_broad_peak_1006	426	.	13.4285	44.9851	42.621	0	0
chr18	12695114	12744572	D523C28_D523C31_narrow_peak_2116	1076	.	25.0467	111.653	107.614	46071	chr18	12701043	12701451	D523C30_D523C31_broad_peak_7023	16	.	2.75897	3.57023	1.61915	0	0
chr18	12695114	12744572	D523C28_D523C31_narrow_peak_2116	1076	.	25.0467	111.653	107.614	46071	chr18	12741003	12741989	D523C30_D523C31_broad_peak_7024	56	.	4.46717	7.72528	5.66208	0	0
chr1	171218675	171228020	D523C28_D523C31_narrow_peak_280	1287	.	25.0006	132.83	128.703	6444	chr1	171220476	171227788	D523C30_D523C31_broad_peak_757	727	.	17.7399	75.2333	72.7398	0	Tomm40l
chr10	87914782	87916274	D523C28_D523C31_narrow_peak_503	1060	.	24.7963	110.129	106.096	784	chr10	87857796	87865647	D523C30_D523C31_broad_peak_1545	1480	.	30.4772	150.976	148.085	49136	Igf1
chr2	155054507	155074850	D523C28_D523C31_narrow_peak_2743	1060	.	24.7963	110.129	106.096	19071	chr2	155067809	155075829	D523C30_D523C31_broad_peak_9057	1918	.	37.0071	194.979	191.867	0	Ahcy
chr2	164421356	164444136	D523C28_D523C31_narrow_peak_2783	1060	.	24.7963	110.129	106.096	21559	chr2	164422130	164422636	D523C30_D523C31_broad_peak_9150	12	.	2.72741	3.19297	1.24487	0	0
chr2	164421356	164444136	D523C28_D523C31_narrow_peak_2783	1060	.	24.7963	110.129	106.096	21559	chr2	164431187	164445361	D523C30_D523C31_broad_peak_9151	983	.	21.9208	100.944	98.3108	0	Sdc4
chr1	72226008	72226797	D523C28_D523C31_narrow_peak_97	1045	.	24.5458	108.609	104.584	377	chr1	72225483	72226544	D523C30_D523C31_broad_peak_272	174	.	7.91974	19.6178	17.4142	0	0
chr10	30810875	30811483	D523C28_D523C31_narrow_peak_368	1045	.	24.5458	108.609	104.584	313	chr10	30810488	30811161	D523C30_D523C31_broad_peak_1096	113	.	6.24035	13.4672	11.3166	0	0
chr6	47743745	47744349	D523C28_D523C31_narrow_peak_3834	1045	.	24.5458	108.609	104.584	309	chr6	47743777	47744900	D523C30_D523C31_broad_peak_12466	30	.	3.5526	5.1051	3.09113	0	0
chr11	101641423	101642511	D523C28_D523C31_narrow_peak_856	1041	.	24.3617	108.195	104.175	508	chr11	101640856	101641902	D523C30_D523C31_broad_peak_2794	137	.	6.88102	15.9473	13.7736	0	0
chr1	171142877	171144029	D523C28_D523C31_narrow_peak_276	1030	.	24.2953	107.093	103.077	534	chr1	171149088	171151553	D523C30_D523C31_broad_peak_754	1090	.	24.7638	111.691	109.01	5060	Sdhc
chr3	96497504	96498348	D523C28_D523C31_narrow_peak_2922	1030	.	24.2953	107.093	103.077	306	chr3	96496450	96503401	D523C30_D523C31_broad_peak_9783	622	.	16.5848	64.727	62.2291	0	0
chr7	35118893	35124398	D523C28_D523C31_narrow_peak_4193	1030	.	24.2953	107.093	103.077	3595	chr7	35116827	35124106	D523C30_D523C31_broad_peak_13485	1274	.	29.018	130.264	127.44	0	Cebpa
chr13	23526157	23526853	D523C28_D523C31_narrow_peak_1124	1333	.	24.2293	137.529	133.383	324	chr13	23526368	23526993	D523C30_D523C31_broad_peak_3820	45	.	3.99359	6.60071	4.55368	0	0
chr8	14842530	14843273	D523C28_D523C31_narrow_peak_4426	1015	.	24.0449	105.583	101.573	275	chr8	14878375	14879368	D523C30_D523C31_broad_peak_14326	131	.	6.77592	15.3228	13.1563	35103	0
chr11	97702172	97702848	D523C28_D523C31_narrow_peak_831	1304	.	23.8537	134.583	130.449	318	chr11	97698440	97704553	D523C30_D523C31_broad_peak_2691	565	.	15.1906	58.963	56.5379	0	Psmb3
chr16	13437179	13437723	D523C28_D523C31_narrow_peak_1785	1000	.	23.7944	104.076	100.074	180	chr16	13436350	13438343	D523C30_D523C31_broad_peak_5703	207	.	8.34817	22.9887	20.7937	0	0
chr6	138140120	138160108	D523C28_D523C31_narrow_peak_4050	1000	.	23.7944	104.076	100.074	1093	chr6	138139111	138148574	D523C30_D523C31_broad_peak_13084	1577	.	32.718	160.643	157.705	0	Mgst1
chr13	21215193	21215864	D523C28_D523C31_narrow_peak_1088	1074	.	23.3221	111.446	107.41	304	chr13	21215388	21215799	D523C30_D523C31_broad_peak_3773	23	.	3.25286	4.38323	2.39296	0	0
chr12	16554315	16589861	D523C28_D523C31_narrow_peak_947	970	.	23.2934	101.077	97.0897	34837	chr12	16582531	16592229	D523C30_D523C31_broad_peak_3174	1486	.	30.8007	151.546	148.689	0	0
chr15	3250931	3252257	D523C28_D523C31_narrow_peak_1546	970	.	23.2934	101.077	97.0897	569	chr15	3244921	3252410	D523C30_D523C31_broad_peak_4952	378	.	11.3619	40.0965	37.8186	0	0
chr2	72152283	72157087	D523C28_D523C31_narrow_peak_2610	1154	.	23.1562	119.482	115.411	3895	chr2	72154434	72156544	D523C30_D523C31_broad_peak_8520	82	.	5.19155	10.3969	8.29282	0	0
chr11	48823367	48824212	D523C28_D523C31_narrow_peak_667	1030	.	23.0494	107.05	103.037	420	chr11	48823589	48827414	D523C30_D523C31_broad_peak_2049	93	.	5.55046	11.4778	9.37269	0	0
chr10	79908934	79909596	D523C28_D523C31_narrow_peak_459	956	.	23.043	99.5845	95.6045	316	chr10	79907970	79909517	D523C30_D523C31_broad_peak_1399	366	.	12.4717	38.9792	36.6369	0	Med16
chr4	108106235	108118849	D523C28_D523C31_narrow_peak_3293	956	.	23.043	99.5845	95.6045	11734	chr4	108108748	108110171	D523C30_D523C31_broad_peak_10621	16	.	2.90864	3.64295	1.68218	0	0
chr4	108106235	108118849	D523C28_D523C31_narrow_peak_3293	956	.	23.043	99.5845	95.6045	11734	chr4	108113128	108120331	D523C30_D523C31_broad_peak_10622	1600	.	32.6413	163.036	160.082	0	Scp2
chr2	27595349	27597003	D523C28_D523C31_narrow_peak_2531	1111	.	22.9591	115.233	111.18	842	chr2	27581409	27582645	D523C30_D523C31_broad_peak_8232	131	.	6.92815	15.374	13.1951	12705	0
chr11	79704321	79704939	D523C28_D523C31_narrow_peak_782	941	.	22.7925	98.0966	94.124	373	chr11	79703295	79705447	D523C30_D523C31_broad_peak_2471	494	.	14.2925	51.8957	49.4715	0	0
chr5	115489260	115490661	D523C28_D523C31_narrow_peak_3585	941	.	22.7925	98.0966	94.124	317	chr5	115489006	115490759	D523C30_D523C31_broad_peak_11846	86	.	5.46666	10.7602	8.64557	0	0
chr12	103935933	103937954	D523C28_D523C31_narrow_peak_1041	977	.	22.7762	101.763	97.7732	338	chr12	103951955	103957521	D523C30_D523C31_broad_peak_3589	452	.	13.1474	47.6329	45.2749	14002	0
chr12	104386837	104399698	D523C28_D523C31_narrow_peak_1046	1390	.	22.621	143.255	139.087	9938	chr12	104386399	104391506	D523C30_D523C31_broad_peak_3599	822	.	21.2342	84.88	82.283	0	Serpina3m
chr10	40258005	40259032	D523C28_D523C31_narrow_peak_371	926	.	22.542	96.6135	92.6479	618	chr10	40256609	40258944	D523C30_D523C31_broad_peak_1130	876	.	22.3016	90.257	87.6462	0	Gtf3c6
[truncated: 4,741 more rows]

## Sheet: Gene list
Closest Genes (associated to H3K4me3 peaks) associated to PPARG peaks (A350C28, internsity >=5.5)
[truncated: 725 more rows]

[truncated: 3 more sheets: GO_Biological, GO_Molecular, GO_Cellular]
