# Supplementary material for: An obesogenic feedforward loop involving PPARγ, acyl-CoA binding protein and GABAA receptor
Source: Cell Death Dis. 2022 Apr 18;13(4):356. doi: 10.1038/s41419-022-04834-5 (PMC9016078; doi:10.1038/s41419-022-04834-5)
Supplement: Supplementary file 3 — Metabolomics raw data [file 41419_2022_4834_MOESM3_ESM.xlsx]

## Sheet: Figure 6J
Mouse plasma metabolomic raw data (Figure 6J)
Experimental group	1-3-Dicyclohexylthiourea@15.59-qppos	1-Methylnicotinamide@0.97-qppos	12-dehydrocholic acid@3.33-ba	12(S)-HHTrE@16.18-qpneg	14-HDoHE@17.48-qpneg	17-HDoHE@17.48-qpneg	2-aminoadipic acid@14.92-gc	2-hydroxy-3-methylbutyric acid@2.88-sf	2-hydroxybutyric acid@1.52-sf	2-hydroxyglutaric acid@12.94-gc	2-oxoglutaric acid@7.73-sf	3-Hydroxy-DL-kynurenine@1.58-qppos	3-Hydroxyanthranilic acid@4.40-qppos	3-hydroxybutyric acid@1.00-sf	3-hydroxyglutaric acid@4.60-sf	3-methylglutarylcarnitine*@2.45-qppos	3-methylhistidine@0.97-qppos	4-hydroxy-phenyllactic acid@4.87-qpneg	4-hydroxymandelic acid@15.15-gc	4-hydroxyproline@12.37-gc	5-aminovaleric acid@13.46-gc	5-Hydroxy-DL-tryptophan@1.58-qppos	5-oxoproline@12.29-gc	8-HETE@17.64-qpneg	9-cis 13-cis-methyl-retinoate@19.09-qpneg	9,10,13-TriHOME@12.75-qpneg	Acetoacetic acid@7.08-sf	Acetyl-CoA@4.01-lc	Acetylcarnitine@1.13-qppos	Acetylcholine@0.99-qppos	Adenine@0.84-lc	Adenosine@0.85-lc	Adenosine;2-deoxyguanosine@4.23-qppos	ADP@2.11-qppos	Alanine@6.86-gc	Allantoin@16.46-gc	Alpha-muricholic acid@3.74-ba	Alpha-tocopherol@29.46-gc	AMP@1.39-lc	Anserine@0.97-qppos	Arabinose@14.03-gc	Arabitol@14.74-gc	Arachidic acid@23.97-qpneg	Arachidonic acid@20.44-qpneg	Arginine@0.97-qppos	Ascorbic acid@1.04-qpneg	Asparagine@14.06-gc	Aspartic acid@12.30-gc	ATP@4.01-lc
Regular Chow Diet Gabrg2 Wild-Type/Wild-Type	0.043	-0.15	1.469	2.004	4.031	4.133	-0.024	-0.421	-0.532	-0.102	0.41	0.24	-0.789	-0.553	-0.048	-0.642	1.239	-0.271	-0.504	0.21	0.183	-1.969	0.128	2.1	-0.075	0.018	-0.592	0.326	0.181	0.74	0.426	1.01	-0.065	0.17	-0.043	0.129	-1.586	-0.198	0.164	1.742	-0.078	-0.741	0.261	-0.031	0.16	0.005	-0.459	-0.484	0.141
Regular Chow Diet Gabrg2 Wild-Type/Wild-Type	0.085	-0.043	8.918	-3.579	-0.497	-0.395	-0.794	0.125	0.33	-0.072	0.394	0.452	-0.777	-0.678	-0.115	-0.29	0.743	-0.447	0.494	1.281	-0.064	-2.081	-0.301	-0.831	-0.321	-0.277	-0.474	0.304	0.075	1.014	0.28	0.33	-0.042	-0.077	0.103	0.943	3.559	0.101	0.186	0.462	0.938	-0.118	0.342	0.134	0.196	0.641	0.491	-0.11	0.001
Regular Chow Diet Gabrg2 Wild-Type/Wild-Type	0.22	-0.054	1.872	-2.068	-1.559	-1.456	0.59	-0.075	-0.018	0.369	-0.01	-0.454	-0.366	-0.999	0.564	-0.59	0.824	0.326	0.154	1.294	0.049	-1.491	-0.057	-0.36	0.051	0.112	-0.729	0.624	0.187	1.058	-0.033	0.441	-0.187	-0.021	0.135	-0.091	-0.495	0.048	0.126	1.463	0.52	0.239	-0.274	-0.25	0.094	0.623	-0.465	-0.164	0.292
Regular Chow Diet Gabrg2 F77I/F77I	0.137	0.36	-0.149	-2.664	-3.47	-3.368	0.121	-0.143	-0.389	0.159	0.013	0.139	-0.336	-0.918	0.189	-0.371	1.093	0.248	-0.032	1.068	0.19	-0.011	0.066	-0.632	0.041	0.046	-0.408	0.183	0.253	0.741	0.255	1.033	0.653	-0.205	0.51	0.042	-0.464	0.067	0.125	1.653	0.436	-0.076	0.164	0.088	0.241	-0.332	-0.719	0.046	-0.057
Regular Chow Diet Gabrg2 F77I/F77I	0.049	-0.476	-0.247	NA	-1.812	-1.709	-0.055	-0.274	1.005	0.395	1.027	-0.001	-0.388	-0.25	0.441	-0.252	1.183	1.589	0.341	1.443	0.875	-0.16	-0.107	-0.807	0.107	0.04	-0.1	0.675	0.462	1.407	0.927	1.266	0.282	0.304	0.443	-0.535	-1.56	0.093	0.12	0.91	0.01	0.262	0.359	0.435	0.117	0.878	-0.676	-0.127	0.075
Regular Chow Diet Gabrg2 F77I/F77I	0.204	-0.2	-1.743	-3.659	-1.56	-1.458	-0.23	-0.235	0.004	-0.497	-1.258	-2.937	-1.226	-0.694	-0.64	-0.985	0.864	0.131	-0.675	0.268	-0.907	0.02	-0.581	-0.536	0.342	-0.32	-0.562	0.24	0.097	0.847	0.4	0.78	-0.193	0.053	0.207	-0.004	-2.137	-0.229	0.087	1.12	-0.101	-0.472	0.137	-0.013	-0.121	0.08	-0.974	-0.303	0.31
Regular Chow Diet Gabrg2 F77I/F77I	0.104	-0.051	1.747	-1.111	-1.263	-1.16	0.614	0.316	0.11	0.131	0.537	-0.468	-1.131	-0.628	0.117	-0.653	1.307	0.055	-0.008	1.564	0.174	-0.845	0.237	-0.219	0.014	-0.126	-0.56	0.543	0.22	1.04	0.179	0.482	-0.201	-0.061	0.405	0.138	0.315	0.248	0.102	1.54	1.407	-0.015	0.334	-0.132	0.604	0.593	0.161	0.389	0.093
Regular Chow Diet Gabrg2 F77I/F77I	0.058	-0.511	1.579	-3.77	-2.677	-2.575	-0.374	-0.203	-0.87	-0.168	-0.443	-0.228	-0.468	-0.767	-0.053	-0.769	0.834	-0.365	-0.195	0.479	0.151	-0.426	0.236	-0.503	-0.002	-0.194	-1.113	0.977	0.051	0.769	-0.12	0.099	-0.914	0.828	0.094	-0.856	0.214	-0.111	-1.522	1.211	-0.1	-0.279	-0.833	-1.005	1.479	0.048	-0.206	-0.149	0.793
High-fat Chow Diet Gabrg2 Wild-Type/Wild-Type	0.006	0.355	-2.344	0.421	-2.172	-2.069	-0.334	0.465	-0.593	-0.22	-1.095	-0.465	0.797	-0.137	-0.146	-0.741	-0.688	-0.139	-0.491	-1.014	-0.672	0.373	-0.147	-1.475	-0.166	0.008	-0.394	-0.2	-0.149	-0.686	-1.071	-0.842	-0.479	-0.709	0.164	-0.963	0.149	-0.188	-0.345	-0.885	-0.592	0.016	-0.599	-0.276	0.089	-0.603	-0.455	0.042	0.077
High-fat Chow Diet Gabrg2 Wild-Type/Wild-Type	-0.04	-0.457	-4.045	-0.205	-2.506	-2.404	0.001	0.776	0.415	0.125	1.571	-0.667	0.646	-0.386	0.241	-0.367	-0.398	0.374	0.161	-0.2	0.312	0.672	0.091	-0.552	-0.002	-0.485	0.125	-0.133	-0.169	-0.791	-0.006	0.174	-0.063	0.267	0.218	-0.044	-0.607	0.15	0.192	-0.653	-0.077	-0.09	0.226	-0.256	-0.077	0.144	0.346	0.239	-0.131
High-fat Chow Diet Gabrg2 Wild-Type/Wild-Type	-0.025	-0.42	1.602	2.037	2.331	2.433	0.19	0.037	-0.619	-0.285	-0.06	1.14	-0.73	-0.276	-0.269	-0.294	-0.76	-0.439	-0.042	-0.747	0.015	0.332	-0.046	2.033	-0.105	0.103	0.729	-0.057	-0.162	-0.975	-0.028	0.507	-0.193	0.045	-0.289	-0.624	1.563	-0.159	-0.066	-1.116	-0.472	-0.678	-0.392	-0.81	-0.113	-0.374	0.043	0.112	-0.048
High-fat Chow Diet Gabrg2 Wild-Type/Wild-Type	0.169	-0.751	1.903	NA	-1.496	-1.394	0.707	-0.444	0.448	-0.481	-1.353	0.049	-1.068	0.28	-0.567	0.471	-0.66	-0.48	0.028	0.345	-0.332	0.585	-0.176	-2.166	0	0.191	0.526	-0.6	-0.363	0.027	0.106	-1.041	-0.423	-0.772	-0.136	-0.249	2.306	-0.18	-0.04	-0.262	0.019	0.292	0.619	0.809	0.63	-0.259	0.528	0.151	-0.167
High-fat Chow Diet Gabrg2 Wild-Type/Wild-Type	-0.061	0.652	1.509	3.192	4.956	5.058	-0.458	0.434	-0.246	-0.072	0.224	1.021	0.508	0.395	-0.07	0.263	-0.22	-0.65	0.258	0.29	-0.285	-0.06	-0.071	3.433	-0.083	0.367	0.351	0.071	-0.111	0.162	-0.487	0.072	0.193	-0.13	-0.238	0.62	-0.017	0.14	-0.054	-0.829	0.149	0.18	-0.259	-0.696	-1.244	0.467	-0.087	0.127	0.187
High-fat Chow Diet Gabrg2 Wild-Type/Wild-Type	-0.078	0.252	-0.194	0.65	NA	-2.974	0.585	0.149	0.565	0.029	-0.904	-0.107	-0.618	0.534	-0.224	1.236	-0.445	-0.19	0.232	0.967	0.468	0.03	-0.41	-2.104	0.061	-0.177	0.286	0.127	0.169	0.303	0.023	-0.076	0.187	-0.109	-0.099	0.832	-0.138	-0.034	0.164	-0.399	0.394	0.319	0.368	0.687	-0.421	-0.414	0.03	0.397	0.006
High-fat Chow Diet Gabrg2 Wild-Type/Wild-Type	-0.236	-0.148	6.154	0.319	-1.862	-1.759	-0.353	0.358	-0.085	0.038	-0.678	0.448	0.355	0.676	0.17	0.527	-0.664	-0.487	0.187	0.111	-0.454	-0.116	0.073	-0.301	-0.001	-0.285	0.61	-0.326	-0.093	-0.09	-0.487	-1.816	0.763	-0.327	-0.172	0.596	1.992	0.1	-0.177	-1.027	-0.202	0.547	0.47	0.372	-0.784	0.265	-0.48	-0.059	0.132
High-fat Chow Diet Gabrg2 Wild-Type/Wild-Type	0.055	0.343	-2.774	NA	-0.716	-0.613	-0.345	-0.106	0.115	-0.269	1.196	-0.044	0.55	0.557	-0.247	0.139	-0.141	-0.026	0.103	-1.13	0.356	0.129	0.276	-0.344	0.038	-0.152	-0.027	-0.161	0.02	-0.555	0.045	-0.081	0.459	0.41	-0.013	-0.037	-0.4	0.016	0.264	-0.12	-0.218	0.088	0.112	0.513	-1.23	-0.379	-0.007	0.027	0.077
High-fat Chow Diet Gabrg2 Wild-Type/Wild-Type	-0.041	1.011	-2.409	1.814	-1.591	-1.488	-0.609	-0.106	-0.036	0.436	-0.123	-1.823	0.625	-0.024	0.318	0.54	-0.339	-0.198	0.077	-0.273	0.098	-0.521	0.09	-2.762	0.211	-0.199	-0.451	-0.22	0.101	-0.605	-0.989	-0.638	0.035	-0.596	-0.155	0.38	0.831	0.09	-0.134	-0.468	0.085	-0.047	-0.335	0.087	-0.039	-0.203	0.133	0.221	0.02
High-fat Chow Diet Gabrg2 Wild-Type/Wild-Type	-0.302	0.664	1.731	0.219	0.079	0.182	0.277	-1.295	-0.652	-0.305	-2.941	0.832	0.469	-0.025	-1.293	-0.785	-0.134	0.379	-0.396	-1.254	-0.47	0.519	0.113	0.434	0.061	0.213	-0.217	-0.106	-0.327	-0.857	0.275	-0.009	-0.318	0.233	-0.007	-1.041	0.104	-0.331	-0.263	-0.86	-0.803	-0.152	-0.542	-0.053	0.733	0.059	0.017	-0.613	0.112
High-fat Chow Diet Gabrg2 Wild-Type/Wild-Type	-0.343	0.346	0.303	NA	0.448	0.551	-0.113	-0.272	-0.343	-0.137	-0.999	1.701	0.563	-0.337	0.077	0.092	-0.455	-0.616	0.178	0.015	0.36	0.644	0.057	0.887	-0.166	0.365	-0.156	-2.652	-0.191	-0.036	0.093	0.324	-0.051	0.231	-0.096	-0.431	-0.17	-0.108	0.594	-0.7	-0.05	-0.096	-0.93	-1.641	0.007	-0.232	-0.303	0.269	-1.367
High-fat Chow Diet Gabrg2 Wild-Type/Wild-Type	-0.047	0.033	-3.2	1.216	3.322	3.425	0.086	0.141	0.126	-0.25	1.379	-0.085	0.964	0.668	0.032	0.163	-0.26	-0.002	0.057	-0.726	-0.651	0.543	0.328	2.375	0.041	0.33	1.025	-0.228	-0.101	-0.115	-0.008	-0.2	-0.064	0.093	0.009	-0.203	-0.542	0.104	0.237	-0.229	0.306	0.29	0.064	0.443	0.24	-0.169	0.688	0.231	-0.378
High-fat Chow Diet Gabrg2 Wild-Type/Wild-Type	0.028	-0.035	-2.602	2.371	-0.921	-0.818	-0.085	0.854	0.334	0.691	1.338	0.341	0.412	-0.111	0.724	-0.17	-0.202	0.799	-0.348	-0.279	-0.201	0.554	0.084	-0.278	-0.192	-0.117	0.561	0.579	0.156	-0.502	-0.567	-1.138	-0.326	0.389	0.188	-0.366	-0.522	0.043	-0.246	-0.455	0.116	-0.108	-0.335	-0.312	0.408	-0.683	0.3	-0.405	0.292
High-fat Chow Diet Gabrg2 Wild-Type/Wild-Type	0.087	-1.239	-2.671	-2.901	-1.195	-1.092	0.366	-0.088	0.389	0.244	-0.711	-0.396	-0.048	-0.279	0.099	-0.075	-0.322	0.379	-0.172	-0.12	-0.066	NA	-0.043	-0.606	0.019	-0.077	-0.628	0.119	-0.201	-0.575	0.305	0.322	-0.163	0.161	0.032	-0.798	-2.141	0.092	-0.139	-0.498	-0.474	0.1	-0.219	-0.184	0.218	0.013	-0.066	-0.319	-0.024
High-fat Chow Diet Gabrg2 F77I/F77I	-0.118	0.18	-1.337	-4.107	0.859	0.962	-0.59	-0.136	-0.271	0.25	0.606	-2.108	0.54	1.178	0.319	0.264	-0.322	0.104	-0.076	-1.152	0.007	-0.146	0.274	-1.183	-0.005	-0.285	0.594	0.285	0.101	-0.794	-0.151	-0.225	0.227	0.262	-0.201	0.237	-0.803	-0.026	-0.05	-0.234	-0.165	-0.198	1.286	1.277	-0.599	0.374	0.273	0.11	0.194
High-fat Chow Diet Gabrg2 F77I/F77I	-0.226	0.273	4.334	2.906	4.61	4.712	0.746	0.12	0.957	-0.259	1.391	1.296	0.385	0.336	-0.197	1.167	-0.471	-0.674	0.144	0.145	0.52	0.811	-0.076	3.285	0.001	0.351	0.387	-0.803	0.008	0.068	0.446	-0.141	0.747	-0.449	-0.006	1.436	2.797	0.104	0.296	-0.19	-0.089	0.001	-0.054	0.204	0.72	-0.259	0.604	0.18	-0.442
High-fat Chow Diet Gabrg2 F77I/F77I	-0.043	0.233	-2.322	1.661	0.764	0.866	-0.449	-0.527	-0.862	-0.452	-0.522	0.962	-0.124	0.919	-0.616	0.594	-0.149	-0.736	-0.215	-0.917	-0.158	0.505	0.2	0.725	0.142	0.042	0.763	0.17	-0.116	-0.131	-0.081	-0.045	0.007	0.096	-0.599	-0.427	-1.775	-0.042	-0.103	0.123	-0.22	-0.08	-0.482	-0.716	-0.157	-0.667	0.426	-0.111	-0.111
High-fat Chow Diet Gabrg2 F77I/F77I	0.092	-1.051	1.097	3.454	6.043	6.145	0.282	0.1	-0.022	0.048	0.199	0.793	0.25	0.753	0.015	0.238	-0.054	-0.398	0.19	-0.457	0.121	0.645	0.12	3.62	0.126	0.422	0.478	0.1	-0.101	-0.325	-0.302	-0.435	-0.367	-0.269	0.021	0.441	1.817	0.016	0.135	-0.129	-0.125	0.288	0.307	0.922	0.545	-0.488	0.45	0.51	0
High-fat Chow Diet Gabrg2 F77I/F77I	0.055	1.138	-3.603	0.58	-0.689	-0.586	0.246	0.04	0.741	0.259	0.144	0.416	0.097	0.204	0.497	1.286	-0.233	0.594	0.063	-0.051	0.296	0.374	-0.408	-2.097	0.155	-0.213	-0.061	0.255	0.221	-0.071	0.341	0.045	0.618	0.298	-0.071	-0.104	-1.684	0.158	-0.088	0.054	-0.345	0.029	-0.119	0.133	-1.209	0.044	-0.311	-0.079	0.128
High-fat Chow Diet Gabrg2 F77I/F77I	-0.007	0.238	3.049	2.614	0.099	0.201	0.234	0.25	0.355	0.167	-0.362	-0.561	0.214	-0.088	0.245	-0.327	-0.476	0.165	0.173	-0.614	0.182	0.456	-0.179	-0.891	-0.159	0.243	0.535	-0.349	0.022	-0.451	0.026	0.262	-0.176	0.062	-0.084	0.613	0.912	-0.076	0.162	-0.678	-0.295	0.013	-0.147	0.23	0.57	0.424	-0.061	-0.11	-0.26
High-fat Chow Diet Gabrg2 F77I/F77I	0.256	-0.638	-4.409	-1.394	-1.06	-0.958	0.04	0.087	0.06	0.08	-0.091	-0.514	0.701	-0.184	0.028	-0.106	-0.544	0.329	0.067	-0.617	-0.085	0.217	0.14	-0.589	-0.171	-0.07	-0.221	-0.185	-0.383	-0.336	0.219	-0.344	-0.199	-0.291	-0.129	0.084	-0.635	0.018	0.215	-0.142	-0.03	0.253	0.463	0.435	0.524	0.291	0.627	-0.072	-0.302
High-fat Chow Diet Gabrg2 F77I/F77I	-0.08	0.141	-3.217	NA	-0.495	-0.392	-0.272	0.074	-0.416	0.148	1.123	1.03	-0.007	0.835	0.409	0.441	-0.149	0.647	0.248	0.071	-0.011	0.42	0.089	0.346	0.036	0.128	-0.276	0.443	0.142	-0.281	-0.015	-0.119	0.253	0.112	-0.192	0.28	-0.881	0.093	0.061	-0.404	0.056	0.233	0.01	-0.392	-1.578	0.112	0.153	0.055	0.356
[truncated: 237 more columns]

## Sheet: Figure S4B
Mouse plasma metabolomic raw data (Figure S4B)
Experimental group	AcAcetate.3OHBut	X2OHGlu.aKG	aKG.ICit	aKG.KIC	aKG.KIV	Ala.Asp	Ala.GABA	Ala.Kyn	Ala.Put	Ala.Ser	Ala.Tau	Ala.Trp	Ala.Val	Anthranilate.Kyn	Asn.Asp	Asp.Fum	Asp.NAcAsp	DMGly.Betaine	b.OHPyr.Glycer	Carn.AC8.0	CA.TCA	CDCA.TCDCA	Citrate.ICit	Cytosine.Cytidine	DCA.TDCA	Fruc.F6P	Fruc.Glc	Fruc.Mannitol	Fruc.Raffinose	Fum.Mal	Fum.Maleate	Gal.Raffinose	G6P.Glc	Glc.Maltose	Glc.Trehalose	Glu.2NAdipic	Glu.5NValeric	aKG.Glu	Glu.Ala	Glu.Asp	GABA.Glu	Glu.Gly	Glu.Ile	Glu.Kyn	Glu.Leu	Glu.Lys	Glu.Met	Glu.NAcG	Glu.Orn
Regular Chow Diet AAV8>Rosa (Pparg WT)	0.798026	-0.437942	-0.134526	-0.337826	-0.255945	0.816715	0.207156	0.00428396	1.23961	0.791366	0.242531	0.882535	-0.237929	0.772286	-0.585122	-1.56232	-0.338615	0.00541905	-0.10254	-0.610469	2.88439	2.26664	-0.156911	-0.533915	1.72697	0.315338	0.528831	0.0933889	0.792246	-0.0168469	0.145919	0.263415	0.213493	0.52142	0.52142	-1.34959	-0.788846	0.837385	-1.14704	-0.33033	0.939888	-1.04866	-0.936449	-1.14276	-0.936449	-0.743071	-0.0665096	0.264021	-0.878806
Regular Chow Diet AAV8>Rosa (Pparg WT)	0.0179338	-0.30673	-0.445867	0.118254	0.217963	-0.66546	-0.599125	-1.0287	-0.915767	-0.542517	-0.948678	-0.86114	-0.772214	-0.19875	-0.533795	-1.12011	-0.257034	0.472778	0.0442264	-0.785746	2.58759	2.99642	-0.293373	-0.190318	1.5451	0.794833	0.364858	0.868427	0.0574912	0.366082	0.0229425	-0.307367	-0.429975	0.0251425	0.0251425	-0.17402	-1.40593	0.545029	0.330757	-0.334703	0.268368	-0.902464	-0.438264	-0.697942	-0.438264	-0.362289	0.0475697	0.44913	-0.219107
Regular Chow Diet AAV8>Rosa (Pparg WT)	0.211036	-0.144381	-0.0657594	0.284743	0.277479	-0.852344	-0.763663	-0.821821	-0.694014	-0.249758	-0.727937	-0.867424	-0.546529	0.43676	-0.569864	-0.329781	0.21026	0.0521172	-0.34927	0.2128	2.91023	2.68928	-0.172768	-0.0290979	1.40208	1.17441	1.02462	1.34971	-1.95369	-0.215132	-0.138858	-2.97831	-0.14979	0.299616	0.299616	-0.854351	-1.01716	0.595575	0.35291	-0.499435	0.410753	-0.509085	-0.110254	-0.468911	-0.110254	-0.157878	0.298804	-0.132793	-0.416558
Regular Chow Diet AAV8>Rosa (Pparg WT)	-0.236791	-0.352807	-0.0323102	0.472279	0.302875	-0.991836	-0.95242	-1.37935	-0.283645	-0.282591	-0.105538	-0.71029	-1.42845	1.63308	0.245133	-0.0729113	0.483832	0.119846	0.0191989	0.886759	1.52278	0.378015	0.188865	0.153728	0.300428	0.813216	0.765381	1.78427	-1.7653	0.0606192	-0.0560877	-2.53068	-0.0478346	0.541401	0.541401	0.520456	0.485475	-0.377033	1.0025	0.0106655	-0.0500809	-0.121499	0.674776	-0.37685	0.674776	-0.311837	0.625409	0.708263	0.623938
Regular Chow Diet AAV8>Rosa (Pparg WT)	0.138187	0.00587986	0.180858	0.884125	0.5018	-0.419236	-0.383791	-0.503747	0.0501212	-0.283895	0.0546303	-0.522437	-0.650841	1.00648	-1.02784	-0.583024	0.163754	0.234606	-0.402353	1.45649	1.99552	2.13407	0.178153	0.325489	1.33475	1.03099	0.827147	0.61376	-0.911575	0.342249	0.226318	-1.73872	-0.203841	0.201533	0.201533	-0.779822	-0.514471	0.598757	-0.259844	-0.67908	0.643635	-0.610265	-0.360546	-0.763591	-0.360546	-0.413694	0.00683362	-0.60412	-0.341593
Regular Chow Diet AAV8>Rosa (Pparg WT)	0.472429	0.404154	0.146887	-0.00150293	0.0314512	-0.553062	-0.464666	-0.545361	-0.867956	-0.270362	0.252455	0.643031	-0.898208	-0.196449	-0.530935	0.103098	1.23779	0.111499	0.0859878	0.0597419	0.775105	0.90121	0.31332	0.0737851	0.511482	1.41138	1.16955	1.075	-2.13747	0.000317057	-0.0415765	-3.30702	-0.241828	0.194908	0.194908	-0.760969	-0.461717	0.539866	-0.487784	-1.04085	0.95245	-1.1786	-0.0409933	-1.03315	-0.0409933	-0.960348	-0.0471311	0.681863	-0.492
Regular Chow Diet AAV8>Rosa (Pparg WT)	-0.256321	-0.116332	-0.138619	0.306753	0.290998	0.557278	0.138495	0.0922218	-0.012058	0.557243	0.500651	0.485659	-0.516703	1.92153	-0.027874	-0.420491	-0.248239	0.330859	-0.436703	0.607758	0.604019	1.20024	0.236626	-0.29835	-0.375773	-1.68969	-1.53452	1.67963	-4.91671	-0.12381	-0.233223	-3.38219	0.155171	0.805865	0.805865	-0.563029	-1.26334	0.562431	-0.837855	-0.280576	0.69936	-4.88823	-0.368085	-0.745633	-0.368085	-0.727661	-0.179429	-0.189953	-0.451261
Regular Chow Diet AAV8>Rosa (Pparg WT)	0.286965	-0.121953	0.0261967	0.259472	0.267496	0.167258	-0.164204	-0.735745	-0.465656	0.196925	0.105729	-0.441421	-0.8169	0.583803	-1.31958	-1.10313	-0.496248	0.124423	0.173815	0.147452	2.62505	2.13148	0.215186	-0.226964	1.06907	-0.335623	0.052084	-0.230725	0.570833	0.208853	0.0829867	0.518749	0.387707	0.239207	0.239207	-1.18615	-1.68919	1.47572	-1.00514	-0.83788	1.16934	-1.51217	-1.22427	-1.74088	-1.22427	-0.879097	-0.683121	-0.59857	-1.19817
Regular Chow Diet AAV8>Rosa (Pparg WT)	0.188151	-0.204745	0.333815	-0.0382107	0.131822	0.101929	-0.14895	0.233512	-0.177155	0.034576	-0.177672	-0.613794	0.185548	1.40369	-2.34499	-0.855718	-0.539161	0.30305	-0.207687	-0.0858131	1.72266	1.86369	0.308744	0.034345	0.854745	1.21386	0.18542	0.0435198	-0.000620589	0.188043	0.00380789	-0.186041	-1.02844	0.39974	0.39974	-0.90729	-1.83316	1.2214	-0.817583	-0.715655	0.966533	-1.39333	-1.16983	-0.584071	-1.16983	-0.23484	-0.460753	-0.245984	-0.774427
Regular Chow Diet AAV8>Pparg (PPARg KD)	0.0576997	-0.121118	-0.2513	-0.56166	-0.51909	-0.537003	-0.458206	-0.979012	-0.78003	-0.329939	-1.16001	-0.0197016	0.130684	-0.0081596	-1.58653	-0.285558	-0.278864	0.0772638	0.161052	-0.727729	1.98074	1.96795	0.0244787	-0.468469	1.36448	0.321506	0.168796	-0.738242	0.533961	0.336371	0.146698	0.365165	-0.15271	0.10135	0.10135	-0.860126	-1.94789	0.838615	-0.550281	-1.08728	1.00849	-1.23141	-1.1941	-1.52929	-1.1941	-0.258889	-0.275587	-0.342272	-0.757825
Regular Chow Diet AAV8>Pparg (PPARg KD)	0.275279	0.3543	0.00247096	-0.102585	-0.242166	-0.378036	-0.400208	-0.383939	-1.22297	-0.259365	-1.09562	-0.640429	-0.476151	0.433506	-1.41928	-0.195624	-0.188001	0.152157	0.00633066	0.362691	1.2338	0.108721	0.192543	0.248422	0.616046	0.568466	-0.00458052	-0.49902	-2.99554	-0.0768578	-0.0149595	-2.99096	-0.573047	0.604239	0.604239	-1.07988	-2.48163	0.878908	-0.498843	-0.876879	0.899052	-1.31057	-1.10118	-0.882783	-1.10118	-1.16705	-0.367684	-1.50752	-1.0213
Regular Chow Diet AAV8>Pparg (PPARg KD)	0.271914	0.338327	0.0396359	0.479921	0.14693	-0.523738	-0.71522	-0.134575	-1.39786	-0.236057	-0.547154	-0.35739	-0.368184	0.627627	-1.6052	0.424445	0.00681089	-0.031336	-0.0683541	0.629054	0.968481	-0.711571	0.506743	0.273133	-0.189501	0.464612	0.0810647	-0.0489414	-2.57008	0.0310254	-0.0325568	-2.65114	-0.383548	0.549734	0.549734	-0.996878	-1.58547	0.404114	-0.167444	-0.691182	0.882664	-0.919349	-0.636151	-0.302018	-0.636151	-1.05152	-0.255251	-0.465151	-0.844736
Regular Chow Diet AAV8>Pparg (PPARg KD)	-0.527603	-0.289976	-0.0566022	-0.0875271	0.00619185	-0.0406422	-0.153064	-0.240329	-0.207737	0.142914	-0.177501	-0.159252	0.0276457	-0.45403	-0.885668	-0.108402	0.114592	0.128635	0.147954	-0.00577907	2.37773	0.872319	0.239349	0.0181947	1.29771	-0.305217	-0.24728	-0.299858	-1.07995	-0.141828	0.00864682	-0.832671	0.0579371	0.517164	0.517164	-1.0042	-1.6907	0.618221	-0.576516	-0.617158	0.72958	-1.08354	-0.529833	-0.816845	-0.529833	-0.96396	-0.282467	0.179947	-0.479757
Regular Chow Diet AAV8>Pparg (PPARg KD)	-0.0737428	0.691931	0.203126	0.398943	0.206754	0.0847881	-0.194512	0.734912	-0.316761	-0.0251525	-0.241129	-0.575539	0.187888	1.77948	-2.33694	0.194393	-0.154816	0.102925	-0.219438	0.433421	1.3297	0.159984	0.37284	0.232945	0.0593125	0.620548	-0.476114	0.0378345	-3.33759	-0.386281	-0.403344	-2.86148	-1.09666	1.2129	1.2129	-0.896959	-1.42329	0.709345	-0.704294	-0.619506	0.898806	-1.1161	-0.952528	0.0306178	-0.952528	-0.111993	0.0243403	-1.06297	-0.748458
Regular Chow Diet AAV8>Pparg (PPARg KD)	-0.734983	-0.061641	0.413924	0.489663	0.171017	-0.659707	-0.684691	-1.04407	-0.774429	0.0235701	-0.683387	-0.77296	-0.0224611	0.401185	-0.528407	-0.0418865	-0.06001	-0.0133874	0.0944188	0.00198265	2.66238	1.79372	0.388624	0.244311	1.38013	0.812676	0.431694	0.573863	-0.574877	-0.0577226	0.0465829	-1.00657	-0.380982	0.0645413	0.0645413	0.720659	-0.823892	-0.199516	0.764767	0.10506	-0.0800753	-0.0519421	0.354948	-0.279303	0.354948	-0.365152	0.450965	0.24276	0.647598
Regular Chow Diet AAV8>Pparg (PPARg KD)	-0.5687	-0.596909	0.187002	0.234137	0.261678	-1.40116	-0.70233	-1.00491	-1.01741	-0.522947	-0.766741	-0.699903	-0.479657	-0.477053	-1.10081	0.608084	0.789152	0.310219	0.131248	-0.180994	2.70299	1.30564	0.397272	0.282698	1.4422	0.750989	0.179939	-0.378164	0.55103	0.136543	-0.158724	0.371091	-0.57105	0.173215	0.173215	0.874131	-1.02872	-0.301779	0.842063	-0.559095	-0.139733	-0.0308852	0.304156	-0.16285	0.304156	-0.388637	0.231439	0.692846	0.595634
Regular Chow Diet AAV8>Pparg (PPARg KD)	-0.0765376	-0.183403	0.317561	0.516006	0.19364	-0.751876	-0.431125	-0.932384	-0.863284	-0.111666	-0.482627	-0.705899	0.0726542	-0.18974	-0.139695	-0.0542773	0.305445	-0.0877046	0.0507853	0.129658	0.69133	1.16084	0.506436	0.494192	0.408822	0.518954	0.196825	-0.301798	-2.31141	0.477215	0.340144	-2.50823	-0.322129	0.115866	0.115866	0.760713	-0.974341	-0.428239	0.570605	-0.181271	-0.13948	-0.0969249	0.298892	-0.361778	0.298892	-0.282431	0.202112	-0.272394	0.474242
High-fat Chow Diet AAV8>Rosa (Pparg WT)	-0.449495	-0.162796	-0.102779	-0.280751	-0.154452	0.531632	0.563523	0.934683	0.455189	0.081179	0.154474	0.176734	0.322298	0.0441776	0.309629	-0.586051	-0.726705	-0.362179	0.174351	-0.341733	-1.94265	-0.590858	0.0182047	-0.320858	0.0374796	-1.43047	-0.544247	-0.862538	1.00684	0.298342	-0.07099	1.55109	0.886224	-0.70447	-0.70447	-0.163366	0.271054	0.162658	-0.342613	0.189019	-0.22091	0.435916	-0.230858	0.59207	-0.230858	0.840205	-0.0853337	-0.288654	-0.293181
High-fat Chow Diet AAV8>Rosa (Pparg WT)	-0.0147213	-0.0845376	0.170633	0.0101231	0.167012	0.543263	0.514674	0.504992	0.232702	0.410524	0.0513174	0.048571	0.0880739	-0.223711	0.348212	-0.405789	-0.507516	-0.133194	0.0248062	-0.253631	0.124205	0.976617	-0.0414723	-0.157462	0.00684135	-1.31527	0.0336881	-0.375124	1.53256	0.298115	-0.00529013	1.49888	1.34896	-0.49785	-0.49785	-0.23216	0.996746	0.281687	-0.219289	0.323974	-0.295385	0.63874	-0.268617	0.285704	-0.268617	0.457526	-0.177861	-0.627424	-0.115483
High-fat Chow Diet AAV8>Rosa (Pparg WT)	0.281595	-0.124674	-0.309795	-0.0979609	0.052378	0.389276	0.192995	0.660985	-0.0813351	-0.315624	0.186897	0.656681	0.137102	-0.602778	0.710763	0.222291	0.570956	0.0505083	-0.164553	-0.396038	-4.21371	-2.18142	-0.448914	-0.166672	-1.16388	-0.327393	-0.353758	-0.573238	-0.00780184	0.225552	0.156024	0.345957	-0.0263651	-0.366098	-0.366098	-0.0618594	1.28114	-0.0467022	-0.0224723	0.366804	-0.170523	0.712631	0.446228	0.638512	0.446228	0.142104	0.161559	0.322534	-0.053901
High-fat Chow Diet AAV8>Rosa (Pparg WT)	-0.574966	0.179538	0.183822	-0.128187	0.0335916	0.353442	0.515177	0.790729	0.717468	0.281444	0.704493	0.0275369	-0.14404	-0.40554	0.85597	0.106023	-0.187607	-0.194691	-0.0450601	0.124167	-2.3555	-2.17881	-0.0707626	0.0776749	-0.763055	-1.12139	-0.383174	-1.43657	-1.41099	-0.153048	-0.206339	-1.02782	0.738218	-0.353895	-0.353895	0.623742	1.42915	-0.320311	0.0924083	0.44585	-0.607585	1.19862	0.0108921	0.883137	0.0108921	0.309475	-0.195218	-0.638247	0.80271
High-fat Chow Diet AAV8>Rosa (Pparg WT)	-0.201628	0.106946	-0.0218832	-0.0165968	0.00190765	0.671032	0.638666	0.445955	1.15168	0.744281	0.832204	0.133772	-0.247361	-0.910032	1.43803	0.555702	-0.0875096	0.0660498	0.0881043	-0.130332	-3.27121	-2.30213	0.172283	0.237759	-1.70898	-0.728123	-0.190643	-1.07168	-0.892139	-0.465074	-0.202849	-0.701496	0.53748	0.108421	0.108421	0.464719	1.24071	-0.401802	-0.0790048	0.592027	-0.559662	1.21076	0.111385	0.36695	0.111385	0.0418285	-0.19809	-0.499962	0.182172
High-fat Chow Diet AAV8>Rosa (Pparg WT)	0.0438743	-0.463704	0.171009	-0.876032	-0.63501	0.75895	0.688954	0.940135	1.3185	0.573985	0.601165	0.815803	0.220256	-0.794668	1.17389	0.469894	-0.0534067	-0.561184	0.282515	-0.482151	-0.983384	0.171572	-0.101728	0.144183	0.150428	-0.175863	-0.186818	0.0688569	1.51429	-0.42738	0.103143	1.70111	-0.0109556	0.138766	0.138766	-0.300335	1.37662	-0.178488	-0.490669	0.268281	-0.198285	0.618908	-0.0210447	0.449465	-0.0210447	-0.293794	-0.379795	-0.0555889	-0.060484
High-fat Chow Diet AAV8>Rosa (Pparg WT)	-0.460034	0.115229	-0.302292	-0.357434	-0.187423	0.820825	0.719858	0.587195	1.06906	0.750884	0.986952	0.608574	0.104504	-1.24146	1.81762	-0.0487702	-0.0930805	-0.553027	-0.02908	0.674944	-3.15824	-1.00481	-0.24224	0.122044	-0.166514	-0.375853	-0.301182	-1.41946	0.327926	-0.17353	0.0996748	0.629108	0.0746708	-0.260486	-0.260486	1.6511	1.30622	-0.773465	-0.0209192	0.799906	-0.698939	1.46532	0.158786	0.566276	0.158786	-0.224889	-0.399681	-0.0374776	1.26431
High-fat Chow Diet AAV8>Rosa (Pparg WT)	-0.0818785	-0.481485	-0.114311	-0.428413	-0.161614	-0.493308	-0.307201	-0.378976	-0.200369	-1.53057	-0.299532	-0.34991	0.598216	-0.585261	0.936859	0.182079	0.252257	0.340344	0.0764722	-0.405812	-0.652447	-2.10576	0.118765	-0.327118	-0.803349	-0.198111	0.0326342	-1.35947	0.59242	0.441631	0.34827	0.559786	0.230745	-1.10676	-1.10676	0.90068	0.878102	-0.775906	1.21107	0.717762	-0.903869	1.63677	0.688954	0.832093	0.688954	1.16463	0.717891	0.606965	0.783149
High-fat Chow Diet AAV8>Rosa (Pparg WT)	-0.417833	0.298086	-0.432834	-0.303897	-0.0259824	-0.0487157	0.259592	0.582031	-0.165121	0.150261	0.0851287	-0.021925	0.521653	-0.264733	0.816468	0.044824	-0.11022	-0.0728857	0.0898368	-0.244961	-1.16668	-1.77887	-0.0803824	-0.196367	-1.80991	-1.13689	-0.836108	-0.509455	0.268498	0.468008	0.127557	1.10461	0.30078	-0.620503	-0.620503	1.32302	1.40311	-0.822066	0.609426	0.56071	-0.869018	1.37206	0.562196	1.19146	0.562196	0.937463	0.33962	0.223664	0.80546
High-fat Chow Diet AAV8>Rosa (Pparg WT)	0.00253164	-0.0855879	0.0626895	-0.10296	-0.222687	0.362224	0.706152	0.726675	0.732889	0.454266	0.721045	0.0596712	-0.0668227	-0.811919	0.885858	0.512942	0.139303	-0.650558	-0.153794	-0.195368	-2.5382	-1.54999	-0.0358677	0.330252	-1.25126	-0.42784	-0.450027	-0.263141	0.391967	-0.0355939	0.033393	0.841994	-0.0221868	-0.118492	-0.118492	1.11135	1.86895	-0.692704	0.0752884	0.437512	-0.78144	1.20999	0.261617	0.801963	0.261617	0.402118	0.0433879	-0.325829	0.82368
High-fat Chow Diet AAV8>Pparg (Pparg KD)	0.282682	0.566441	-0.959018	-0.290877	-0.173526	-0.0300148	0.687061	0.723055	1.03923	0.344465	0.70694	1.03232	0.701611	-0.454687	0.877142	1.39044	0.732484	-0.188743	0.0659629	-0.0648089	-1.96899	-2.69605	-0.68114	-0.640053	-1.82479	-0.545285	-0.407816	-0.157822	2.92255	-0.313831	-0.170393	3.33036	0.137469	0.167609	0.167609	0.792368	1.48754	-1.17719	0.330291	0.300276	-1.01735	1.0815	1.10498	1.05335	1.10498	0.963237	0.190852	1.60778	0.993973
High-fat Chow Diet AAV8>Pparg (Pparg KD)	0.0980895	0.337892	0.0486069	0.112545	0.263115	0.432468	0.650561	0.464985	1.03489	0.617657	0.566091	0.44223	-0.0425122	-0.746607	1.50706	0.350818	-0.114785	-0.0170853	0.319446	0.360712	-2.8649	-1.447	-0.119156	0.495869	-1.60352	-0.944163	0.312194	3.64941	3.42416	-0.136185	0.0655561	3.11196	1.25636	-0.0211672	-0.0211672	0.855641	1.17066	-0.592929	0.248662	0.68113	-0.899223	1.39372	0.219684	0.713647	0.219684	0.256839	-0.324513	0.188003	0.551628
High-fat Chow Diet AAV8>Pparg (Pparg KD)	0.442297	0.307364	0.36123	-0.0730018	-0.122227	0.0508946	-0.288554	-0.70774	-0.407057	-0.294883	-0.422388	-0.119776	0.748576	-1.10273	1.37822	0.221274	-0.54001	-0.0858536	0.123324	-0.0246935	-2.10213	-0.968291	-0.0722363	0.0587002	-0.868935	0.139581	-0.128422	-0.503574	1.7661	-0.162215	-0.064724	1.89452	-0.268003	-0.287635	-0.287635	0.684621	1.06023	-0.739183	1.00692	1.05781	-0.718367	1.19985	0.889763	0.29918	0.889763	0.988419	0.683552	0.162519	0.382409
High-fat Chow Diet AAV8>Pparg (Pparg KD)	-0.113497	0.233704	0.290872	0.774066	0.453528	0.068614	-0.00808347	-0.25606	0.122321	-0.215965	0.195927	0.116155	0.706504	-0.598192	1.41569	0.110498	-0.36917	0.118296	-0.0389871	0.477704	-1.92967	-2.71773	-0.122343	0.327831	-1.05897	0.320182	0.0834518	-0.32464	4.49498	-0.081188	-0.0470361	4.41153	-0.236731	-0.448	-0.448	0.961051	0.428777	-0.401422	0.538623	0.607237	-0.530539	0.769072	0.769137	0.282563	0.769137	0.54212	-0.268691	0.0791137	0.273073
High-fat Chow Diet AAV8>Pparg (Pparg KD)	0.579302	-0.282247	-0.0396784	-0.526116	-0.535835	0.975586	0.77515	1.19407	0.583393	-0.0833723	0.830976	1.7268	0.67056	-0.804585	0.384565	-0.16954	0.296956	-0.304937	0.289687	-0.454221	-1.84786	0.448988	-0.32573	0.00730164	-0.198671	-0.88372	-0.0791971	-1.04735	2.64987	0.257294	0.329792	2.72906	0.804523	-0.5688	-0.5688	-0.0656611	0.938969	-0.194494	-0.664727	0.310859	-0.110423	0.471495	0.616665	0.529339	0.616665	0.157624	-0.090013	0.451683	-0.184795
High-fat Chow Diet AAV8>Pparg (Pparg KD)	0.0775772	-0.0362114	-0.0147926	-0.366577	-0.40166	0.649514	0.720173	1.78088	0.91566	0.5039	0.505558	0.579142	1.20997	0.493889	-0.390578	1.11266	-0.0246959	-0.130635	0.125461	-0.424114	-0.848185	-1.01913	-0.389273	-0.375413	-1.1906	0.250059	-0.0670618	0.469183	1.38935	-0.796552	-0.0828382	1.45641	-0.317121	-0.437701	-0.437701	-0.885679	1.34545	-0.0811937	-0.668532	-0.0190177	-0.0516412	0.365247	-0.0155789	1.11235	-0.0155789	0.993279	-0.426342	-0.181023	-0.398755
High-fat Chow Diet AAV8>Pparg (Pparg KD)	0.281575	0.401264	0.299907	-0.344097	-0.428958	-0.0257776	-0.173364	-0.445654	-0.245003	-0.739174	-0.420366	0.0514306	0.54946	-0.127313	0.737657	1.14653	0.337329	0.192771	-0.0842255	-0.335202	-0.381739	-1.97773	-0.326971	-0.222199	0.271586	0.68494	0.137769	0.0427964	2.06497	-0.254851	-0.216928	1.9272	-0.547171	-0.67443	-0.67443	-0.10399	0.674801	-0.785492	0.71262	0.686843	-0.539256	0.655143	1.20736	0.266967	1.20736	0.908678	0.644643	0.928076	-0.0690931
High-fat Chow Diet AAV8>Pparg (Pparg KD)	-0.0184154	0.318125	-0.0178759	-0.0188167	0.0869464	0.036227	0.0151915	0.121083	0.432922	-0.365606	-0.0288831	-0.0474554	0.531762	-0.339085	1.09436	0.187395	-0.26523	0.0936357	-0.272936	-0.415743	0.526799	-0.297251	-0.697167	-0.0296004	-0.801963	-0.265635	-0.384997	0.0511688	0.0137003	-0.118335	-0.140741	0.398697	-0.119362	-0.516357	-0.516357	0.982066	1.28604	-0.979799	0.87194	0.908167	-0.887132	1.56927	0.918166	0.993023	0.918166	0.793489	0.494493	0.286764	0.59571
[truncated: 71 more columns]
